# Supplementary material for: Myelin dysfunction drives amyloid-β deposition in models of Alzheimer’s disease
Source: Nature. 2023 May 31;618(7964):349–57. doi: 10.1038/s41586-023-06120-6 (PMC10247380; doi:10.1038/s41586-023-06120-6)
Supplement: Supplementary file 3 — Supplementary Table 1 [file 41586_2023_6120_MOESM3_ESM.xlsx]

## Sheet: Summary
Information summary
Tab 1	Bulk RNA-seq DESeq2 analysis result summary
Tab 2	snRNA-seq individual sample preprocessing parameters
Tab 3	Microglia subsets analysis parameters
Tab 4	3-month-old snRNA-seq microglia subpopulation marker gene list
Tab 5	6-month-old snRNA-seq microglia subpopulation marker gene list
Tab 6	6-month-old snRNA-seq microglia subset Myelin DAM vs Amyloid DAM DEGs
Tab 7	6-month-old snRNA-seq microglia subset within DAM subpopulations DEG analysis
Tab 8	Bulk RNA-seq DEG (adjP<0.01) expression in TPM and corresponding kmeans cluster

## Sheet: Tab 1
Supplementary Table 1.	Bulk DESeq2 statistic table
ensembl_ID	gene_name	AD_vs_WT_log2FoldChange	AD_vs_WT_padj	Cnpko_vs_5xFAD_log2FoldChange	Cnpko_vs_5xFAD_padj	Cnpko_vs_WT_log2FoldChange	Cnpko_vs_WT_padj	Cnp5xFAD_vs_5xFAD_log2FoldChange	Cnp5xFAD_vs_5xFAD_padj	Cnp5xFAD_vs_Cnpko_log2FoldChange	Cnp5xFAD_vs_Cnpko_padj	Cnp5xFAD_vs_WT_log2FoldChange	Cnp5xFAD_vs_WT_padj
ENSMUSG00000015568	Lpl	5.38699	0	0.701526	0.000206495	6.05928	8.77291e-296	1.04524	6.28685e-19	0.340812	0.119069	6.40363	0
ENSMUSG00000068129	Cst7	7.52915	0	-2.02518	5.93054e-34	5.47683	1.9277e-156	-0.191557	0.682121	1.83004	2.10867e-11	7.30985	8.11559e-158
ENSMUSG00000079293	Clec7a	4.88605	2.16665e-230	0.566289	0.0081503	5.42262	5.08694e-282	1.08153	9.55576e-16	0.512628	0.00581571	5.94023	0
ENSMUSG00000030789	Itgax	4.49484	2.4053e-206	0.941216	3.83457e-09	5.4085	2.99436e-245	1.0746	7.4028e-18	0.132165	0.568046	5.54191	0
ENSMUSG00000029816	Gpnmb	5.21369	1.53236e-155	2.94119	3.66003e-45	8.12909	1.40288e-291	3.05698	1.23321e-46	0.109235	0.823123	8.23993	5.19181e-273
ENSMUSG00000050370	Ch25h	5.82691	7.48246e-138	-0.0756394	0.927592	5.72272	1.93041e-154	0.587007	0.004468	0.657705	0.00111019	6.38634	2.85139e-198
ENSMUSG00000045502	Hcar2	3.81046	2.1262e-126	-0.0640185	0.93861	3.72005	3.54797e-82	0.539175	0.00149615	0.599918	0.0119033	4.32151	1.14578e-145
ENSMUSG00000030329	Pianp	5.36473	1.358e-117	1.84916	1.16166e-26	7.18963	1.87569e-176	1.98534	3.43898e-39	0.130802	0.67973	7.32011	5.46201e-212
ENSMUSG00000056367	Actr3b	4.93082	1.22536e-111	-1.10307	1.22255e-09	3.80564	7.51496e-52	-0.0294696	0.949206	1.0705	2.41486e-05	4.88423	7.8858e-74
ENSMUSG00000040907	Atp1a3	3.22962	3.58116e-97	0.616031	0.000579201	3.81961	3.39801e-161	0.772536	1.50622e-07	0.153681	0.437805	3.97349	1.02521e-181
ENSMUSG00000039252	Lgi2	7.2404	1.2001e-90	-6.80229	9.32727e-14	0.319914	0.882707	-1.8318	8.98188e-11	4.98506	9.07865e-06	5.37672	7.10785e-29
ENSMUSG00000052688	Rab7b	3.45886	2.4035e-88	0.910191	5.37783e-08	4.34107	1.52485e-128	1.13322	2.31101e-20	0.22027	0.313813	4.56445	4.68762e-172
ENSMUSG00000034656	Cacna1a	3.31037	9.82621e-87	0.034634	0.973276	3.31543	4.34607e-49	0.0276851	0.950372	-0.00556434	0.992207	3.30992	4.72187e-59
ENSMUSG00000024529	Lox	5.1528	3.96818e-85	0.835701	0.00275616	5.95723	6.22172e-105	0.853884	0.000141007	0.0179442	0.972905	5.97862	1.04704e-126
ENSMUSG00000062082	Cd200r4	4.51794	3.04157e-80	0.581718	0.0256879	5.07275	1.68176e-88	1.07459	2.79466e-08	0.489707	0.120273	5.5685	1.28034e-101
ENSMUSG00000007877	Tcap	6.38797	1.00981e-79	-6.36631	9.40601e-69	-0.0279923	0.98702	-2.71752	1.98616e-17	3.6347	1.96155e-08	3.62116	2.86424e-10
ENSMUSG00000026285	Pdcd1	4.26658	2.34629e-79	-0.128561	0.862218	4.11299	1.59743e-79	0.664358	0.00418113	0.788625	0.000459815	4.90357	3.49308e-111
ENSMUSG00000002602	Axl	3.99595	4.10119e-77	0.76791	0.000531083	4.73411	1.63768e-89	0.736435	1.42233e-05	-0.0335144	0.928773	4.70106	8.90097e-108
ENSMUSG00000025854	Fam20c	3.31314	5.07561e-72	1.29003	1.07226e-18	4.57704	5.63739e-141	1.39287	1.32708e-26	0.0993971	0.634039	4.67866	3.37887e-161
ENSMUSG00000020053	Igf1	4.05718	1.88386e-71	0.485469	0.0659841	4.51384	1.6294e-85	0.889528	1.35585e-06	0.401036	0.107949	4.91907	5.10038e-103
ENSMUSG00000028031	Dkk2	6.32689	2.87838e-67	0.257058	0.497229	6.56143	4.33975e-72	0.653124	0.00233189	0.393728	0.169217	6.95907	4.06624e-75
ENSMUSG00000035105	Egln3	4.03778	3.19428e-65	-0.791609	0.000917951	3.21907	6.79976e-43	-0.251424	0.392324	0.538511	0.0134378	3.76526	4.15903e-67
ENSMUSG00000046223	Plaur	3.33096	1.0529e-62	0.180023	0.758757	3.48651	2.66341e-66	0.655179	0.00231222	0.470794	0.0774445	3.95959	2.35576e-87
ENSMUSG00000068758	Il3ra	3.72462	1.66626e-62	-0.017185	0.985281	3.68209	1.53688e-60	0.633346	0.00697165	0.644903	0.0143974	4.32905	9.14435e-78
ENSMUSG00000021822	Plau	2.61269	1.99521e-61	0.481234	0.0280989	3.06542	8.96587e-91	0.849708	1.57438e-09	0.365153	0.0527091	3.43431	1.13841e-133
ENSMUSG00000029304	Spp1	4.30326	1.07769e-60	2.7631	2.62263e-31	7.03821	9.91017e-239	3.18778	1.79583e-45	0.417341	0.109548	7.46021	3.76376e-270
ENSMUSG00000041695	Kcnj2	2.61561	8.30283e-60	0.27358	0.713705	2.85533	2.11407e-25	0.23654	0.457805	-0.0358327	0.954703	2.82337	3.37226e-47
ENSMUSG00000028362	Tnfsf8	4.11259	8.77992e-59	-0.448206	0.474443	3.63568	3.02675e-22	-0.117866	0.726785	0.33901	0.466236	3.9721	2.86001e-53
ENSMUSG00000030785	Cox6a2	4.72742	1.64292e-58	-0.57259	0.203492	4.13422	7.70104e-34	0.309384	0.489171	0.876783	0.0264492	5.01356	1.28387e-54
ENSMUSG00000015396	Cd83	2.4564	2.29367e-56	0.436361	0.060998	2.86697	6.67894e-68	0.770779	2.84418e-07	0.329301	0.147302	3.19897	7.62426e-97
ENSMUSG00000030523	Trpm1	6.53407	1.78495e-55	-5.13201	1.49613e-52	1.28173	0.425844	-1.60889	9.15751e-07	3.59195	1.58172e-09	4.92885	2.10171e-13
ENSMUSG00000018927	Ccl6	3.06664	5.3661e-55	-1.33782	1.84357e-15	1.69937	6.89333e-14	0.0414291	0.92178	1.37473	4.05556e-10	3.08058	1.75091e-40
ENSMUSG00000043953	Ccrl2	2.33124	8.1184e-55	1.15297	2.28845e-07	3.45889	2.13091e-51	0.987897	7.52192e-15	-0.169184	0.642874	3.29093	2.41295e-108
ENSMUSG00000000982	Ccl3	3.07974	3.25756e-54	-0.199126	0.748245	2.85737	3.65358e-27	0.0582557	0.865869	0.251747	0.478092	3.11229	1.47556e-46
ENSMUSG00000033880	Lgals3bp	2.65561	1.02438e-53	-0.410519	0.230546	2.21699	4.77839e-28	0.182732	0.580031	0.588626	0.0429887	2.80886	2.36953e-49
ENSMUSG00000024669	Cd5	4.05259	1.12647e-51	-1.42835	1.02473e-08	2.59495	1.4936e-19	-0.405993	0.409913	1.02095	0.0163834	3.62	1.85718e-24
ENSMUSG00000041552	Ptchd1	3.73832	9.20096e-51	-0.142783	0.911071	3.55029	7.74219e-23	-0.342593	0.335366	-0.194436	0.750841	3.36578	1.40841e-33
ENSMUSG00000033207	Mamdc2	4.06622	5.81806e-50	0.82559	9.24368e-06	4.86753	1.67284e-63	0.975628	2.88888e-06	0.147621	0.668349	5.01348	1.17459e-64
ENSMUSG00000004552	Ctse	4.01072	2.46765e-49	0.222205	0.619645	4.20536	2.23202e-56	0.573433	0.00546845	0.347192	0.16636	4.55434	7.64158e-65
ENSMUSG00000042659	Arrdc4	1.94899	2.68466e-49	-0.255555	0.528482	1.66408	6.07884e-21	0.0888737	0.709781	0.342277	0.17709	2.0112	4.47862e-54
ENSMUSG00000002985	Apoe	2.88911	1.26926e-47	1.88682	3.42078e-14	4.75245	1.05345e-85	2.29049	4.10669e-25	0.39723	0.327851	5.1508	2.9738e-121
ENSMUSG00000024401	Tnf	2.66679	3.22542e-47	1.09029	1.44394e-07	3.73553	7.38849e-63	1.13286	3.8467e-18	0.0400682	0.914596	3.77465	5.28171e-117
ENSMUSG00000079017	Ifi27l2a	3.86273	4.08236e-44	-2.18317	8.71024e-11	1.64534	0.00011094	-0.351141	0.357569	1.82831	2.5268e-06	3.48164	5.33886e-32
ENSMUSG00000036067	Slc2a6	3.03672	5.1899e-44	0.118654	0.896029	3.13096	5.61504e-49	0.745921	0.00403527	0.622765	0.0399963	3.75512	1.0457e-71
ENSMUSG00000031995	St14	2.62308	1.25824e-42	-0.455382	0.0149934	2.14159	1.36445e-26	0.00185557	0.996814	0.453785	0.0393999	2.59744	8.13192e-35
ENSMUSG00000042622	Maff	3.80229	4.6725e-42	0.0987637	0.903878	3.87922	2.23205e-37	0.52101	0.0174484	0.422631	0.128084	4.30492	8.05765e-55
ENSMUSG00000026249	Serpine2	1.95658	1.12319e-41	-1.3228	2.32178e-17	0.607051	0.000240136	-0.346128	0.122325	0.972342	1.49063e-06	1.5831	1.63256e-19
ENSMUSG00000056737	Capg	2.52517	1.66115e-41	0.347204	0.235447	2.84536	5.61359e-45	0.94725	2.71798e-06	0.59473	0.0363527	3.44425	2.17264e-53
ENSMUSG00000025743	Sdc3	2.23802	1.27307e-40	-0.372924	0.289958	1.83384	7.7381e-19	-0.0392049	0.914298	0.331109	0.264281	2.16796	6.28307e-35
ENSMUSG00000026628	Atf3	3.08622	6.67302e-40	0.0527025	0.944839	3.11526	6.85971e-29	0.34083	0.0185053	0.284202	0.267054	3.40224	4.91971e-44
ENSMUSG00000036760	Kcnk9	4.62661	2.57623e-39	-1.60887	0.00391876	2.97086	1.46421e-06	-1.13399	0.00137261	0.481	0.575611	3.46454	6.05753e-16
ENSMUSG00000073411	H2-D1	2.36986	7.33425e-39	0.170281	0.806397	2.51413	9.6382e-48	0.712054	0.00342085	0.537275	0.0737535	3.05396	4.44084e-62
ENSMUSG00000018930	Ccl4	3.39904	7.81743e-39	-0.265941	0.639498	3.10843	1.23673e-22	0.0752875	0.856398	0.334875	0.366326	3.44887	4.47078e-35
ENSMUSG00000000682	Cd52	2.98433	2.66128e-38	0.265215	0.717166	3.22064	1.43042e-52	1.15997	1.60807e-05	0.888321	0.00422054	4.11418	5.87642e-80
ENSMUSG00000038204	Asb10	2.7451	2.66128e-38	-1.84156	3.92919e-21	0.878767	0.00307763	-0.59168	0.000722428	1.24787	3.85876e-09	2.12669	7.60486e-22
ENSMUSG00000039942	Ptger4	3.05856	1.87131e-37	1.32063	4.92966e-09	4.35141	1.90327e-102	1.30168	3.81039e-12	-0.0182407	0.96123	4.33692	6.47644e-131
ENSMUSG00000016256	Ctsz	2.1087	3.27812e-37	-0.266525	0.567292	1.81655	8.07185e-22	0.37438	0.160227	0.635036	0.0281785	2.4553	1.12222e-39
ENSMUSG00000021939	Ctsb	2.16586	3.49759e-37	-0.0810822	0.919899	2.05827	2.23205e-37	0.527274	0.0308522	0.60279	0.0268759	2.66491	6.01269e-48
ENSMUSG00000047798	Cd300lf	3.29877	5.11729e-37	-0.0683401	0.953467	3.20281	6.83521e-28	0.0320936	0.944938	0.0986316	0.818407	3.30398	2.94587e-45
ENSMUSG00000030579	Tyrobp	2.59844	8.03111e-37	-0.639542	0.0481265	1.93191	2.94899e-19	0.404976	0.267712	1.03866	0.000950622	2.97532	1.11851e-36
ENSMUSG00000030342	Cd9	1.93554	2.05001e-36	-0.276379	0.52258	1.63253	4.52743e-19	0.537024	0.0228904	0.808271	0.00393207	2.44577	7.57278e-37
ENSMUSG00000028459	Cd72	3.04608	4.45633e-35	1.135	1.06825e-06	4.15168	2.80265e-89	1.57494	6.46602e-15	0.435629	0.0480005	4.58872	1.66327e-112
ENSMUSG00000029561	Oasl2	2.28763	1.06658e-34	-1.26111	3.1705e-05	0.993911	0.00269349	-0.629705	0.107891	0.627985	0.247606	1.62035	2.7392e-07
ENSMUSG00000027523	Gnas	2.26549	2.82629e-34	-1.02654	4.0572e-10	1.20947	6.50142e-08	-0.480471	0.00728056	0.544236	0.0197374	1.75827	8.7859e-17
ENSMUSG00000049723	Mmp12	2.95059	5.90947e-34	4.33538	1.58258e-131	7.25864	1.53913e-239	4.24056	5.84321e-214	-0.104271	0.725768	7.16108	0
ENSMUSG00000027698	Nceh1	2.05245	7.73835e-34	0.348121	0.246998	2.37197	9.91252e-63	0.54673	0.00161053	0.19568	0.3524	2.5703	6.21513e-78
ENSMUSG00000060802	B2m	1.89693	7.73902e-34	-0.230901	0.592174	1.63679	4.0704e-28	0.319021	0.112565	0.545441	0.00540909	2.18656	2.23267e-66
ENSMUSG00000025534	Gusb	1.90804	3.0477e-33	-0.610411	0.00178277	1.27025	7.73767e-25	-0.0632351	0.871249	0.542952	0.0129385	1.81676	5.38587e-27
ENSMUSG00000014599	Csf1	3.06759	7.31646e-33	-0.0432951	0.954208	2.99794	5.88358e-25	0.161265	0.432324	0.203256	0.371687	3.20386	5.35186e-35
ENSMUSG00000035929	H2-Q4	1.8669	1.7274e-32	0.337275	0.262599	2.17874	2.12078e-34	0.504946	0.00122304	0.166605	0.519492	2.34432	3.04164e-54
ENSMUSG00000021477	Ctsl	2.01874	2.32915e-32	-0.502794	0.0929753	1.4899	6.64785e-13	0.267378	0.366786	0.764636	0.00589035	2.25814	4.71369e-32
ENSMUSG00000022887	Masp1	2.06293	5.96979e-32	-1.24161	1.11699e-09	0.791011	0.000634545	-0.555055	0.0109284	0.685643	0.0178085	1.48088	2.61244e-12
ENSMUSG00000034854	Mfsd12	1.77656	4.75921e-31	0.794687	3.12256e-07	2.54475	5.48552e-82	0.85076	4.22117e-10	0.0536204	0.811198	2.59992	1.81484e-88
ENSMUSG00000030103	Bhlhe40	1.82298	5.25329e-31	0.148295	0.749182	1.94549	1.61846e-47	0.542791	0.00188357	0.391637	0.0360283	2.33826	2.47982e-55
ENSMUSG00000023092	Fhl1	-2.19038	1.08186e-30	-0.441973	0.695033	-2.64727	5.58678e-10	-1.76918	3.06445e-10	-1.33588	0.0311204	-3.98422	2.72638e-74
ENSMUSG00000023191	P3h3	1.65851	3.04957e-30	-0.0757039	0.899522	1.55528	1.83665e-23	0.0785404	0.796745	0.152834	0.561525	1.70941	9.66224e-26
ENSMUSG00000026819	Slc25a25	1.65803	4.14854e-30	-0.515875	0.00389084	1.11313	1.70074e-11	-0.139513	0.49596	0.372615	0.0645298	1.49036	7.21523e-22
ENSMUSG00000028874	Fgr	1.88125	4.45555e-30	1.19147	1.04363e-13	3.04541	2.61039e-106	1.46092	1.10127e-24	0.268451	0.166236	3.3167	8.11411e-120
ENSMUSG00000026207	Speg	1.77049	4.65587e-30	-0.286785	0.274668	1.4552	5.35892e-18	0.112959	0.642885	0.397442	0.0453018	1.85687	1.40942e-29
ENSMUSG00000039313	Minar1	4.86798	4.86575e-30	0.103252	0.939122	4.93925	1.88684e-22	-0.478953	0.302347	-0.582052	0.274094	4.35911	4.88307e-18
ENSMUSG00000021109	Hif1a	1.59646	9.23773e-30	-0.582733	0.0777658	0.981703	0.000133111	-0.371703	0.110419	0.209506	0.63118	1.19462	2.30746e-10
ENSMUSG00000030577	Cd22	1.91796	3.81018e-29	1.40313	5.02922e-15	3.29456	4.73651e-92	1.46983	2.96764e-25	0.0613421	0.8322	3.3583	2.26234e-133
ENSMUSG00000033467	Crlf2	2.49853	1.05426e-28	-0.484605	0.325373	1.99012	1.65003e-12	0.3497	0.434724	0.82966	0.0540616	2.82118	2.82319e-24
ENSMUSG00000007891	Ctsd	2.18815	1.17019e-28	-0.286482	0.565359	1.87546	1.01149e-22	0.435111	0.161846	0.715383	0.016186	2.59497	2.6226e-34
ENSMUSG00000031137	Fgf13	2.10459	2.19303e-28	-0.27533	0.686559	1.79374	7.09437e-11	0.1471	0.643751	0.424374	0.260125	2.22465	5.43274e-33
ENSMUSG00000040479	Dgkz	1.40445	3.05837e-28	0.0359549	0.954326	1.41563	2.09366e-20	0.210036	0.127741	0.171021	0.36277	1.58634	1.35053e-38
ENSMUSG00000052776	Oas1a	2.8123	3.05837e-28	-0.734829	0.194013	2.05064	4.74536e-07	0.0928015	0.833238	0.824203	0.0875439	2.87429	1.05503e-34
ENSMUSG00000003363	Pld3	1.94081	3.31055e-28	0.524588	0.0682388	2.44086	1.07313e-38	0.938646	7.97199e-06	0.40835	0.191938	2.85118	1.58716e-50
ENSMUSG00000017830	Dhx58	1.65205	4.82792e-28	-0.45685	0.168474	1.16325	3.77993e-07	-0.17617	0.531051	0.278757	0.422669	1.4441	1.87702e-15
ENSMUSG00000061232	H2-K1	1.91793	9.32763e-28	0.166751	0.79277	2.05857	5.66387e-33	0.622616	0.00521766	0.451337	0.105313	2.51193	8.07648e-47
ENSMUSG00000004707	Ly9	2.19395	1.49925e-27	0.824334	0.000109539	2.98991	4.17668e-70	0.949635	3.72592e-07	0.12073	0.642636	3.11382	2.15581e-72
ENSMUSG00000030107	Usp18	2.53203	2.55568e-27	-0.675468	0.0649661	1.83009	1.14969e-09	-0.188224	0.55692	0.484251	0.163048	2.31249	6.25151e-27
ENSMUSG00000024411	Aqp4	-2.50658	3.28124e-27	-0.229845	0.885024	-2.75006	3.06719e-13	0.565653	0.352724	0.789091	0.264281	-1.96827	7.7791e-09
ENSMUSG00000035273	Hpse	3.74735	3.91701e-27	0.036992	0.967443	3.76018	1.8506e-23	0.473865	0.0651175	0.43415	0.120273	4.1952	7.12168e-31
ENSMUSG00000000386	Mx1	2.20157	4.57504e-27	-0.875444	0.00214504	1.29396	1.1932e-06	-0.574519	0.0633607	0.298798	0.506438	1.59175	1.21865e-09
ENSMUSG00000097558	Gm26902	5.14254	4.57504e-27	-0.606618	0.208965	4.51178	2.00228e-20	0.146327	0.795974	0.753142	0.0330651	5.26993	4.16103e-30
ENSMUSG00000015355	Cd48	1.27132	1.34929e-26	0.62162	0.00333646	1.86221	1.88598e-28	0.910147	4.96259e-15	0.286566	0.271443	2.15346	1.51063e-68
ENSMUSG00000040528	Milr1	2.31355	4.78937e-26	-0.259691	0.609712	2.0238	1.56672e-14	0.558801	0.00490413	0.814037	0.00217251	2.8433	8.56661e-36
ENSMUSG00000084932	Gm15156	3.95235	1.01651e-25	-1.50085	6.75683e-06	2.42609	2.61628e-08	-0.227148	0.754566	1.26847	0.0102093	3.69913	9.97068e-16
ENSMUSG00000037852	Cpe	-2.07965	1.18711e-25	-0.155063	0.907552	-2.25459	4.54224e-10	0.385204	0.247426	0.538327	0.305034	-1.72611	8.24985e-16
ENSMUSG00000018774	Cd68	1.79598	2.18327e-25	-0.0375911	0.96813	1.73341	2.02699e-19	0.432253	0.0904062	0.464012	0.132034	2.20035	3.26919e-30
ENSMUSG00000025232	Hexa	1.90977	2.57682e-25	-0.547709	0.048125	1.3351	2.11335e-13	0.211551	0.581712	0.753697	0.00820887	2.09353	1.56918e-23
ENSMUSG00000032220	Myo1e	1.96459	3.26577e-25	-0.0704677	0.931398	1.86577	1.68549e-15	0.161846	0.520581	0.231041	0.446681	2.10045	9.857e-27
ENSMUSG00000018126	Baiap2l2	6.38357	5.16921e-25	-3.73002	7.42483e-80	2.642	1.6656e-06	-0.913606	0.00505766	2.8101	5.66845e-18	5.44254	9.15384e-16
ENSMUSG00000035805	Mlc1	-2.16984	1.10498e-24	-0.331267	0.799008	-2.52006	4.27065e-09	-0.0611998	0.928212	0.263566	0.750332	-2.26646	6.12651e-16
ENSMUSG00000047407	Tgif1	1.30668	1.32753e-24	0.428234	0.121074	1.7087	1.4965e-18	0.389336	0.000432509	-0.0400745	0.91211	1.66805	2.20266e-40
ENSMUSG00000053931	Cnn3	-1.62585	1.51294e-24	-0.315745	0.789139	-1.96469	1.54031e-06	-1.32716	3.02861e-07	-1.01997	0.0911346	-2.98257	4.81885e-36
ENSMUSG00000039013	Siglecf	1.89842	1.85446e-24	0.21629	0.579756	2.08722	5.26531e-25	0.554924	5.45006e-05	0.337007	0.105305	2.42646	4.41346e-42
ENSMUSG00000019823	Mical1	1.54331	1.90137e-24	-0.0600761	0.936092	1.45599	1.2235e-15	0.180854	0.472254	0.240107	0.377596	1.69589	2.94309e-24
ENSMUSG00000057841	Rpl32	2.12224	1.90137e-24	-0.00291838	0.99739	2.09217	1.64389e-18	0.927066	0.000399089	0.924073	0.00631871	3.02044	3.20892e-43
ENSMUSG00000017724	Etv4	2.94736	2.11357e-24	-1.65206	2.9358e-08	1.28801	0.00222272	-0.234572	0.523746	1.41975	2.45295e-06	2.68656	2.34913e-21
ENSMUSG00000048965	Mrgpre	1.73314	2.35941e-24	-0.0143443	0.985254	1.69094	4.90408e-22	0.255763	0.221751	0.266867	0.261748	1.96189	1.59499e-29
ENSMUSG00000016494	Cd34	1.53386	2.54648e-24	-0.316902	0.245922	1.1883	1.43156e-13	0.230879	0.217855	0.543569	0.00297011	1.73596	6.89335e-32
ENSMUSG00000033295	Ptprf	-1.60593	2.57032e-24	0.0497709	0.974444	-1.57893	7.78947e-06	-1.22678	3.11611e-07	-1.28616	0.00536162	-2.86139	1.80233e-50
ENSMUSG00000034353	Ramp1	2.18135	2.82501e-24	-1.40195	8.37075e-08	0.754834	0.0248022	-0.259218	0.542511	1.13682	0.00217251	1.89431	7.16678e-12
ENSMUSG00000027995	Tlr2	1.52456	4.233e-24	0.799832	6.13414e-07	2.29705	3.68091e-76	0.857756	2.48523e-11	0.053388	0.794735	2.35235	4.69214e-91
ENSMUSG00000089929	Bcl2a1b	2.35366	4.5593e-24	-0.0207443	0.986142	2.30498	1.55481e-15	0.73533	0.00793514	0.750424	0.0576194	3.06082	1.26223e-32
ENSMUSG00000038390	Gpr162	1.85647	5.7835e-24	0.624291	0.0139226	2.45683	5.62289e-37	0.73575	0.000194612	0.109291	0.753263	2.56444	1.12147e-46
ENSMUSG00000021242	Npc2	1.77133	5.91778e-24	-0.15552	0.818572	1.58897	3.78595e-18	0.536853	0.0381569	0.686647	0.0195144	2.28043	3.98484e-30
ENSMUSG00000000555	Itga5	1.49807	5.92201e-24	0.785536	5.96683e-08	2.25734	1.64144e-60	0.681782	3.46572e-08	-0.106724	0.567595	2.15141	1.12528e-57
ENSMUSG00000016206	H2-M3	1.77053	7.898e-24	0.00597364	0.99448	1.74994	1.37382e-20	0.559712	0.00925602	0.54892	0.0421897	2.30101	1.02051e-36
ENSMUSG00000020473	Aebp1	-1.70449	1.60908e-23	-0.116008	0.941258	-1.84546	1.13992e-06	-2.06234	9.8035e-19	-1.9456	1.43971e-05	-3.79685	1.51685e-83
ENSMUSG00000074802	Gas2l3	2.7045	1.82856e-23	1.45345	1.15226e-05	4.12546	6.61938e-34	0.75936	0.0395955	-0.693034	0.186067	3.43152	1.01175e-25
ENSMUSG00000000673	Haao	1.87059	2.34649e-23	-0.875459	3.23473e-05	0.97008	6.45148e-06	-0.202519	0.509138	0.669132	0.00643786	1.64051	4.64816e-16
ENSMUSG00000023992	Trem2	1.87771	7.5904e-23	-0.564578	0.0747669	1.28735	5.60109e-09	0.252182	0.508986	0.810816	0.0109424	2.10214	2.74121e-21
ENSMUSG00000040952	Rps19	1.98256	7.70511e-23	-0.0804782	0.939122	1.87653	3.15136e-15	0.838824	0.000970637	0.914165	0.00482981	2.7936	1.40285e-34
ENSMUSG00000070858	Gm1673	2.95651	1.30357e-22	-0.234088	0.820071	2.6961	1.86589e-14	0.776103	0.0403456	1.00372	0.0272685	3.70194	8.06717e-29
ENSMUSG00000016496	Cd274	1.97659	1.50794e-22	0.456538	0.268003	2.40319	7.97837e-24	0.375737	0.153844	-0.0775407	0.863227	2.32538	3.04337e-33
ENSMUSG00000056498	Tmem154	2.02856	1.65573e-22	-1.81614	4.91024e-13	0.184807	0.662089	-0.587837	0.0263645	1.22559	5.45876e-05	1.41352	6.8204e-10
ENSMUSG00000059326	Csf2ra	1.70919	1.69169e-22	0.700814	0.00027511	2.38582	4.48768e-27	0.84969	1.27529e-18	0.146694	0.569956	2.53131	1.3534e-49
ENSMUSG00000061477	Rps7	1.66856	3.11963e-22	-0.0754865	0.943057	1.56532	9.26965e-11	0.686062	0.00173703	0.757346	0.0221459	2.32755	1.01627e-31
ENSMUSG00000040751	Lat2	1.25866	3.1649e-22	0.0632088	0.934265	1.29093	1.95149e-12	0.338932	0.00172333	0.273819	0.26445	1.56952	2.25569e-37
ENSMUSG00000039001	Rps21	2.07908	3.94475e-22	-0.132511	0.904532	1.91997	1.73275e-11	0.748361	0.00979521	0.874966	0.0288867	2.79935	1.15987e-31
ENSMUSG00000033355	Rtp4	2.07631	5.56148e-22	-1.26647	0.00149111	0.782366	0.0949858	-0.445455	0.0712074	0.813253	0.102601	1.59677	3.33055e-13
ENSMUSG00000024737	Slc15a3	1.6066	8.05247e-22	-0.0211847	0.978373	1.55832	3.0731e-31	0.359816	0.0707238	0.377002	0.0279979	1.93781	3.05917e-42
ENSMUSG00000001751	Naglu	1.59414	9.41453e-22	-0.394317	0.180296	1.17486	2.38533e-10	0.080258	0.83502	0.469607	0.0876551	1.64667	3.56724e-19
ENSMUSG00000035352	Ccl12	1.77923	1.30626e-21	-0.0493064	0.974444	1.70895	2.78373e-06	0.458544	0.0539327	0.501018	0.314901	2.20884	2.82093e-34
ENSMUSG00000025508	Rplp2	1.70651	1.36271e-21	0.0186129	0.986256	1.69912	7.64998e-12	0.772491	0.00339353	0.748162	0.0528575	2.45164	2.2482e-26
ENSMUSG00000041329	Atp1b2	-1.89627	1.63156e-21	0.173147	0.897687	-1.74239	2.05767e-06	0.320057	0.598552	0.138398	0.871827	-1.61283	7.05831e-07
ENSMUSG00000022265	Ank	2.69179	1.9579e-21	-1.34386	3.80971e-15	1.32066	9.64861e-05	-0.427118	0.0495437	0.914661	1.74874e-05	2.24225	7.96253e-14
ENSMUSG00000073409	H2-Q6	2.50444	2.40289e-21	0.431248	0.455564	2.90398	5.41487e-30	0.458939	0.243721	0.0290727	0.961375	2.93389	8.33773e-33
ENSMUSG00000025161	Slc16a3	1.79302	3.00013e-21	-0.226347	0.613765	1.54062	3.09053e-21	0.193138	0.595114	0.41426	0.126804	1.95842	4.12369e-23
ENSMUSG00000025498	Irf7	2.27265	3.37914e-21	-0.742361	0.12947	1.50757	0.000134717	-0.239352	0.479544	0.496062	0.313502	1.99948	8.82917e-17
ENSMUSG00000070803	Cited4	4.24784	4.67827e-21	-3.67388	2.39715e-22	0.602617	0.671356	-1.55408	1.70291e-06	2.11598	0.000696422	2.69928	7.41075e-05
ENSMUSG00000026177	Slc11a1	1.32462	5.0044e-21	0.246142	0.303283	1.54473	3.25627e-26	0.449873	0.00011454	0.19969	0.225463	1.7459	1.51543e-40
ENSMUSG00000025351	Cd63	1.92179	6.35721e-21	0.47057	0.255621	2.36646	2.72296e-27	1.06404	7.55512e-06	0.586655	0.0878326	2.95653	3.67205e-46
ENSMUSG00000022303	Dcstamp	6.15686	8.77747e-21	-1.10238	0.050107	5.04523	2.71292e-10	-0.4344	0.481016	0.672515	0.254546	5.70715	3.25426e-17
ENSMUSG00000071415	Rpl23	1.81214	1.16162e-20	-0.0683025	0.945894	1.718	8.22635e-15	0.727108	0.00511396	0.789561	0.0151285	2.5117	1.54155e-28
ENSMUSG00000091649	Phf11b	1.99417	1.35392e-20	-0.989689	0.000181995	0.976385	0.000374118	-0.0905309	0.8054	0.892573	0.000526733	1.87287	2.33198e-21
ENSMUSG00000112148	Lilrb4a	3.22167	1.37139e-20	1.20902	0.176412	4.4049	4.78855e-27	0.558443	0.539978	-0.644715	0.31657	3.75212	1.26858e-24
ENSMUSG00000087006	Gm13889	1.99602	2.27507e-20	-2.91212	1.76622e-49	-0.943752	0.00111964	-1.2254	4.18245e-05	1.68663	3.66669e-06	0.747066	0.0372073
ENSMUSG00000058135	Gstm1	-1.85964	2.83419e-20	0.278394	0.735583	-1.59911	2.29488e-06	0.14985	0.757165	-0.135865	0.833665	-1.73628	1.89024e-10
ENSMUSG00000019876	Pkib	1.88774	2.96094e-20	0.342619	0.372266	2.20264	5.03467e-29	0.740638	5.49787e-05	0.396152	0.0996578	2.5986	8.69418e-48
ENSMUSG00000053560	Ier2	1.92488	2.96094e-20	0.0124594	0.989879	1.91538	2.33512e-12	0.381613	0.0839768	0.361597	0.288857	2.2797	6.29734e-26
ENSMUSG00000067274	Rplp0	1.59824	9.03257e-20	-0.180177	0.796271	1.39187	6.31391e-12	0.577807	0.0266806	0.75217	0.0157928	2.14823	2.02427e-26
ENSMUSG00000071068	Treml2	1.75536	1.30858e-19	-0.381811	0.334349	1.3419	6.649e-08	0.0885811	0.765934	0.469708	0.10956	1.8168	3.26267e-21
ENSMUSG00000069516	Lyz2	2.24192	1.84503e-19	1.21238	2.521e-06	3.4291	2.92182e-34	1.88333	8.03045e-17	0.665351	0.0694672	4.09654	2.57853e-53
ENSMUSG00000022415	Syngr1	1.84054	2.9879e-19	-0.624074	0.0222609	1.19004	1.23798e-08	0.103864	0.825435	0.722768	0.0133722	1.91618	1.80892e-17
ENSMUSG00000035356	Nfkbiz	1.96515	3.6922e-19	0.229443	0.736118	2.16698	5.55637e-19	0.0736595	0.874319	-0.1562	0.69854	2.01278	9.93599e-21
ENSMUSG00000021886	Gpr65	2.58392	3.80718e-19	0.447033	0.173435	3.0065	8.37916e-28	0.799887	0.00022986	0.349666	0.144829	3.35628	4.56818e-36
ENSMUSG00000073489	Ifi204	2.34005	4.14612e-19	0.292598	0.635244	2.60357	3.46387e-17	0.544486	0.00551099	0.248497	0.48856	2.85111	1.17725e-31
ENSMUSG00000055413	H2-Q5	2.5641	4.28533e-19	0.577017	0.279837	3.11502	1.9572e-19	0.270346	0.433369	-0.302501	0.510214	2.81073	8.26609e-27
ENSMUSG00000079641	Rpl39	2.00833	4.5651e-19	-0.175734	0.875053	1.81123	4.83377e-09	0.825918	0.00250222	0.993871	0.0118772	2.8061	3.14578e-36
ENSMUSG00000067786	Nnat	-2.06466	4.6835e-19	-0.0540489	0.973276	-2.1375	9.37023e-08	-1.50553	3.19988e-07	-1.46118	0.00442419	-3.60279	4.39463e-32
ENSMUSG00000009927	Rps25	1.93191	5.38636e-19	0.156425	0.87302	2.06278	5.3772e-15	1.04125	1.33512e-05	0.878998	0.0106972	2.94449	4.49252e-42
ENSMUSG00000033350	Chst2	2.68345	7.07687e-19	0.324635	0.178301	2.98466	5.16369e-20	0.632513	3.90105e-05	0.304951	0.091656	3.29247	1.18057e-27
ENSMUSG00000106576	Gm4866	1.72413	9.78363e-19	-0.154711	0.859144	1.54441	1.83631e-10	0.589881	0.0230876	0.738647	0.0281537	2.2862	1.89804e-28
ENSMUSG00000072812	Ahnak2	3.69706	1.0242e-18	3.4154	2.92336e-58	7.09896	4.87191e-95	2.96035	7.31828e-36	-0.457496	0.198476	6.63954	8.01958e-77
ENSMUSG00000026358	Rgs1	2.16739	1.11794e-18	1.19302	3.82837e-12	3.33496	5.00701e-33	1.12044	1.1887e-23	-0.0761804	0.803786	3.25939	1.72142e-40
ENSMUSG00000060636	Rpl35a	1.64342	1.45286e-18	-0.0651338	0.956995	1.55264	3.10968e-08	0.820846	0.00162948	0.880505	0.0266581	2.43725	7.81159e-26
ENSMUSG00000043008	Klhl6	1.24293	1.64383e-18	-0.235309	0.453652	0.979223	1.76566e-10	0.246585	0.0799283	0.47719	0.00283334	1.45976	1.30406e-29
ENSMUSG00000060938	Rpl26	1.92592	2.06374e-18	-0.313452	0.631051	1.58627	9.41853e-10	0.665269	0.0360408	0.972507	0.00786937	2.56269	1.62283e-25
ENSMUSG00000037805	Rpl10a	1.6247	2.29706e-18	-0.0200762	0.984923	1.58195	5.56319e-09	0.220886	0.307419	0.2374	0.506564	1.81785	1.56851e-20
ENSMUSG00000056888	Glipr1	2.08733	2.4158e-18	1.02741	8.03626e-05	3.08683	1.18243e-43	1.41173	3.0748e-11	0.380955	0.221903	3.46967	1.27815e-63
ENSMUSG00000017760	Ctsa	1.44378	2.93292e-18	-0.128162	0.851597	1.29096	2.00742e-12	0.343998	0.186277	0.466832	0.103604	1.76003	7.54074e-23
ENSMUSG00000032181	Scg3	-2.54225	2.95204e-18	-0.368475	0.809832	-2.92616	4.07209e-09	1.15664	0.00979521	1.51781	0.0334473	-1.41872	0.000581347
ENSMUSG00000001783	Rtcb	1.34967	3.165e-18	-0.00709088	0.991226	1.31524	4.05918e-23	0.461919	0.0222632	0.464244	0.0394036	1.78327	1.96459e-29
ENSMUSG00000070306	Ccdc153	-2.13766	3.70585e-18	-0.0666028	0.969133	-2.22622	5.17774e-08	-2.22623	1.16348e-09	-2.16953	0.000111228	-4.39668	8.62658e-35
ENSMUSG00000054520	Sh3bp2	1.06278	3.7695e-18	0.320143	0.221865	1.35583	1.00988e-16	0.411157	0.000272002	0.0898011	0.731601	1.44595	1.39938e-35
ENSMUSG00000095742		1.61131	4.84255e-18	0.37045	0.400068	1.95675	5.63184e-22	0.961931	6.23497e-05	0.585612	0.0890617	2.54535	4.62732e-34
ENSMUSG00000002014	Ssr4	1.78839	5.00525e-18	-0.547114	0.124532	1.21538	2.78499e-08	0.43173	0.212604	0.972565	0.0018411	2.19205	8.89596e-22
ENSMUSG00000090894	Olfr110	3.56329	5.44242e-18	-0.735947	0.123395	2.80686	6.77913e-08	-0.250181	0.57506	0.490759	0.315567	3.29537	1.68699e-13
ENSMUSG00000025795	Rassf3	1.41061	9.6324e-18	0.678451	0.00174403	2.05885	1.90729e-31	0.67053	3.00944e-06	-0.00840238	0.982957	2.05277	5.42145e-48
ENSMUSG00000043415	Otud1	1.30538	1.01143e-17	-0.703644	3.32495e-05	0.574433	0.00284719	-0.397182	0.00822533	0.302727	0.175174	0.881455	4.1181e-08
ENSMUSG00000074896	Ifit3	2.14613	1.11377e-17	-1.12092	0.00413856	1.00401	0.0237216	-0.517067	0.0200622	0.60256	0.19963	1.60156	9.88629e-12
ENSMUSG00000025068	Gsto1	1.5092	1.32545e-17	0.0207043	0.983146	1.506	1.63089e-11	0.595442	0.00624992	0.569222	0.0741476	2.07918	1.18314e-23
ENSMUSG00000025967	Eef1b2	1.54435	1.36913e-17	-0.0704732	0.939999	1.44719	1.23251e-12	0.656293	0.00269166	0.721802	0.00845667	2.17236	1.13333e-31
ENSMUSG00000050022	Amz1	1.06162	1.61969e-17	-0.0489843	0.94004	0.985106	5.40305e-12	0.163778	0.377048	0.209805	0.327203	1.19666	1.55695e-20
ENSMUSG00000086109	Gm13391	3.79554	1.68197e-17	1.13452	0.000659451	4.91127	1.53331e-25	1.06749	6.62797e-06	-0.060004	0.917733	4.84022	6.85488e-33
ENSMUSG00000064109	Hcst	2.16803	1.79743e-17	-0.30378	0.618242	1.83627	1.74779e-10	0.465726	0.201194	0.763853	0.0474748	2.60604	6.76952e-20
ENSMUSG00000060550	H2-Q7	2.47009	1.83718e-17	0.457152	0.319558	2.90054	6.42647e-25	0.746476	0.0166751	0.288224	0.461695	3.18996	1.05834e-28
ENSMUSG00000033082	Clec1a	2.4553	1.84867e-17	-0.392641	0.50752	2.02874	1.04849e-09	0.0138123	0.981354	0.405914	0.327969	2.4427	3.34865e-16
ENSMUSG00000025402	Nab2	1.49058	2.26402e-17	0.260658	0.367317	1.72511	3.11107e-21	0.478832	0.00328306	0.214011	0.324859	1.94077	9.25641e-28
ENSMUSG00000024608	Rps14	1.74524	2.40323e-17	-0.1049	0.920386	1.61379	1.45042e-10	0.794726	0.00492434	0.893378	0.0148346	2.51167	7.28275e-27
ENSMUSG00000062209	Erbb4	-2.75837	2.57275e-17	0.573145	0.650082	-2.1963	7.76069e-06	-3.89487	7.05832e-07	-4.47649	1.7073e-06	-6.67625	6.29794e-28
ENSMUSG00000030747	Dgat2	-1.63766	2.6217e-17	0.329021	0.529263	-1.32923	6.77375e-09	0.43167	0.453387	0.0979447	0.89702	-1.22678	0.00063523
ENSMUSG00000028234	Rps20	1.80105	3.24612e-17	-0.0322725	0.978373	1.74246	2.00767e-11	0.797937	0.00255845	0.823795	0.020652	2.57032	8.36655e-30
ENSMUSG00000062006	Rpl34	1.85588	3.95094e-17	-0.134856	0.886195	1.69411	7.20865e-12	0.719367	0.00905581	0.848805	0.0102371	2.54653	4.7321e-29
ENSMUSG00000036820	Amdhd2	1.31395	3.95538e-17	0.301317	0.374642	1.59075	3.16466e-20	0.566777	0.00179267	0.261491	0.325634	1.85293	5.24855e-30
ENSMUSG00000074578	Zfas1	2.06141	3.95538e-17	-0.313016	0.637529	1.72432	5.61547e-08	0.486483	0.0901368	0.794926	0.0317056	2.52128	5.71311e-23
ENSMUSG00000026676	Ccdc3	-2.57495	4.10134e-17	-0.388138	0.787828	-2.99014	1.27821e-12	-1.01418	0.0385457	-0.625822	0.430062	-3.61932	3.00604e-24
ENSMUSG00000101502	Rpl7a-ps10	1.48533	4.93028e-17	-0.0792719	0.946999	1.37904	2.3036e-06	0.677427	0.00231222	0.751076	0.0529795	2.13471	1.93583e-24
ENSMUSG00000020372	Rack1	1.5166	5.76764e-17	-0.0671158	0.943137	1.4231	4.39843e-14	0.636037	0.0112109	0.697415	0.019087	2.1247	1.43217e-25
ENSMUSG00000079445	B3gnt7	2.17447	5.87991e-17	0.611926	0.108657	2.7615	1.42625e-30	0.960777	2.84562e-05	0.34501	0.26208	3.10404	2.63462e-58
ENSMUSG00000063457	Rps15	1.58438	6.14605e-17	-0.0995836	0.916534	1.46025	7.29721e-10	0.676661	0.0212457	0.770483	0.0410969	2.2343	2.75228e-20
ENSMUSG00000007989	Fzd3	-2.33975	6.18154e-17	-0.210784	0.909527	-2.56117	1.43673e-10	-1.21271	0.0677234	-1.00424	0.258155	-3.56391	3.35442e-19
ENSMUSG00000028214	Gem	2.41466	6.84958e-17	0.643593	0.00480001	3.03351	2.67359e-24	0.669698	0.000101863	0.0257449	0.942347	3.06503	4.11109e-29
ENSMUSG00000044533	Rps2	1.48304	7.05346e-17	0.119738	0.882277	1.57792	1.71396e-12	0.773753	0.000985006	0.647778	0.0581512	2.22954	9.6178e-25
ENSMUSG00000054863	Tafa5	-2.67962	7.28045e-17	0.0751222	0.973428	-2.62652	4.21564e-08	-0.700189	0.252449	-0.775429	0.347313	-3.40827	1.55132e-19
ENSMUSG00000024245	Tmem178	3.57797	7.29128e-17	0.243905	0.747535	3.79147	1.10443e-19	0.771208	0.00841089	0.523929	0.093614	4.32261	7.95444e-28
ENSMUSG00000040713	Creg1	1.45031	9.02302e-17	-0.0641097	0.937998	1.35888	7.78108e-15	0.517913	0.0197474	0.576634	0.0249274	1.93971	2.23539e-25
ENSMUSG00000045594	Glb1	1.62752	9.19125e-17	0.00249432	0.996238	1.60255	1.03097e-16	0.391001	0.0795602	0.383645	0.109058	1.98944	2.64663e-23
ENSMUSG00000037742	Eef1a1	1.36207	1.14323e-16	-0.0657245	0.93788	1.26924	3.7725e-14	0.538171	0.0192601	0.598525	0.0285065	1.87245	2.45434e-24
ENSMUSG00000047139	Cd24a	-2.0153	1.1971e-16	-0.189754	0.887667	-2.23255	3.01598e-10	0.194694	NA	0.371952	0.867399	-1.85735	0.127729
ENSMUSG00000007892	Rplp1	1.74948	1.26475e-16	-0.186168	0.817199	1.53645	2.87939e-11	0.698943	0.0173525	0.878865	0.00954299	2.41988	3.79492e-25
ENSMUSG00000015027	Galns	1.41852	1.2829e-16	0.671082	0.000721884	2.06365	2.78327e-30	1.02041	2.53014e-11	0.344442	0.158389	2.4111	8.12871e-47
ENSMUSG00000008683	Rps15a	1.70559	1.31491e-16	-0.158472	0.835337	1.52076	2.60983e-10	0.757722	0.00164712	0.910797	0.00217251	2.43491	2.34018e-27
ENSMUSG00000032532	Cck	4.80256	1.40454e-16	-4.45737	4.33431e-16	0.434286	0.826351	-1.49717	0.00664036	2.92119	0.000580708	3.29001	4.06445e-05
ENSMUSG00000057315	Arhgap24	2.00642	1.56838e-16	-0.768275	0.00506769	1.20848	0.000109754	-0.386123	0.0603033	0.384441	0.228869	1.59721	8.60075e-11
ENSMUSG00000029381	Shroom3	-2.02267	2.11811e-16	-0.289594	0.840176	-2.34766	4.75812e-11	-1.27412	0.0503108	-0.992856	0.247732	-3.33941	5.62095e-16
ENSMUSG00000097296	Gm26532	2.3902	2.30556e-16	0.208155	0.851734	2.57662	4.06881e-11	0.704469	0.0115618	0.49223	0.310627	3.06752	3.01624e-25
ENSMUSG00000012848	Rps5	1.66454	2.5699e-16	-0.154501	0.866111	1.48488	3.66078e-10	0.650208	0.0279264	0.798209	0.0261668	2.28669	7.46901e-25
ENSMUSG00000004902	Slc25a18	-2.2287	2.58969e-16	-0.150605	0.923334	-2.41114	6.45857e-11	0.240847	0.701104	0.392392	0.539774	-2.0244	1.13207e-11
ENSMUSG00000024232	Bambi	1.96862	2.6333e-16	1.11436	2.01774e-08	3.05615	1.05461e-49	1.63213	9.11386e-14	0.51344	0.0879553	3.57303	1.90972e-48
ENSMUSG00000064368	mt-Nd6	1.54939	3.03099e-16	-0.254137	0.821542	1.27632	0.00196533	-0.111736	0.758807	0.141239	0.83352	1.41043	1.80422e-12
ENSMUSG00000026222	Sp100	1.53039	3.06103e-16	-0.210371	0.673835	1.29267	4.28956e-09	0.0404203	0.906203	0.250627	0.350753	1.54283	1.46355e-17
ENSMUSG00000029076	Sdf4	1.37766	3.42842e-16	-0.406646	0.218685	0.944364	1.03208e-07	0.265616	0.40645	0.666292	0.018106	1.6155	2.32078e-17
ENSMUSG00000043164	Tmem212	-2.07993	3.44356e-16	-0.111221	0.958477	-2.21227	1.19733e-05	-2.68902	6.5087e-15	-2.58077	7.25447e-05	-4.79807	1.55032e-44
ENSMUSG00000027514	Zbp1	2.35889	5.33772e-16	-0.776708	0.0175546	1.55689	2.49835e-06	-0.0754458	0.884123	0.700624	0.0341911	2.25781	3.43723e-15
ENSMUSG00000018920	Cxcl16	1.67644	5.92591e-16	1.25115	1.26759e-09	2.90066	3.91795e-69	1.53008	1.68558e-13	0.273983	0.341298	3.17705	1.67791e-60
ENSMUSG00000026958	Dpp7	1.99081	6.15551e-16	-0.185299	0.767214	1.77981	5.83665e-12	0.358748	0.262294	0.539039	0.0748878	2.32133	3.64489e-19
ENSMUSG00000026806	Ddx31	1.39571	6.56961e-16	-0.600149	0.00128095	0.766132	0.000131182	-0.14989	0.490243	0.446793	0.0226089	1.21799	1.22614e-12
ENSMUSG00000032216	Nedd4	-1.8198	6.97578e-16	0.254573	0.861122	-1.58443	0.000438019	-1.66109	6.24477e-11	-1.92419	5.74752e-05	-3.50558	6.76007e-74
ENSMUSG00000003418	St8sia6	2.17129	1.0186e-15	0.760524	0.0554468	2.89734	2.18453e-15	0.432903	0.0970054	-0.326738	0.511486	2.57351	2.00926e-18
ENSMUSG00000062997	Rpl35	2.06374	1.09431e-15	0.0544684	0.970586	2.09095	5.18004e-11	0.9222	0.000523155	0.861026	0.0290195	2.95723	2.60553e-40
ENSMUSG00000014846	Tppp3	-2.48488	1.35287e-15	-0.674712	0.26174	-3.17062	8.65863e-13	-1.4464	1.054e-10	-0.785973	0.158873	-3.95937	2.77576e-32
ENSMUSG00000066877	Nck2	-2.1238	1.38052e-15	0.531437	0.48616	-1.63024	4.39784e-11	-0.964132	0.154469	-1.5106	0.00677725	-3.143	1.86592e-20
ENSMUSG00000059970	Hspa2	-1.67414	1.3941e-15	-0.167807	0.882277	-1.86642	4.36838e-10	-0.507494	0.0987323	-0.340458	0.478092	-2.21122	1.00015e-28
ENSMUSG00000003545	Fosb	2.27739	1.57315e-15	0.0524609	0.967332	2.30977	7.34138e-12	0.193778	0.662284	0.139735	0.776061	2.44561	2.41637e-17
ENSMUSG00000032656	March3	2.10386	1.70709e-15	0.635545	0.0189808	2.70884	8.42768e-25	0.792237	6.88786e-06	0.153781	0.633193	2.87163	3.89951e-33
ENSMUSG00000028970	Abcb1b	1.14177	1.87939e-15	0.087681	0.893894	1.19935	1.20601e-11	0.265814	0.143019	0.17595	0.52878	1.3796	5.5384e-19
ENSMUSG00000026104	Stat1	1.38382	1.92279e-15	-0.42581	0.280225	0.930882	6.63616e-05	0.00490764	0.991598	0.426664	0.16913	1.35841	5.05075e-18
ENSMUSG00000041736	Tspo	1.74843	2.01588e-15	-0.330135	0.549216	1.39276	5.48752e-08	0.43138	0.224862	0.754914	0.0424213	2.15086	2.50589e-17
ENSMUSG00000034947	Tmem106a	1.30114	2.23605e-15	0.639645	0.00148316	1.91462	1.70435e-28	0.928512	5.26192e-08	0.283685	0.304306	2.20135	5.75911e-35
ENSMUSG00000036875	Dna2	1.92112	2.38956e-15	0.949428	0.00790799	2.84013	8.72885e-19	0.669821	0.00922697	-0.278282	0.572906	2.56067	2.75068e-24
ENSMUSG00000084333	Gm11599	1.59886	2.54151e-15	0.136654	0.845646	1.70968	4.18894e-18	0.745544	0.00412082	0.60324	0.062167	2.31676	3.4558e-23
ENSMUSG00000020695	Mrc2	1.62836	2.8673e-15	-1.60622	2.53131e-36	-0.00381795	0.994194	-0.985477	3.64618e-12	0.618233	0.000796384	0.616186	0.0119465
ENSMUSG00000019942	Cdk1	2.17373	3.16091e-15	-1.20914	1.58007e-05	0.931724	0.01048	0.00277247	0.996767	1.20733	6.57184e-05	2.14865	5.48457e-14
ENSMUSG00000034227	Foxj1	-1.83703	4.41512e-15	-0.0441179	0.98095	-1.90239	4.8206e-06	-1.88277	1.46027e-09	-1.84399	0.00032694	-3.74454	9.34008e-47
ENSMUSG00000028917	Plekhm2	1.16867	4.73196e-15	0.831826	5.09943e-06	1.97397	2.90351e-44	0.763843	4.58232e-07	-0.0693277	0.800056	1.90462	2.60221e-53
ENSMUSG00000067577	A430093F15Rik	5.19235	5.51344e-15	-0.774458	0.188185	4.40575	1.08715e-08	-0.199944	0.76704	0.571866	0.252137	4.95532	2.35018e-13
ENSMUSG00000041841	Rpl37	1.70657	5.6407e-15	-0.0852533	0.939901	1.59602	8.10881e-09	0.697514	0.00728056	0.777833	0.0302825	2.37673	4.11045e-24
ENSMUSG00000023960	Enpp5	-1.87497	6.32833e-15	-0.159501	0.930918	-2.05534	2.98051e-05	-1.39387	1.08432e-10	-1.23639	0.042934	-3.29132	3.26226e-49
ENSMUSG00000052837	Junb	1.60659	6.32833e-15	0.205966	0.709747	1.78994	3.75263e-12	0.497823	0.00219618	0.285645	0.332284	2.07749	1.05351e-24
ENSMUSG00000003541	Ier3	1.89703	7.87716e-15	-0.159129	0.854156	1.71483	5.68593e-08	0.155267	0.622529	0.309003	0.405506	2.02759	2.29589e-17
ENSMUSG00000093674	Rpl41	1.79782	7.87716e-15	-0.0024271	0.997479	1.7687	2.54748e-10	0.798385	0.0025002	0.794762	0.0290101	2.56739	1.35309e-27
ENSMUSG00000019124	Scrn1	-2.2683	8.4374e-15	-0.0796155	0.955722	-2.3655	1.94662e-11	-1.80482	2.23243e-05	-1.73829	0.000900832	-4.10109	1.51285e-26
ENSMUSG00000030124	Lag3	1.40396	9.0108e-15	0.117976	0.870891	1.49693	7.64674e-15	0.615366	0.00363889	0.49229	0.0745039	1.99139	5.17755e-28
ENSMUSG00000026548	Slamf9	1.64136	1.07042e-14	-0.168345	0.833079	1.44623	1.64118e-10	0.611273	0.0353072	0.77354	0.0189422	2.22413	1.27994e-22
ENSMUSG00000026424	Gpr37l1	-2.06781	1.14848e-14	-0.274582	0.841205	-2.35273	7.60294e-09	1.69919	4.41335e-06	1.9658	0.000128482	-0.39867	0.332799
ENSMUSG00000037563	Rps16	1.71528	1.3135e-14	0.154508	0.860641	1.8443	8.16707e-14	0.965554	0.00066357	0.805554	0.0320456	2.65352	2.67444e-24
ENSMUSG00000041453	Rpl21	2.06284	1.32209e-14	-0.777067	0.0408904	1.26232	8.76065e-05	-0.0328752	0.957346	0.739822	0.0774445	2.00353	1.64e-11
ENSMUSG00000030744	Rps3	1.53679	1.44541e-14	-0.0666588	0.953125	1.44343	7.85251e-09	0.75092	0.00346804	0.811624	0.0198411	2.25986	6.134e-25
ENSMUSG00000019889	Ptprk	-2.01884	1.78263e-14	0.275697	0.83903	-1.76868	2.84717e-05	-1.67922	1.571e-06	-1.95554	0.000188884	-3.72581	3.82768e-37
ENSMUSG00000041538	H2-Ob	1.24181	1.79166e-14	-0.553466	0.002599	0.661666	0.000440206	-0.0137124	0.9705	0.536869	0.0159742	1.20199	9.68888e-11
ENSMUSG00000022769	Sdf2l1	1.63355	1.91423e-14	-0.430203	0.301078	1.17676	3.19335e-06	0.314134	0.388729	0.737878	0.0327693	1.91894	2.73457e-15
ENSMUSG00000046330	Rpl37a	1.78522	1.91994e-14	-0.0510228	0.967862	1.70846	2.86171e-11	0.738882	0.0271115	0.78385	0.0549553	2.49647	2.83567e-21
ENSMUSG00000086841	2410006H16Rik	1.55702	1.91994e-14	-0.146105	0.886987	1.3854	7.76116e-06	0.590129	0.0406251	0.729943	0.0926504	2.12049	1.25186e-17
ENSMUSG00000044827	Tlr1	1.04489	2.01028e-14	0.51488	0.00748097	1.5329	2.03689e-22	0.473535	0.000728495	-0.0434879	0.887096	1.48936	1.43783e-28
ENSMUSG00000103593	Gm37352	2.45822	2.15706e-14	0.0237192	0.987547	2.4529	3.96544e-10	0.141058	0.844857	0.117957	0.880886	2.57189	1.81534e-12
ENSMUSG00000040605	Bace2	-2.79286	2.16859e-14	0.223507	0.935476	-2.61035	2.05964e-10	-0.435514	0.792018	-0.675331	0.614239	-3.29003	1.10572e-10
ENSMUSG00000063234	Gpr84	1.36525	2.27447e-14	-0.419509	0.147117	0.919502	5.17522e-07	0.0686606	0.839335	0.483145	0.0208942	1.40618	6.6962e-21
ENSMUSG00000034708	Grn	1.33887	2.68492e-14	-0.183607	0.726777	1.12938	4.42367e-11	0.215144	0.438093	0.393274	0.0981098	1.52494	5.16581e-21
ENSMUSG00000003534	Ddr1	-2.34629	2.70831e-14	-0.282535	0.749157	-2.64557	1.75845e-10	-2.14494	2.97071e-23	-1.87124	5.46157e-07	-4.51383	3.41462e-42
ENSMUSG00000021458	Aopep	1.31863	2.74684e-14	-0.161448	0.845695	1.13641	8.51221e-05	0.189223	0.400394	0.344923	0.340761	1.47919	1.80067e-17
ENSMUSG00000037936	Scarb1	1.02838	2.80307e-14	-0.806589	8.80667e-06	0.198222	0.426439	-0.300825	0.0902689	0.501507	0.0277842	0.700414	2.60649e-06
ENSMUSG00000056313	Tcim	2.55457	2.81145e-14	-0.335097	0.653098	2.19333	6.12773e-08	-0.0341279	0.946915	0.290904	0.512252	2.48706	3.17052e-14
ENSMUSG00000000278	Scpep1	1.13177	3.10804e-14	0.218249	0.551223	1.32314	1.4965e-18	0.428478	0.00292162	0.20494	0.324835	1.53064	1.42816e-33
ENSMUSG00000031320	Rps4x	1.5631	3.10804e-14	-0.086208	0.927592	1.45089	4.67996e-11	0.656582	0.0156781	0.736689	0.0216799	2.19131	1.17749e-22
ENSMUSG00000021624	Cd180	0.969078	3.64099e-14	-0.260067	0.461713	0.67922	0.000160583	0.00333873	0.992842	0.260251	0.31657	0.94205	1.10751e-11
ENSMUSG00000051439	Cd14	1.46141	3.666e-14	0.562433	0.0449287	1.99976	1.01609e-21	0.758351	0.000106871	0.189654	0.558599	2.1909	6.73619e-33
ENSMUSG00000057322	Rpl38	1.79412	3.666e-14	0.134164	0.890613	1.90078	2.1577e-15	0.964514	0.000985006	0.825306	0.0239526	2.73207	7.10589e-27
ENSMUSG00000067212	H2-T23	1.45359	3.90116e-14	-0.172155	0.806867	1.25563	2.32464e-08	0.319724	0.294706	0.486747	0.136446	1.74483	8.87456e-18
ENSMUSG00000024190	Dusp1	1.80116	3.98415e-14	0.282421	0.440787	2.06203	1.99479e-12	0.313637	0.106244	0.0258662	0.954083	2.08726	1.98456e-16
ENSMUSG00000020646	Mboat2	-2.24163	4.45738e-14	-0.287685	0.832728	-2.55276	3.88466e-13	-1.41819	0.00664036	-1.13836	0.0960503	-3.69634	3.43296e-26
ENSMUSG00000032530	Lyzl4	2.19505	4.90995e-14	-1.5691	1.08149e-07	0.589549	0.17363	-0.564279	0.176489	1.00599	0.0281745	1.60154	1.94354e-05
ENSMUSG00000026456	Cyb5r1	1.20171	5.30247e-14	0.549401	0.0222609	1.72669	1.29638e-16	0.795584	1.24385e-07	0.242465	0.414865	1.96955	1.36894e-29
ENSMUSG00000060126	Tpt1	1.29232	5.7482e-14	0.240294	0.649061	1.50617	1.28543e-12	0.817351	9.18385e-05	0.571612	0.0765064	2.0817	1.94633e-25
ENSMUSG00000027078	Ube2l6	1.56215	5.79022e-14	-0.628674	0.0532896	0.90372	0.000777872	-0.0274942	0.943244	0.595877	0.0380038	1.50537	1.36693e-16
ENSMUSG00000099974	Bcl2a1d	3.65827	7.39649e-14	1.02883	0.0046504	4.65942	1.31724e-22	1.54171	1.04635e-09	0.506335	0.239437	5.15605	6.26304e-35
ENSMUSG00000044339	Alkbh2	1.98225	7.80553e-14	0.348271	0.557532	2.3094	9.12458e-16	0.575357	0.0473287	0.22133	0.612769	2.5304	2.02608e-22
ENSMUSG00000037225	Fgf2	1.39105	9.12023e-14	0.180732	0.81539	1.53983	3.35759e-09	0.0528326	0.894064	-0.126017	0.782178	1.41496	5.79737e-12
ENSMUSG00000003429	Rps11	1.59041	9.59056e-14	-0.0251894	0.983563	1.53854	2.54675e-10	0.814037	0.00307348	0.833097	0.0173164	2.3757	2.04948e-25
ENSMUSG00000028238	Atp6v0d2	4.06105	1.01274e-13	3.45452	2.94088e-37	7.54175	3.00224e-110	3.50041	1.3123e-37	0.0424424	0.899107	7.58511	4.13098e-104
ENSMUSG00000030649	Anapc15	1.31827	1.03599e-13	0.481966	0.177636	1.77494	5.29983e-13	0.489008	0.0064066	0.00525247	0.992207	1.77914	2.38781e-22
ENSMUSG00000023341	Mx2	1.85371	1.07528e-13	-0.862337	0.00943547	0.966486	0.00608807	-0.55097	0.0409494	0.311257	0.468081	1.27422	2.05115e-06
ENSMUSG00000046718	Bst2	1.69556	1.12153e-13	-0.451837	0.445614	1.21514	0.000285908	0.211309	0.572609	0.656186	0.115106	1.87654	1.36259e-16
ENSMUSG00000066705	Fxyd6	2.56965	1.21146e-13	-0.0679588	0.963513	2.47204	6.57376e-09	0.902719	0.000370802	0.965337	0.0193602	3.44301	1.72513e-26
ENSMUSG00000029598	Plbd2	1.0408	1.23656e-13	-0.113634	0.838832	0.902294	1.23709e-07	0.197607	0.40839	0.306607	0.23305	1.21087	1.91231e-14
ENSMUSG00000038523	1700003F12Rik	2.69646	1.23656e-13	-0.33163	0.699308	2.34027	1.63148e-09	0.553946	0.204393	0.879479	0.0392419	3.2246	1.12736e-19
ENSMUSG00000030263	Lrmp	1.20405	1.38055e-13	-0.494217	0.0185043	0.683876	0.00035391	-0.187099	0.417945	0.306056	0.164201	0.990345	2.86556e-09
ENSMUSG00000037321	Tap1	1.3085	1.44787e-13	-0.101792	0.891076	1.1806	1.41136e-09	0.242235	0.309108	0.340442	0.167291	1.52224	4.80369e-24
ENSMUSG00000083992	Gm11478	1.73833	1.61023e-13	-0.242455	0.758721	1.46918	1.06747e-07	0.693001	0.0292048	0.929283	0.0134175	2.40323	6.19124e-20
ENSMUSG00000006333	Rps9	1.46891	1.76188e-13	-0.0678278	0.949495	1.37557	1.51194e-08	0.729785	0.00666746	0.791556	0.0247605	2.17085	8.08037e-21
ENSMUSG00000023999	Kif6	-2.04625	1.84706e-13	-0.321518	0.867604	-2.37007	5.07202e-07	-2.27704	3.873e-05	-1.97287	0.0249401	-4.33777	1.44941e-26
ENSMUSG00000097415	AU020206	1.68861	1.92529e-13	0.272161	0.700741	1.93891	2.25381e-10	0.701085	0.000624491	0.424077	0.261295	2.36091	1.41412e-26
ENSMUSG00000064372	mt-Tp	1.41247	2.26631e-13	0.143297	0.920386	1.53624	0.000174577	0.345406	0.188798	0.199574	0.764872	1.72956	3.34955e-16
ENSMUSG00000025362	Rps26	1.57983	2.28973e-13	-0.173409	0.83919	1.38174	1.4192e-08	0.683913	0.0210206	0.850861	0.0143974	2.23509	5.91111e-22
ENSMUSG00000041120	Nbl1	1.40017	2.82573e-13	-1.35942	2.62278e-12	0.0144819	0.973054	-0.44025	0.18885	0.914681	0.00475422	0.932835	0.000615693
ENSMUSG00000050953	Gja1	-2.20055	3.00167e-13	-0.448488	0.642658	-2.66921	3.23601e-17	0.922504	0.106133	1.36739	0.0158096	-1.31003	0.00082396
ENSMUSG00000025812	Pard3	-2.27345	3.31293e-13	-0.23398	0.897161	-2.52744	2.88644e-07	-1.52703	0.000697531	-1.30611	0.10955	-3.82317	7.18711e-22
ENSMUSG00000039103	Nexn	2.24778	3.57032e-13	-0.697285	0.0600724	1.52648	2.66709e-06	-0.435666	0.302092	0.260557	0.570079	1.78699	2.4223e-07
ENSMUSG00000041323	Ak7	-1.95664	3.57032e-13	-0.359867	0.731163	-2.34343	6.80088e-09	-2.96366	1.16358e-17	-2.6005	1.22295e-06	-4.94777	3.54774e-43
ENSMUSG00000086290	Snhg12	1.24209	3.85001e-13	-0.0357518	0.970875	1.1832	3.09352e-07	0.33538	0.110863	0.367971	0.230472	1.55008	1.20735e-18
ENSMUSG00000025290	Rps24	1.54497	3.85461e-13	-0.121803	0.891295	1.39722	1.00133e-07	0.716965	0.00226892	0.833957	0.00768396	2.23426	3.29993e-23
ENSMUSG00000045128	Rpl18a	1.41474	4.91196e-13	-0.0592938	0.95694	1.33144	1.11506e-07	0.609301	0.0213302	0.66195	0.0684018	1.99559	2.50453e-20
ENSMUSG00000092203	1110038B12Rik	1.4943	5.14059e-13	0.0992443	0.927378	1.57322	4.26214e-08	0.679642	0.0051438	0.571755	0.149632	2.14774	2.58855e-21
ENSMUSG00000036894	Rap2b	1.60964	5.24257e-13	0.988746	5.37543e-08	2.56929	2.42563e-37	1.23079	1.89502e-15	0.238635	0.284791	2.81045	7.47542e-46
ENSMUSG00000038543	BC028528	1.81074	5.43933e-13	-0.154578	0.878416	1.63039	8.50391e-09	0.615209	0.0354367	0.76342	0.0302595	2.39612	5.60195e-23
ENSMUSG00000035847	Ids	-1.11383	5.45945e-13	0.49384	0.0535384	-0.648195	0.000709774	-0.192525	0.588907	-0.690848	0.0170361	-1.33804	9.82985e-12
ENSMUSG00000031210	Gpr165	-2.0287	5.80983e-13	-0.0956689	0.959634	-2.15893	2.50273e-10	-1.00887	0.0634272	-0.914855	0.173559	-3.07595	1.1867e-21
ENSMUSG00000027506	Tpd52	1.14332	5.88695e-13	0.0652605	0.919384	1.18033	3.95347e-13	0.497859	0.00178899	0.428587	0.0445818	1.61432	1.24367e-23
ENSMUSG00000038900	Rpl12	1.46812	6.33077e-13	-0.0228589	0.983522	1.42239	5.58648e-09	0.460857	0.0573386	0.477388	0.135462	1.90116	1.8588e-21
ENSMUSG00000006219	Fblim1	1.21291	6.45286e-13	1.12568	5.62834e-07	2.30884	1.79208e-24	0.842938	7.56302e-07	-0.285798	0.413098	2.02553	7.05644e-28
ENSMUSG00000029309	Sparcl1	-1.84603	6.54275e-13	-0.00755049	0.995061	-1.87495	1.85259e-07	0.604804	0.134167	0.609751	0.259454	-1.2746	5.70857e-05
ENSMUSG00000028081	Rps3a1	1.61048	6.64277e-13	-0.154288	0.873935	1.43185	4.9684e-07	0.656376	0.0232523	0.803585	0.0364665	2.2389	9.72139e-20
ENSMUSG00000058600	Rpl30	1.581	6.82857e-13	-0.280468	0.671183	1.27575	1.41875e-07	0.573982	0.0705564	0.847934	0.0137459	2.12654	3.18503e-20
ENSMUSG00000004558	Ndrg2	-1.21168	7.59417e-13	-0.0929767	0.955374	-1.32296	0.00284195	-0.251949	0.380595	-0.165383	0.823572	-1.49283	5.04517e-18
ENSMUSG00000028494	Plin2	1.29084	7.91507e-13	0.35202	0.211723	1.61585	1.8629e-20	0.803693	5.74701e-06	0.446361	0.0621512	2.06587	8.80421e-30
ENSMUSG00000038526	Car14	-1.45086	8.24726e-13	-0.206265	0.954062	-1.67013	0.0840645	-2.33576	4.47128e-17	-2.13811	0.0698186	-3.80751	2.74297e-36
ENSMUSG00000062542	Syt9	-1.58943	8.62213e-13	0.225427	0.921815	-1.39032	0.0318661	-2.10361	3.89358e-07	-2.33205	0.00500901	-3.72685	4.35054e-32
ENSMUSG00000024334	H2-Oa	1.58036	1.13568e-12	-0.95888	0.000235027	0.595334	0.0266717	-0.110517	0.830585	0.842718	0.00934565	1.44246	6.00744e-09
ENSMUSG00000030268	Bcat1	-3.39245	1.20992e-12	-0.0927703	0.974584	-3.50552	4.53834e-13	-2.6678	0.0840868	-2.55491	0.133578	-6.07536	7.06677e-06
ENSMUSG00000069792	Wfdc17	2.20883	1.25346e-12	0.689529	0.220103	2.8727	8.24188e-21	1.61179	9.32845e-08	0.91617	0.0207188	3.78944	1.67605e-53
ENSMUSG00000060036	Rpl3	1.29671	1.5891e-12	-0.113883	0.873307	1.15786	1.79958e-07	0.372386	0.0649497	0.482078	0.0651266	1.64155	1.00731e-19
ENSMUSG00000042359	Osbpl6	-2.24393	1.70703e-12	0.114185	0.949856	-2.16375	4.96118e-12	-0.721592	0.343753	-0.846195	0.211049	-3.00177	1.46195e-15
ENSMUSG00000025289	Prdx4	1.49164	1.79081e-12	-0.98953	6.54922e-05	0.476424	0.0879303	-0.114529	0.807677	0.868972	0.00461204	1.34896	1.20973e-08
ENSMUSG00000002808	Epdr1	-2.29292	1.8937e-12	-0.303903	0.825967	-2.61551	1.1541e-08	-1.48624	0.00292162	-1.19351	0.139273	-3.80896	3.15407e-18
ENSMUSG00000031078	Cttn	-1.45838	2.00661e-12	0.154985	0.926248	-1.33479	0.00336343	-1.24695	1.00893e-05	-1.40543	0.0128984	-2.73287	8.62658e-35
ENSMUSG00000046186	Cd109	-2.38066	2.02686e-12	-0.103756	0.973134	-2.52849	7.90003e-06	-1.28356	0.146933	-1.18292	0.337144	-3.72349	7.7402e-17
ENSMUSG00000024300	Myo1f	0.878504	2.06751e-12	0.467365	0.0170688	1.318	1.49418e-15	0.481327	4.92124e-08	0.011676	0.972175	1.33158	5.90698e-29
ENSMUSG00000002728	Naa20	1.0975	2.06892e-12	-0.020522	0.980502	1.04885	2.91828e-08	0.32743	0.081322	0.345842	0.185898	1.39859	5.29453e-16
ENSMUSG00000032353	Tmed3	1.51823	2.06892e-12	-0.542397	0.0875655	0.948115	0.000138207	0.297084	0.413991	0.833488	0.00844357	1.7875	3.11124e-13
ENSMUSG00000038352	Arl5c	1.42734	2.07401e-12	0.981038	5.08115e-05	2.38196	4.04547e-23	1.27722	1.05207e-19	0.297464	0.321372	2.682	4.72822e-57
ENSMUSG00000059866	Tnip2	0.940544	2.08509e-12	0.507423	0.0618026	1.42197	1.11985e-11	0.392144	0.0107438	-0.115623	0.747593	1.30502	4.185e-19
ENSMUSG00000045761	Togaram2	-1.9481	2.20627e-12	-0.0044825	0.997423	-1.97041	2.10079e-06	-1.43841	0.165329	-1.45045	0.218444	-3.4135	0.000598129
ENSMUSG00000045725	Prr15	2.29898	2.30662e-12	-0.112105	0.945373	2.17235	4.2064e-07	0.632276	0.0526457	0.737696	0.149743	2.90579	3.97997e-20
ENSMUSG00000034993	Vat1	1.58697	2.3798e-12	1.06668	3.13422e-12	2.62905	8.68108e-28	1.4538	5.13771e-20	0.381824	0.146398	3.01504	9.19408e-37
ENSMUSG00000039221	Rpl22l1	1.62124	2.3798e-12	-0.185201	0.786992	1.4115	3.98021e-07	0.688117	0.00200123	0.868347	0.00277068	2.28178	3.62219e-20
ENSMUSG00000022026	Olfm4	1.97161	2.43576e-12	0.119759	0.899522	2.06361	2.72593e-20	0.75113	0.019967	0.628494	0.0488923	2.69459	3.79235e-24
ENSMUSG00000037411	Serpine1	2.08584	2.50216e-12	0.288869	0.587321	2.35427	1.21189e-10	0.107123	0.696317	-0.186207	0.626629	2.16483	9.26458e-13
ENSMUSG00000044468	Tent5c	1.08596	2.60338e-12	0.159665	0.788205	1.21504	4.93291e-08	0.146038	0.518928	-0.0163909	0.972476	1.20212	1.04268e-11
ENSMUSG00000034807	Colgalt1	0.975692	2.72565e-12	0.302439	0.121345	1.25185	2.98506e-18	0.39291	0.0106098	0.0877329	0.732452	1.34035	1.48662e-18
ENSMUSG00000030772	Dkk3	-2.09363	2.72838e-12	-0.787982	0.351136	-2.91018	9.18986e-17	-0.533746	0.421956	0.2518	0.761913	-2.65961	3.15339e-21
ENSMUSG00000052727	Map1b	-1.91254	2.82751e-12	0.4398	0.476304	-1.50109	1.55442e-09	-0.74505	0.233186	-1.19663	0.0252203	-2.6916	9.63805e-13
ENSMUSG00000015222	Map2	-1.81244	3.01093e-12	-0.108787	0.943057	-1.94024	8.51897e-09	-1.04253	0.0606743	-0.940599	0.173263	-2.8879	2.14022e-13
ENSMUSG00000005043	Sgsh	-1.37573	3.02861e-12	0.8058	0.000554091	-0.594949	0.00351499	0.232363	0.44151	-0.580681	0.00645512	-1.17365	1.92168e-12
ENSMUSG00000025794	Rpl14	1.57524	3.34125e-12	-0.199292	0.790713	1.35017	2.00796e-09	0.671688	0.0359851	0.8651	0.0112493	2.22006	9.02684e-19
ENSMUSG00000021423	Ly86	1.37447	3.4346e-12	-0.412249	0.256245	0.935315	5.92793e-06	0.409401	0.164676	0.815253	0.00314065	1.75521	5.88633e-17
ENSMUSG00000074151	Nlrc5	1.75747	3.50739e-12	0.978655	0.0170225	2.7061	7.56122e-16	0.419176	0.355008	-0.556269	0.298415	2.14852	4.31197e-13
ENSMUSG00000028402	Mpdz	-1.79669	4.12016e-12	-0.289036	0.838648	-2.11297	4.15908e-08	-2.13235	2.14516e-08	-1.84208	0.00103126	-3.95869	3.12624e-49
ENSMUSG00000044703	Phf11a	3.48924	4.17929e-12	-1.19473	0.0360256	2.28774	0.000328268	-0.466582	0.460338	0.722305	0.251708	2.99576	1.18087e-08
ENSMUSG00000028132	Tmem56	-2.95451	4.35052e-12	0.315638	0.903126	-2.65601	5.54656e-11	-0.753468	0.568106	-1.07423	0.271238	-3.73814	9.69828e-17
ENSMUSG00000014329	Bicc1	-2.41497	4.60091e-12	-0.46435	0.792501	-2.9108	9.65187e-08	-3.25936	7.82417e-07	-2.80816	0.00842808	-5.70776	3.31124e-24
ENSMUSG00000029640	Usp12	1.26812	4.60091e-12	-0.0862639	0.929749	1.15153	1.77616e-05	-0.0340394	0.939135	0.0523326	0.923547	1.20599	5.90975e-08
ENSMUSG00000031387	Renbp	1.06458	4.96986e-12	0.185743	0.655396	1.22573	2.26794e-12	0.576855	0.0010395	0.386451	0.129384	1.61382	1.39905e-20
ENSMUSG00000057666	Gapdh	1.13593	5.70867e-12	-0.0251408	0.974584	1.08412	1.32986e-10	0.345721	0.0315396	0.366713	0.0429218	1.45248	4.59271e-28
ENSMUSG00000035860	Cdhr3	-2.06949	6.89619e-12	-0.568407	0.561375	-2.64373	2.71385e-10	-2.42612	5.39641e-08	-1.86978	0.00688439	-4.51885	5.66626e-33
ENSMUSG00000029614	Rpl6	1.3576	7.01553e-12	-0.0802236	0.921227	1.25026	4.54187e-13	0.561452	0.0245731	0.636857	0.0128984	1.89139	5.59834e-22
ENSMUSG00000032258	Lca5	-1.56725	8.82029e-12	0.0346604	0.983522	-1.5635	2.4815e-07	-0.837478	0.0385636	-0.873708	0.105485	-2.43629	1.00616e-19
ENSMUSG00000098055	Gm26947	2.11498	9.21824e-12	0.0163853	0.990002	2.10481	1.26666e-11	0.0610111	0.923951	0.0462288	0.937298	2.14897	1.40175e-13
ENSMUSG00000041660	Bbox1	-2.4143	9.69816e-12	0.244296	0.90773	-2.226	5.65509e-07	-1.62044	0.0427044	-1.87965	0.0347379	-4.09997	1.05666e-19
ENSMUSG00000028936	Rpl22	1.23543	9.93275e-12	-0.0126755	0.989879	1.1962	1.64189e-08	0.684302	0.00451795	0.691995	0.0288867	1.89226	1.78357e-21
ENSMUSG00000102037	Bcl2a1a	1.97486	1.01027e-11	0.581702	0.0973807	2.52586	4.30673e-17	1.23425	2.30402e-10	0.645284	0.030904	3.17702	7.38187e-34
ENSMUSG00000068245	Phf11d	1.50539	1.03333e-11	-0.30534	0.587321	1.17314	2.68613e-05	-0.028085	0.945409	0.272321	0.442189	1.44387	4.66408e-12
ENSMUSG00000006519	Cyba	1.42832	1.06605e-11	0.140715	0.874031	1.54319	2.4489e-10	0.849701	0.00142684	0.702313	0.0565937	2.25002	2.3217e-21
ENSMUSG00000025757	Hspa4l	-1.41596	1.10739e-11	0.0475007	0.971401	-1.40036	7.15843e-08	-0.460354	0.168487	-0.508421	0.211335	-1.9076	2.53051e-22
ENSMUSG00000015766	Eps8	-1.64169	1.12313e-11	0.273826	0.789335	-1.40492	2.11437e-06	-0.305533	0.620707	-0.583257	0.282757	-1.98885	3.79645e-12
ENSMUSG00000003812	Dnase2a	1.24901	1.17992e-11	0.0549178	0.951168	1.27798	3.21411e-12	0.524787	0.0341486	0.464385	0.118776	1.74588	5.07547e-19
ENSMUSG00000039934	Gsap	1.02301	1.32419e-11	0.665977	0.00541907	1.66213	3.135e-14	0.599139	4.73758e-08	-0.0705672	0.847379	1.59158	3.35912e-29
ENSMUSG00000008845	Cd163	-1.55487	1.35127e-11	0.456331	0.465046	-1.13059	0.00122015	-0.935779	0.00488925	-1.39444	0.00152281	-2.52281	2.00831e-17
ENSMUSG00000043621	Ubxn10	-2.05496	1.44261e-11	0.0744074	0.967756	-2.00843	9.8312e-08	-2.24496	2.92556e-06	-2.3223	5.57585e-05	-4.33361	7.18839e-30
ENSMUSG00000097654	Gm26714	2.25084	1.50974e-11	-0.273263	0.809502	1.93844	2.02011e-06	-0.100576	0.87159	0.179399	0.781944	2.12388	9.40748e-11
ENSMUSG00000041729	Coro2b	-1.77428	1.60726e-11	-0.0736216	0.961865	-1.86554	5.62982e-07	-1.36345	9.52977e-08	-1.29598	0.0026115	-3.16075	5.5834e-33
ENSMUSG00000005054	Cstb	1.66929	1.64002e-11	0.578288	0.0991771	2.22126	6.31342e-17	1.29992	1.52225e-08	0.71607	0.0294601	2.94137	1.71624e-32
ENSMUSG00000020654	Adcy3	1.41289	1.6531e-11	-0.0386837	0.97325	1.34175	3.66435e-09	-0.116463	0.767353	-0.0748213	0.860083	1.27004	3.83916e-14
ENSMUSG00000058755	Osm	1.42823	1.76059e-11	0.545291	0.0227142	1.94592	3.15484e-16	0.55585	5.75676e-05	0.00713097	0.985727	1.95854	5.54056e-23
ENSMUSG00000029217	Tec	0.918648	1.78009e-11	-0.0148191	0.983522	0.875693	7.10809e-09	0.155265	0.397342	0.167232	0.440324	1.04633	1.05234e-13
ENSMUSG00000063060	Sox7	2.64253	1.87987e-11	-2.90144	4.48418e-12	-0.28047	0.802941	-1.9007	7.72887e-08	1.0153	0.235796	0.730536	0.269172
ENSMUSG00000032375	Aph1b	-1.32261	1.91536e-11	-0.234861	0.839004	-1.57473	5.13711e-07	-1.03004	0.00343888	-0.802586	0.168594	-2.37162	6.74099e-20
ENSMUSG00000021379	Id4	-1.8275	1.91559e-11	-0.108037	0.954208	-1.96662	2.12931e-06	-0.523106	0.371102	-0.421128	0.583064	-2.39214	1.52768e-14
ENSMUSG00000040033	Stat2	1.15009	1.91559e-11	-0.154961	0.826125	0.966315	5.68029e-06	-0.177956	0.660712	-0.0234991	0.965801	0.942308	1.33757e-05
ENSMUSG00000002983	Relb	1.07378	1.94784e-11	0.399283	0.223968	1.45214	1.75032e-11	0.615959	4.05092e-05	0.210747	0.494239	1.66176	1.44811e-27
ENSMUSG00000022346	Myc	1.4072	1.98914e-11	-0.447901	0.0892988	0.936421	0.00037981	-0.439355	0.00180473	0.00570449	0.988634	0.942048	5.21639e-06
ENSMUSG00000028222	Calb1	-2.61634	2.03737e-11	0.185024	0.943334	-2.47655	3.81323e-06	-3.82421	3.15761e-06	-4.01624	3.94761e-05	-6.49213	4.43905e-24
ENSMUSG00000032399	Rpl4	1.05762	2.06247e-11	-0.0676752	0.935678	0.96433	4.3122e-07	0.511393	0.0183556	0.573507	0.044193	1.54185	1.28756e-17
ENSMUSG00000074637	Sox2	-1.89642	2.49465e-11	-0.13373	0.946361	-2.07177	7.3596e-08	-0.52872	0.460731	-0.401404	0.629056	-2.47087	1.30085e-13
ENSMUSG00000044786	Zfp36	1.28939	2.49587e-11	0.282368	0.335922	1.5487	7.58397e-11	0.246295	0.0789057	-0.0403619	0.903205	1.50898	1.22886e-14
ENSMUSG00000028048	Gba	1.08749	2.49889e-11	-0.200402	0.721594	0.863143	9.52071e-05	0.239334	0.317019	0.434891	0.124207	1.29933	8.79499e-16
ENSMUSG00000050335	Lgals3	1.63253	2.53403e-11	2.80012	2.48858e-36	4.40713	4.28113e-83	3.21923	1.65567e-45	0.413254	0.256107	4.82248	1.55545e-91
ENSMUSG00000066621	Tecpr1	0.956573	2.69678e-11	0.167239	0.753177	1.09713	2.75963e-10	0.171516	0.448883	0.00287008	0.994324	1.10064	2.44487e-16
ENSMUSG00000096014	Sox1	-2.30748	2.94439e-11	-0.280008	0.917174	-2.62199	1.10257e-05	-0.577321	0.593146	-0.301355	0.843537	-2.93147	2.92402e-10
ENSMUSG00000002228	Ppm1j	2.72701	3.03931e-11	-0.433594	0.554645	2.27104	1.95566e-09	0.121685	0.854872	0.559818	0.104535	2.82431	2.99096e-16
ENSMUSG00000037606	Osbpl5	-1.60331	3.12434e-11	0.0789615	0.956924	-1.55177	7.74923e-07	-0.704072	0.150733	-0.791619	0.163048	-2.34041	7.98372e-14
ENSMUSG00000019577	Pdk4	-2.11062	3.21741e-11	-0.503579	0.802755	-2.58694	4.74263e-06	-1.80425	0.00146906	-1.32852	0.201873	-3.91978	2.43893e-27
ENSMUSG00000029093	Sorcs2	-2.07357	3.26266e-11	0.141095	0.949366	-1.98554	3.06028e-06	0.913393	0.157171	0.767199	0.327513	-1.22479	0.0025381
ENSMUSG00000038642	Ctss	1.15183	3.42083e-11	0.0673788	0.939901	1.19292	1.95099e-09	0.576523	0.00579965	0.503758	0.08197	1.70006	3.22166e-21
ENSMUSG00000096727	Psmb9	1.25689	3.43834e-11	-0.366535	0.298061	0.863657	2.35672e-06	0.281628	0.371351	0.643577	0.0126708	1.51051	7.42109e-15
ENSMUSG00000000740	Rpl13	1.45731	3.86977e-11	-0.426038	0.288757	1.00443	2.99072e-06	0.405366	0.246009	0.827254	0.00771963	1.83757	2.2606e-14
ENSMUSG00000032076	Cadm1	1.25874	3.96719e-11	-0.357563	0.287612	0.871787	0.000359645	-0.142049	0.588876	0.214042	0.484327	1.08964	5.17738e-08
ENSMUSG00000008668	Rps18	1.68177	4.10758e-11	-0.128319	0.899744	1.5267	1.33434e-09	0.600846	0.0452757	0.723811	0.0187732	2.253	3.31262e-24
ENSMUSG00000022893	Adamts1	1.53779	4.12612e-11	-0.850175	0.00298307	0.66109	0.00123242	-1.08765	0.000138775	-0.238975	0.538046	0.422914	0.111013
ENSMUSG00000000567	Sox9	-2.00221	4.35167e-11	0.208111	0.897687	-1.82508	3.37219e-05	-0.634126	0.168684	-0.843179	0.177646	-2.66723	1.33334e-18
ENSMUSG00000046709	Mapk10	-2.87226	4.41583e-11	0.431983	0.832728	-2.47667	1.6569e-11	-0.252108	0.894188	-0.697376	0.575114	-3.18327	2.6351e-08
ENSMUSG00000023236	Scg5	-1.87631	4.66508e-11	-0.0955747	0.970636	-1.98557	0.00203746	-2.21695	4.36475e-10	-2.13624	0.0113783	-4.11643	1.53277e-30
ENSMUSG00000040276	Pacsin1	1.30146	4.68996e-11	-1.42536	1.09016e-17	-0.146511	0.700652	-0.624922	1.42634e-05	0.798674	9.42169e-05	0.653091	0.00305382
ENSMUSG00000053332	Gas5	1.11545	4.70295e-11	-0.196774	0.741832	0.894626	0.000234018	0.258262	0.286421	0.451606	0.14059	1.34803	5.98312e-13
ENSMUSG00000018585	Atox1	1.48898	4.97924e-11	-0.226668	0.792501	1.23726	3.07643e-05	0.580354	0.0782686	0.799445	0.055051	2.04069	4.20491e-15
ENSMUSG00000033307	Mif	1.61885	5.00624e-11	-0.325794	0.568625	1.26959	2.38482e-05	0.491864	0.169326	0.811276	0.0422724	2.08643	6.00311e-13
ENSMUSG00000021010	Npas3	-3.24648	5.24456e-11	0.151502	0.969894	-3.05657	1.93357e-08	0.489317	0.777157	0.330973	0.83812	-2.69171	3.96591e-07
ENSMUSG00000027744	Stoml3	-1.91965	5.38263e-11	-1.09445	0.108629	-3.03025	3.25562e-13	0.899311	NA	1.98453	NA	-1.03232	NA
ENSMUSG00000049871	Nlrc3	2.37719	5.46357e-11	1.12467	0.00372187	3.46887	2.87436e-23	0.887456	0.00379497	-0.247036	0.614781	3.22732	1.29784e-26
ENSMUSG00000031875	Cmtm3	0.994132	5.49814e-11	0.00472739	0.993939	0.973078	2.60163e-10	0.337252	0.0692786	0.328789	0.122108	1.30394	1.93814e-16
ENSMUSG00000029103	Lrpap1	1.08628	6.1672e-11	-0.184158	0.687769	0.876372	1.81116e-05	0.209725	0.351321	0.388499	0.123264	1.26802	2.60102e-13
ENSMUSG00000031266	Gla	1.7881	6.23924e-11	1.1739	6.23266e-09	2.93713	6.08215e-30	1.41134	2.50045e-15	0.233983	0.351274	3.17384	7.24823e-40
ENSMUSG00000044734	Serpinb1a	-2.71499	6.28911e-11	-1.35745	0.000372265	-4.09279	1.06484e-19	0.215972	NA	1.56123	NA	-2.51799	0.0982612
ENSMUSG00000027778	Ift80	-1.32749	7.2946e-11	0.102475	0.92597	-1.25101	3.51215e-07	-0.676782	0.0583513	-0.781769	0.0692666	-2.03394	1.05063e-16
ENSMUSG00000036526	Card11	1.32791	7.32339e-11	-0.527318	0.0296626	0.77044	0.00121078	-0.321719	0.161778	0.200363	0.497872	0.972943	8.23246e-06
ENSMUSG00000030340	Scnn1a	-1.9153	7.9928e-11	0.225557	0.891295	-1.71091	8.49776e-05	-0.5939	0.343753	-0.826806	0.248968	-2.53786	2.0281e-13
ENSMUSG00000028773	Fabp3	2.60221	8.66673e-11	-0.157061	0.903803	2.41043	2.56867e-08	0.710976	0.0633996	0.857931	0.0505261	3.27662	1.04404e-17
ENSMUSG00000042707	Dnali1	-1.67494	8.84412e-11	-0.414789	0.780509	-2.11145	8.49776e-05	-2.50093	1.69323e-15	-2.08152	0.00385015	-4.20076	3.78364e-36
ENSMUSG00000050677	Ccdc96	-2.50026	9.11238e-11	0.0272569	0.99043	-2.4925	3.12079e-08	-2.46312	0.0121046	-2.49112	0.0274606	-4.9812	5.42666e-17
ENSMUSG00000008575	Nfib	-1.74464	1.03449e-10	0.0561935	0.97325	-1.7076	3.38224e-07	-0.925524	0.0159645	-0.988597	0.0427345	-2.69443	7.41923e-25
ENSMUSG00000035179	Ppp1r32	-2.10361	1.03449e-10	-0.223775	0.921346	-2.36184	1.80228e-05	-2.28425	2.71446e-05	-2.0599	0.0224514	-4.43314	1.00583e-27
ENSMUSG00000046805	Mpeg1	1.01697	1.03449e-10	0.427501	0.223515	1.41297	4.67441e-11	0.312849	0.160227	-0.116786	0.772501	1.29979	6.60401e-15
ENSMUSG00000079298	Klrb1b	2.95993	1.13444e-10	0.941053	0.000113054	3.87293	1.01298e-19	1.3907	1.07554e-09	0.446985	0.132863	4.32177	1.29394e-25
ENSMUSG00000003949	Hlf	-1.44312	1.1536e-10	-0.0416061	0.974444	-1.51309	1.35781e-07	-0.750819	0.0358118	-0.714904	0.13085	-2.22817	5.48496e-16
ENSMUSG00000079037	Prnp	-2.1319	1.24592e-10	-0.103073	0.909527	-2.25488	2.06254e-08	0.134285	0.62521	0.231668	0.551394	-2.02135	3.04908e-09
ENSMUSG00000022353	Mtss1	-1.19164	1.2536e-10	-0.128753	0.885669	-1.34686	9.74303e-10	-0.869223	0.00154676	-0.74353	0.0447829	-2.08996	2.80374e-21
ENSMUSG00000070047	Fat1	-1.67971	1.27927e-10	0.194608	0.778332	-1.51323	1.94221e-07	-0.638223	0.0272218	-0.83388	0.00870978	-2.34669	5.83871e-17
ENSMUSG00000020423	Btg2	1.15661	1.29203e-10	-0.195308	0.639819	0.937561	4.16082e-05	-0.100487	0.661119	0.0899586	0.76176	1.02899	9.52053e-09
ENSMUSG00000026080	Chst10	2.68074	1.29203e-10	-0.548711	0.822623	2.09632	7.81691e-06	-0.203164	0.907849	0.340856	0.816892	2.44517	2.1686e-07
ENSMUSG00000033863	Klf9	-2.1231	1.29203e-10	0.511782	0.474443	-1.63059	3.37254e-05	-0.874422	0.015391	-1.38769	0.000295471	-3.01741	3.06959e-23
ENSMUSG00000032715	Trib3	3.09043	1.29694e-10	0.631477	0.299117	3.69894	5.18007e-16	1.09105	0.000185197	0.461102	0.278529	4.16163	1.18057e-27
ENSMUSG00000053550	Shisa7	1.73825	1.36199e-10	-0.739464	0.0797403	0.973156	0.0051093	-0.398463	0.304349	0.345084	0.441963	1.31497	1.49417e-06
ENSMUSG00000028327	Stra6l	3.25736	1.37048e-10	3.68716	3.93937e-50	6.94556	1.57281e-90	3.28719	3.96729e-43	-0.397514	0.173198	6.54497	1.55722e-86
ENSMUSG00000017466	Timp2	1.03843	1.4102e-10	0.053092	0.945584	1.06458	2.02268e-10	0.4803	0.0170341	0.422046	0.102248	1.49044	9.27534e-18
ENSMUSG00000048142	Nat8l	0.994209	1.47001e-10	-0.0301119	0.972705	0.936083	1.14137e-06	0.183225	0.47056	0.211977	0.464664	1.14994	1.18638e-12
ENSMUSG00000024121	Atp6v0c	0.911788	1.72485e-10	0.222875	0.511881	1.10953	3.48152e-12	0.397708	0.00946622	0.171588	0.46315	1.28253	1.80855e-20
ENSMUSG00000027002	Nckap1	-1.71426	1.77468e-10	0.00200585	0.998459	-1.73051	0.000107316	-0.999993	6.64663e-05	-1.00742	0.0645298	-2.73703	1.24324e-27
ENSMUSG00000015094	Npdc1	-1.62369	1.8749e-10	-0.15039	0.93861	-1.7933	0.000519298	-1.20819	2.43882e-06	-1.05916	0.11865	-2.85428	3.01624e-25
ENSMUSG00000056153	Socs6	0.991298	1.88401e-10	-0.270447	0.546035	0.691413	0.0020137	-0.202378	0.261982	0.0635905	0.86759	0.759874	4.9109e-07
ENSMUSG00000026956	Uap1l1	1.12435	2.02014e-10	0.161959	0.751669	1.26097	5.05103e-12	0.554276	0.00452176	0.387378	0.132216	1.65059	4.47004e-19
ENSMUSG00000015843	Rxrg	2.49459	2.06292e-10	1.69634	4.19212e-06	4.16459	7.15059e-25	2.01914	1.67036e-15	0.313671	0.531552	4.48916	3.61637e-50
ENSMUSG00000048677	Tpcn2	1.10766	2.12336e-10	0.239654	0.504251	1.32082	9.65075e-11	0.304668	0.128321	0.0642715	0.852464	1.38513	2.19208e-13
ENSMUSG00000058715	Fcer1g	1.30745	2.34563e-10	-0.090524	0.921346	1.19068	8.32301e-08	0.58503	0.0381983	0.668823	0.0442336	1.8635	1.20587e-16
ENSMUSG00000029484	Anxa3	1.04137	2.44382e-10	-0.258667	0.472667	0.757406	0.000122878	0.266743	0.207968	0.520258	0.0217302	1.27968	3.03806e-14
ENSMUSG00000015312	Gadd45b	1.93475	2.51189e-10	1.79624	3.01295e-10	3.71493	1.3476e-24	1.75543	3.44855e-27	-0.041026	0.943918	3.66694	4.65375e-42
ENSMUSG00000020077	Srgn	1.04545	2.84528e-10	-0.109196	0.871872	0.907144	9.41083e-09	0.417234	0.030406	0.521768	0.0147221	1.43383	2.78953e-23
ENSMUSG00000020155	Kcnmb1	-2.23583	2.88224e-10	-0.365989	0.834438	-2.61727	9.25016e-08	-1.96828	0.000775235	-1.61856	0.0805021	-4.23016	1.47941e-19
ENSMUSG00000027398	Il1b	1.63786	2.91608e-10	0.470192	0.322936	2.08363	7.55871e-11	0.686331	0.0144781	0.212773	0.668177	2.29767	2.0277e-16
ENSMUSG00000047361	Gm973	-2.17722	2.9481e-10	-0.365973	0.777385	-2.5722	2.10763e-13	-1.65554	0.00643955	-1.30256	0.0693805	-3.88142	8.46299e-22
ENSMUSG00000061306	Slc38a10	0.819708	2.99996e-10	-0.197141	0.517956	0.596997	9.24719e-06	0.0257806	0.928983	0.218652	0.275147	0.817522	3.32911e-10
ENSMUSG00000030921	Trim30a	0.847338	3.00907e-10	-0.167763	0.822015	0.647408	0.0167544	-0.223743	0.481016	-0.0571566	0.917733	0.591948	0.00748231
ENSMUSG00000046314	Stxbp6	-2.81055	3.02596e-10	-0.478914	0.745567	-3.31477	3.69336e-10	-1.54442	0.00989447	-1.06989	0.227005	-4.37725	3.78134e-18
ENSMUSG00000035376	Hacd2	1.13729	3.07706e-10	-0.388129	0.29367	0.719804	0.00341921	0.281371	0.313388	0.666425	0.0302595	1.3941	2.68804e-11
ENSMUSG00000024248	Cox7a2l	1.278	3.09404e-10	-0.0921023	0.920386	1.15998	6.71021e-07	0.616438	0.0237288	0.702766	0.0375999	1.86722	4.18686e-16
ENSMUSG00000009281	Rarres2	-1.46533	3.12104e-10	-0.547894	0.48756	-2.02382	1.04663e-07	-2.28381	5.06852e-09	-1.75353	0.00534078	-3.77144	1.34919e-27
ENSMUSG00000043716	Rpl7	1.17264	3.13145e-10	-0.108922	0.900903	1.03919	1.0216e-05	0.62163	0.019509	0.724189	0.0358124	1.76657	3.65568e-15
ENSMUSG00000026475	Rgs16	3.62579	3.26482e-10	-0.878191	0.0866158	2.72475	8.19027e-06	-0.274992	0.702108	0.597692	0.193498	3.32929	6.85419e-09
ENSMUSG00000055254	Ntrk2	-1.85773	3.27556e-10	0.414386	0.705461	-1.46283	0.00133174	-0.851464	0.0157566	-1.27266	0.0140502	-2.7395	3.05206e-25
ENSMUSG00000038147	Cd84	1.06378	3.30886e-10	0.605334	0.00288255	1.63896	1.24446e-16	0.646856	1.88206e-09	0.0394596	0.905016	1.68221	7.13555e-26
ENSMUSG00000017344	Vtn	-2.05875	3.3513e-10	0.412309	0.473464	-1.66654	0.000110859	-1.29633	4.74436e-07	-1.71234	3.50161e-06	-3.3783	2.03823e-20
ENSMUSG00000072572	Slc39a2	3.30958	3.41356e-10	-1.02679	0.122481	2.26388	5.78383e-05	-0.364462	0.62471	0.667305	0.23305	2.92453	1.4902e-09
ENSMUSG00000036617	Etl4	1.9833	3.4868e-10	0.0731708	0.963513	2.02366	1.55531e-08	-0.389407	0.492274	-0.459026	0.414865	1.56563	4.12787e-06
ENSMUSG00000029761	Cald1	-1.72184	3.4937e-10	0.0902834	0.950073	-1.65025	4.0679e-09	-1.96676	3.7767e-10	-2.06391	3.16802e-11	-3.71351	4.30537e-59
ENSMUSG00000031428	Zcchc18	-1.53773	3.66096e-10	-0.487089	0.730811	-2.05523	0.000116483	-1.44765	4.52355e-06	-0.961614	0.234823	-3.01335	3.91193e-28
ENSMUSG00000055692	Tmem191c	1.37203	3.76726e-10	-0.0823272	0.940095	1.26935	2.18395e-05	0.224304	0.465084	0.307434	0.424516	1.57245	8.96087e-13
ENSMUSG00000042807	Hecw2	-3.53677	4.13878e-10	-0.298695	0.909094	-3.84728	8.19695e-10	-1.476	0.10225	-1.18285	0.262403	-5.03576	2.78214e-16
ENSMUSG00000022790	Igsf11	-2.64446	4.30167e-10	-1.062	0.0897674	-3.72388	5.42102e-15	-1.65444	0.00256161	-0.600332	0.491854	-4.32549	4.80648e-19
ENSMUSG00000050965	Prkca	-1.32885	4.34224e-10	-0.182917	0.821542	-1.53965	4.14074e-08	-0.717069	0.00656773	-0.536171	0.199028	-2.0756	2.23514e-16
ENSMUSG00000022295	Atp6v1c1	0.947834	4.46796e-10	-0.0804257	0.890379	0.839504	8.82166e-09	0.25831	0.135121	0.334709	0.0656833	1.17808	8.95984e-19
ENSMUSG00000025283	Sat1	0.993466	4.53197e-10	0.642514	0.00204745	1.61024	1.59709e-14	0.68534	7.71445e-13	0.0395313	0.908685	1.65056	3.9822e-29
ENSMUSG00000059070	Rpl18	1.1995	4.80317e-10	-0.0780409	0.943057	1.09874	3.72124e-05	0.552796	0.0308522	0.624881	0.0886619	1.72506	7.85785e-16
ENSMUSG00000022262	Dnah5	-2.11553	4.83263e-10	-0.248457	0.906385	-2.39765	4.76207e-06	-3.21545	2.54423e-07	-2.97039	0.00132127	-5.36426	2.24982e-25
ENSMUSG00000038005	Hpf1	1.03899	4.84861e-10	-0.351892	0.20621	0.662699	0.000860456	0.10713	0.722145	0.454382	0.0505261	1.11826	2.98287e-10
ENSMUSG00000038028	Tigar	1.26823	4.91208e-10	-0.258786	0.712288	0.976715	0.000385817	0.0888216	0.811436	0.348241	0.346244	1.33208	2.38959e-11
ENSMUSG00000024065	Ehd3	-2.16504	4.92246e-10	-0.0436565	0.983563	-2.24001	2.73629e-10	-1.42402	0.0194533	-1.38646	0.0329513	-3.62101	4.1251e-22
ENSMUSG00000045655	Fam216b	-1.97494	4.97928e-10	-0.56305	0.625134	-2.54936	1.26575e-08	-2.79969	1.12305e-07	-2.24962	0.0056454	-4.79632	1.06398e-26
ENSMUSG00000020467	Efemp1	-2.12459	5.26031e-10	-1.33193	0.192889	-3.49559	5.49383e-10	-0.77856	0.342726	0.542992	0.687346	-2.94361	5.44357e-11
ENSMUSG00000024338	Psmb8	1.21778	5.50081e-10	-0.161259	0.828197	1.03126	5.07852e-06	0.474818	0.0661609	0.629425	0.0385913	1.66369	2.30835e-17
ENSMUSG00000020120	Plek	1.01392	5.58532e-10	0.142195	0.872468	1.12432	3.2026e-05	0.13093	0.700833	-0.0130195	0.983299	1.11367	1.23938e-08
ENSMUSG00000021696	Elovl7	-1.90313	5.61765e-10	0.0992625	0.973276	-1.82399	0.000446241	-2.22473	3.2916e-13	-2.32939	1.73415e-05	-4.14803	1.57882e-54
ENSMUSG00000022577	Ly6h	-1.75164	5.64836e-10	-0.0422251	0.985644	-1.79971	0.000171674	-1.49586	0.0853758	-1.47413	0.191476	-3.25631	4.69568e-09
ENSMUSG00000027805	Pfn2	-1.59683	5.64836e-10	-0.172576	0.897576	-1.78945	6.40005e-06	-0.811396	0.000643343	-0.64445	0.217174	-2.43085	3.85911e-22
ENSMUSG00000075611	Gm11545	2.33748	6.17618e-10	-2.51214	9.92026e-06	-0.21886	0.854523	-1.09859	0.00103871	1.43077	0.0762208	1.2193	0.00424469
ENSMUSG00000081575	Gm12090	1.25604	6.35721e-10	0.027052	0.977776	1.25614	5.30768e-14	0.657946	0.0159664	0.625783	0.0348355	1.88659	3.74825e-18
ENSMUSG00000045103	Dmd	-1.96619	6.39621e-10	-0.367506	0.724953	-2.35018	3.22845e-10	-0.857123	0.175318	-0.498529	0.53896	-2.85387	1.70907e-11
ENSMUSG00000056073	Grik2	-3.30388	6.39621e-10	2.26756	2.44151e-05	-1.05467	0.0578197	1.81712	0.00147911	-0.444481	0.447912	-1.51236	0.00196978
ENSMUSG00000030554	Synm	-1.98539	6.44195e-10	-0.071901	0.967443	-2.07901	3.45474e-09	-2.22822	3.63574e-08	-2.16053	1.12447e-06	-4.23793	2.39553e-38
ENSMUSG00000035910	Dcdc2a	-1.93613	6.75392e-10	-0.385106	0.751669	-2.3194	1.22145e-16	-1.67217	0.02189	-1.27074	0.137903	-3.58231	1.10877e-14
ENSMUSG00000043157	Arl11	1.32849	6.75392e-10	-0.0812605	0.915374	1.21967	2.83193e-09	0.558348	0.0215683	0.634776	0.0113409	1.85856	2.95944e-17
ENSMUSG00000029470	P2rx4	1.06382	6.97808e-10	0.824013	4.21837e-05	1.86202	3.94803e-31	1.02753	3.20501e-10	0.197527	0.448301	2.06263	5.38384e-43
ENSMUSG00000021136	Smoc1	-2.22366	7.08942e-10	-0.10002	0.967443	-2.34083	9.6707e-08	-0.486517	0.588936	-0.391699	0.680563	-2.72982	3.12418e-12
ENSMUSG00000027860	Vangl1	-1.12148	7.12247e-10	-0.622311	0.0431121	-1.767	3.11107e-21	-1.02162	3.42942e-05	-0.403797	0.269722	-2.1677	6.87319e-27
ENSMUSG00000040613	Apobec1	1.00116	7.29365e-10	1.26711	7.89492e-13	2.24018	2.1376e-34	1.24574	2.25091e-31	-0.0245555	0.941496	2.21663	6.48231e-57
ENSMUSG00000032340	Neo1	-2.27652	7.30295e-10	-0.392845	0.326552	-2.69171	2.97535e-11	-1.029	9.60791e-05	-0.640696	0.0696938	-3.33148	5.37244e-18
ENSMUSG00000039835	Nhsl1	-1.80457	7.35204e-10	0.497242	0.66055	-1.35289	0.00112148	-0.817787	0.170441	-1.31472	0.0424131	-2.66882	1.02094e-17
ENSMUSG00000007097	Atp1a2	-1.35619	7.39839e-10	-0.163365	0.875399	-1.53725	3.09972e-08	0.216469	0.681585	0.373857	0.435987	-1.17025	4.37525e-06
ENSMUSG00000039391	Ccdc81	-2.27471	7.39839e-10	0.0554728	0.980502	-2.24388	6.5154e-09	-3.06968	2.99959e-05	-3.13026	3.72614e-05	-5.37287	3.12229e-23
ENSMUSG00000021950	Anxa8	-2.14825	7.43722e-10	-0.623208	0.643907	-2.83591	2.77076e-13	-3.63218	0.000316879	-3.03088	0.0180226	-5.84417	9.86052e-15
ENSMUSG00000098234	Snhg6	1.51835	7.57387e-10	-0.354498	0.537952	1.13555	2.95371e-06	0.454403	0.198169	0.806416	0.0113783	1.946	8.03475e-17
ENSMUSG00000046807	Lrrc75b	-2.2986	7.64563e-10	-0.533058	0.73428	-2.88444	4.77546e-16	-1.66191	0.043218	-1.13698	0.227409	-4.01922	9.98455e-19
ENSMUSG00000025321	Itgb8	-2.13539	7.82601e-10	0.404294	0.782574	-1.75905	0.000122878	-1.40881	0.00443656	-1.8147	0.00238875	-3.56756	2.61929e-28
ENSMUSG00000002007	Srpk3	1.01097	7.83613e-10	-1.17233	5.14894e-07	-0.18295	0.647009	-0.662276	0.00011454	0.509068	0.135657	0.323845	0.139583
ENSMUSG00000059854	Hydin	-2.06705	8.09054e-10	-0.416329	0.576877	-2.5074	6.19121e-11	-2.17557	1.26482e-08	-1.76133	0.000422357	-4.27266	2.33605e-26
ENSMUSG00000072620	Slfn2	1.24313	8.53433e-10	0.232195	0.745567	1.44808	3.69955e-08	0.605071	0.0093514	0.366516	0.334221	1.81803	3.40255e-18
ENSMUSG00000028068	Iqgap3	1.25151	8.73595e-10	-0.433646	0.240874	0.792761	0.000693016	0.0431043	0.932643	0.473973	0.167549	1.26486	1.79237e-08
ENSMUSG00000039616	Mocos	1.57439	8.96808e-10	0.285114	0.606607	1.83309	3.04605e-15	0.824895	0.00254133	0.536685	0.114235	2.3743	2.43417e-20
ENSMUSG00000003134	Tbc1d8	0.893763	8.98682e-10	0.654953	0.000900451	1.51866	4.65541e-18	0.416251	0.0345142	-0.241102	0.418951	1.27808	3.4571e-13
ENSMUSG00000001418	Glmp	1.14677	9.12764e-10	-0.123198	0.878416	0.999196	5.16207e-06	0.348779	0.243125	0.465242	0.161041	1.46711	3.0729e-13
ENSMUSG00000027368	Dusp2	1.4478	9.94777e-10	0.849645	0.0240986	2.27114	9.27569e-14	0.87199	1.44463e-05	0.0314033	0.957978	2.30162	4.60546e-35
ENSMUSG00000022840	Adcy5	-2.58134	1.00345e-09	-0.423713	0.570498	-3.02357	1.35312e-09	-2.59222	3.58742e-17	-2.17476	8.20356e-07	-5.19651	6.10501e-30
ENSMUSG00000020218	Wif1	7.79972	1.0337e-09	-5.29052	4.98265e-06	2.13439	NA	-2.34076	0.0335761	3.22632	0.31657	5.46434	0.0343395
ENSMUSG00000022283	Pabpc1	0.970529	1.04153e-09	0.382725	0.137892	1.325	1.99622e-20	0.608177	2.40793e-05	0.221595	0.258257	1.54945	1.35053e-38
ENSMUSG00000026335	Pam	-1.47273	1.04153e-09	0.0444103	0.974391	-1.45255	2.63687e-05	-0.733013	0.00582197	-0.782694	0.0830648	-2.23266	7.47287e-18
ENSMUSG00000001864	Aif1l	-2.26786	1.11992e-09	-0.598622	0.539567	-2.88161	1.86086e-08	-1.87246	2.50157e-08	-1.28534	0.0645298	-4.16686	4.01711e-25
ENSMUSG00000020635	Fkbp1b	2.0188	1.13094e-09	-0.0427648	0.972774	1.95691	1.30866e-08	0.480133	0.163338	0.521365	0.164914	2.47871	1.18483e-14
ENSMUSG00000026301	Iqca	-1.89135	1.13229e-09	-0.240908	0.888107	-2.15204	9.73787e-07	-3.07597	5.39641e-08	-2.83832	0.000211516	-5.00372	1.351e-26
ENSMUSG00000064115	Cadm2	-1.99973	1.17598e-09	-0.00411286	0.998069	-2.02789	0.000756444	-1.44734	0.0277854	-1.45452	0.147901	-3.48805	3.85839e-15
ENSMUSG00000028919	Arhgef19	-1.46003	1.1942e-09	-0.444713	0.599812	-1.93061	3.61234e-08	-0.30034	0.673167	0.141283	0.880566	-1.79393	4.54106e-07
ENSMUSG00000039611	Tmem246	-1.88208	1.20587e-09	0.0204312	0.991226	-1.89558	6.47965e-05	-0.797067	0.0877495	-0.807418	0.259938	-2.71083	3.40718e-20
ENSMUSG00000024076	Vit	-2.02476	1.21014e-09	-0.84713	0.458077	-2.92879	5.46058e-11	-2.60098	0.000115933	-1.76433	0.0955482	-4.67495	6.38676e-21
ENSMUSG00000058756	Thra	-2.12229	1.22297e-09	-0.304586	0.537553	-2.44679	1.00041e-10	-1.11659	7.77367e-08	-0.815384	0.00032293	-3.2589	7.25259e-22
ENSMUSG00000001249	Hpn	1.34382	1.23294e-09	0.308851	0.576905	1.63086	1.51649e-11	0.477514	0.0395543	0.158973	0.658839	1.78894	6.01515e-23
ENSMUSG00000040978	Gm11992	-2.04069	1.23853e-09	0.0997922	0.970636	-1.97958	0.000800111	-1.27294	0.0498522	-1.3821	0.16156	-3.35311	2.7928e-15
ENSMUSG00000027800	Tm4sf1	-1.46768	1.26187e-09	-0.27892	0.776178	-1.76756	1.26206e-06	-1.48387	3.86508e-07	-1.21071	0.0155496	-2.97774	1.14335e-22
ENSMUSG00000037868	Egr2	1.8518	1.31685e-09	-0.0512584	0.956815	1.77864	6.70877e-09	0.000273796	0.999609	0.0484656	0.886088	1.82837	2.34802e-10
ENSMUSG00000030494	Rhpn2	-2.04523	1.36091e-09	-0.06936	0.976209	-2.13431	3.92165e-05	-1.82164	0.000150681	-1.76356	0.0230382	-3.88797	1.73754e-23
ENSMUSG00000024736	Tmem132a	1.05294	1.42049e-09	-0.213942	0.638105	0.816091	0.00067239	0.123496	0.702081	0.332629	0.284942	1.14926	3.47462e-08
ENSMUSG00000054404	Slfn5	1.87104	1.43661e-09	-0.224755	0.805641	1.6118	6.02698e-05	-0.139042	0.760849	0.0867111	0.891522	1.70125	5.3525e-07
ENSMUSG00000067288	Rps28	1.83116	1.45611e-09	0.134334	0.923511	1.9414	6.61109e-09	1.02284	0.00238196	0.881075	0.0503541	2.82457	1.80479e-25
ENSMUSG00000035413	Tmem98	-1.70816	1.47928e-09	0.0147012	0.995581	-1.71601	0.00620192	-2.03962	2.50157e-08	-2.05821	0.0545679	-3.77275	9.34394e-30
ENSMUSG00000058230	Arhgap35	-0.921437	1.48243e-09	0.181894	0.727033	-0.764362	4.756e-05	-0.23018	0.395105	-0.415507	0.133178	-1.17898	4.17541e-13
ENSMUSG00000032531	Amotl2	-2.12542	1.48474e-09	-0.398226	0.639439	-2.54785	1.2872e-11	-1.50451	1.05078e-05	-1.11094	0.0075207	-3.65485	3.81307e-28
ENSMUSG00000006205	Htra1	-2.59647	1.5597e-09	-0.692745	0.289566	-3.30222	1.04047e-11	1.48821	0.000583247	2.17503	5.22722e-06	-1.14004	0.113733
ENSMUSG00000024168	Tmem204	-1.0751	1.5597e-09	0.154872	0.826198	-0.942763	4.81882e-06	-0.309664	0.426345	-0.469715	0.215593	-1.41028	1.67673e-09
ENSMUSG00000061666	Gdpd1	-1.60242	1.5597e-09	0.791002	0.033534	-0.834571	0.0249519	0.658219	0.00821262	-0.134147	0.797975	-0.964999	0.000508839
ENSMUSG00000022216	Psme1	1.12553	1.58034e-09	-0.143697	0.841205	0.956746	3.47954e-05	0.440642	0.0808695	0.578238	0.0664702	1.53705	1.06743e-13
ENSMUSG00000030087	Klf15	-1.65066	1.59773e-09	0.353022	0.782574	-1.32158	0.00316933	-0.282084	0.653418	-0.63881	0.331551	-1.96175	3.70529e-11
ENSMUSG00000020961	Ston2	-1.49557	1.61743e-09	0.381139	0.516472	-1.13957	1.64474e-09	-0.419771	0.295866	-0.805858	0.000957513	-1.94203	1.08831e-27
ENSMUSG00000073616	Cops9	1.60474	1.6824e-09	-0.331184	0.598047	1.2463	4.08131e-06	0.611504	0.0601344	0.937704	0.00294199	2.18704	3.91238e-18
ENSMUSG00000005142	Man2b1	1.06714	1.71666e-09	-0.0116807	0.98723	1.02953	4.08713e-09	0.136719	0.635122	0.144173	0.565629	1.17478	1.33777e-11
ENSMUSG00000029158	Yipf7	7.79897	1.71666e-09	-2.93785	0.000183943	4.80304	0.0247043	-0.0561241	0.967563	2.87914	0.00163651	7.71658	5.46999e-09
ENSMUSG00000024304	Cdh2	-2.29353	1.84319e-09	-0.1852	0.920275	-2.51357	3.45777e-12	-0.760347	0.468854	-0.605267	0.530782	-3.1196	3.87548e-10
ENSMUSG00000038059	Smim3	1.38617	2.01834e-09	-0.162724	0.826125	1.19642	5.03838e-12	0.402081	0.186886	0.560437	0.0143974	1.76012	1.06298e-20
ENSMUSG00000050534	Htr5b	-2.6008	2.11945e-09	-0.188055	0.959558	-2.87732	3.50761e-07	-1.97705	0.134846	-1.80522	0.253382	-4.61827	2.04477e-13
ENSMUSG00000023067	Cdkn1a	1.28938	2.22422e-09	-0.00174162	0.997461	1.26245	7.83673e-09	0.225408	0.432324	0.221217	0.418995	1.48499	2.4544e-12
ENSMUSG00000026227	2810459M11Rik	-2.73025	2.23971e-09	-0.0455347	0.989647	-2.69608	6.54123e-08	0.819916	0.442135	0.828678	0.447628	-1.85902	1.59995e-05
ENSMUSG00000021608	Lpcat1	0.763537	2.25935e-09	0.0714844	0.900428	0.807146	8.09395e-08	0.288091	0.0099502	0.213247	0.266587	1.02324	1.00667e-19
ENSMUSG00000024924	Vldlr	-1.9386	2.27404e-09	-0.296508	0.825967	-2.25365	3.65542e-07	-2.69767	6.94468e-18	-2.40442	2.99803e-07	-4.6567	9.83859e-52
ENSMUSG00000032046	Abhd12	1.03464	2.27404e-09	-0.118074	0.855033	0.891137	1.95666e-06	0.364833	0.10725	0.477172	0.0623379	1.37118	8.66263e-15
ENSMUSG00000028657	Ppt1	0.943137	2.28081e-09	-0.318621	0.279056	0.596991	6.5308e-05	0.174344	0.539835	0.488112	0.0319572	1.0892	2.50365e-11
ENSMUSG00000055430	Nap1l5	-2.72569	2.49979e-09	-0.569334	0.555036	-3.30382	2.00742e-12	-1.59063	0.00963208	-1.03522	0.156132	-4.34201	7.24824e-18
ENSMUSG00000022312	Eif3h	1.21025	2.50408e-09	-0.175755	0.822015	1.00875	1.3055e-05	0.623878	0.0365158	0.793147	0.0239807	1.80677	1.54253e-14
ENSMUSG00000023045	Soat2	1.62236	2.50408e-09	0.908591	0.00480688	2.50626	1.03324e-24	0.988359	4.16843e-05	0.0819875	0.841774	2.58441	1.23795e-43
ENSMUSG00000051041	Olfml1	-2.64375	2.516e-09	-0.937852	0.382	-3.59458	1.01158e-08	-2.44968	3.09904e-08	-1.51512	0.104344	-5.10925	2.61519e-26
ENSMUSG00000042734	Ttc9	-1.20758	2.81015e-09	-0.0131338	0.990223	-1.24275	1.51119e-06	-0.509266	0.0541566	-0.501275	0.159789	-1.7434	1.62161e-17
ENSMUSG00000022816	Fstl1	-2.07897	2.86122e-09	0.622874	0.638105	-1.48604	0.00281599	-0.0999136	0.926314	-0.726495	0.38272	-2.2123	3.77801e-09
ENSMUSG00000063063	Ctnna2	-2.95273	2.90188e-09	-0.678594	0.533811	-3.65545	8.09081e-10	-2.35788	3.41692e-05	-1.68484	0.0680035	-5.33659	6.48625e-19
ENSMUSG00000021750	Fam107a	-1.64009	2.94016e-09	0.346353	0.743116	-1.30975	0.000322001	0.0293477	0.973638	-0.323846	0.638258	-1.64173	5.96303e-07
ENSMUSG00000063696	Gm8730	1.63883	2.98461e-09	-0.315564	0.5846	1.2945	2.88052e-06	0.628875	0.0631404	0.939333	0.00511969	2.23868	8.17922e-15
ENSMUSG00000003970	Rpl8	1.14839	3.09452e-09	-0.082757	0.937048	1.04163	2.28914e-05	0.573725	0.0412945	0.649883	0.077042	1.6944	1.45903e-14
ENSMUSG00000072825	Cep170b	-1.30898	3.12092e-09	0.196271	0.881202	-1.14086	0.00205025	-0.410206	0.300741	-0.607241	0.246458	-1.7485	1.16478e-18
ENSMUSG00000015090	Ptgds	-2.37267	3.12662e-09	-0.349348	0.881202	-2.73404	0.0011639	-2.12964	3.11798e-15	-1.79008	0.0622831	-4.52009	3.67882e-15
ENSMUSG00000083622	Gm15570	2.01622	3.26954e-09	-0.215533	0.826125	1.77456	1.4283e-07	0.504315	0.275983	0.715375	0.105485	2.49641	1.30748e-12
ENSMUSG00000040552	C3ar1	1.06771	3.28498e-09	0.558724	0.00612199	1.59775	1.99622e-20	0.623421	8.5555e-06	0.0607648	0.810368	1.66202	2.61377e-27
ENSMUSG00000039046	Usp6nl	-1.12328	3.31061e-09	0.0663777	0.944785	-1.08472	9.26118e-08	-0.4656	0.148034	-0.535229	0.132381	-1.61884	9.78792e-13
ENSMUSG00000049154	Fam183b	-2.15414	3.63643e-09	-0.516102	0.727303	-2.68857	4.47647e-08	-2.13987	0.00128265	-1.62627	0.119525	-4.32153	6.10643e-18
ENSMUSG00000031538	Plat	-2.05049	3.6788e-09	0.0741699	0.964834	-1.99487	1.15135e-05	-1.45207	6.10946e-05	-1.53107	0.00425922	-3.52681	2.18111e-19
ENSMUSG00000061315	Naca	0.858058	3.90952e-09	0.0209884	0.980454	0.853771	1.64848e-05	0.553705	0.00116305	0.528695	0.0451185	1.38481	7.06384e-16
ENSMUSG00000037573	Tob1	-1.60376	4.03607e-09	0.0944317	0.953276	-1.52246	0.000132031	-0.800086	0.0112109	-0.906371	0.0753351	-2.4268	1.26687e-19
ENSMUSG00000029622	Arpc1b	1.06123	4.04413e-09	0.0565985	0.940095	1.0921	9.13554e-10	0.504471	0.0213302	0.442472	0.0906327	1.53762	3.15959e-15
ENSMUSG00000071398	2410004P03Rik	-1.83999	4.17459e-09	0.0550336	0.97862	-1.81506	0.000189294	-1.69406	8.64612e-06	-1.74936	0.00515377	-3.5627	7.6035e-26
ENSMUSG00000045333	Zfp423	-1.58444	4.29987e-09	0.0660566	0.978493	-1.54305	0.0119722	-1.81844	4.75525e-07	-1.88982	0.0172722	-3.43367	4.59193e-25
ENSMUSG00000001473	Tubb6	1.58906	4.45624e-09	0.618099	0.048125	2.18134	1.40755e-20	0.982329	1.60807e-05	0.360409	0.16481	2.54336	8.0382e-30
ENSMUSG00000096145	Vkorc1	1.44604	4.45624e-09	-0.445442	0.380687	0.974493	0.000585397	0.272586	0.507741	0.711884	0.0449619	1.69164	8.05899e-13
ENSMUSG00000024552	Slc14a2	-2.62344	4.47967e-09	-0.523297	0.81898	-3.16098	3.63543e-10	-1.89048	0.172949	-1.37934	0.419401	-4.55198	0.000356001
ENSMUSG00000070802	Pnmal2	-1.54229	4.48781e-09	0.187046	0.916772	-1.38886	0.00307125	-1.58866	6.41398e-05	-1.77825	0.00371408	-3.16435	4.11109e-29
ENSMUSG00000070394	Tmem256	1.48967	4.60792e-09	-0.0638987	0.960495	1.40023	9.0534e-06	0.685791	0.0288367	0.742817	0.0805974	2.1479	1.34733e-14
ENSMUSG00000032359	Ctsh	1.18072	4.63426e-09	0.346281	0.415031	1.49931	2.12852e-16	0.850132	8.5901e-05	0.497912	0.0725415	2.00133	1.95792e-28
ENSMUSG00000021340	Gpld1	-2.18266	4.64549e-09	0.309667	0.861122	-1.90105	4.04288e-07	0.796082	0.313905	0.485102	0.549601	-1.41451	0.000685027
ENSMUSG00000037890	Wdr19	-1.19845	4.64549e-09	0.291201	0.606607	-0.933783	1.02485e-05	-0.389917	0.329459	-0.684426	0.0528761	-1.6169	1.25829e-12
ENSMUSG00000016495	Plgrkt	0.922301	4.85231e-09	0.116031	0.873847	1.01443	2.97629e-05	0.179014	0.313199	0.0606461	0.879173	1.07332	2.83398e-11
ENSMUSG00000010406	Mrpl52	1.24182	5.00554e-09	0.0106352	0.991092	1.22904	5.68588e-05	0.742465	0.00359208	0.725608	0.0715325	1.9573	9.49742e-14
ENSMUSG00000030730	Atp2a1	4.13846	5.00554e-09	-1.87548	0.0157131	2.23207	0.00102425	-1.44812	0.0550684	0.454788	0.50328	2.6627	4.77968e-06
ENSMUSG00000067586	S1pr3	-2.09805	5.00554e-09	0.40712	0.778332	-1.73031	0.000117836	-1.00369	0.085675	-1.4021	0.0314173	-3.13535	7.76562e-17
ENSMUSG00000076135	Gm24276	1.37767	5.01439e-09	-0.0898008	0.939924	1.26587	1.5257e-05	0.672447	0.013173	0.753273	0.044139	2.02258	6.10643e-18
ENSMUSG00000064036	Mro	-2.34953	5.0706e-09	0.0582964	0.981101	-2.3323	1.20367e-07	-1.42425	0.0708333	-1.49294	0.077042	-3.83087	1.00952e-17
ENSMUSG00000006360	Crip1	1.37229	5.22718e-09	0.885747	0.000921003	2.23388	5.79255e-18	1.32042	3.49424e-08	0.429105	0.275858	2.66448	1.39094e-24
ENSMUSG00000020173	Cobl	-2.52036	5.24071e-09	-0.664922	0.612374	-3.21028	1.97009e-07	-3.13248	3.16102e-09	-2.48345	0.0104374	-5.68051	1.10444e-23
ENSMUSG00000039552	Rsph4a	-2.26719	5.43889e-09	0.260547	0.882277	-2.03221	4.99457e-06	-2.08875	0.000709081	-2.35724	0.000413003	-4.39318	3.13951e-23
ENSMUSG00000034810	Scn7a	-2.44794	5.51246e-09	-0.0345625	0.990002	-2.49708	1.99406e-06	-2.79884	0.00209073	-2.76797	0.0160119	-5.26862	1.95153e-16
ENSMUSG00000015354	Pcolce2	-1.59022	5.55048e-09	0.237278	0.939924	-1.37806	0.0224371	-1.64737	0.000584718	-1.89002	0.0185287	-3.26441	4.30808e-19
ENSMUSG00000057113	Npm1	1.02516	5.62618e-09	0.0820521	0.908917	1.08027	4.51511e-11	0.58451	0.0051438	0.497598	0.04742	1.58153	1.46523e-18
ENSMUSG00000018819	Lsp1	1.0776	5.74409e-09	-0.967739	2.63326e-05	0.085751	0.820849	-0.255596	0.518593	0.706835	0.0469839	0.795312	0.00185598
ENSMUSG00000026600	Soat1	0.911964	5.90371e-09	0.936513	2.63592e-06	1.81763	3.3787e-23	0.734999	3.57304e-06	-0.202806	0.500477	1.61726	1.3124e-25
ENSMUSG00000108841	Frmpd2	-1.97044	5.92324e-09	-0.298477	0.874983	-2.29385	7.13692e-06	-2.96204	3.01816e-08	-2.66317	0.000810258	-4.96161	1.36523e-27
ENSMUSG00000031097	Tnni2	1.51888	6.10513e-09	-0.560518	0.206272	0.929917	0.00390913	0.333137	0.374836	0.888677	0.0108471	1.82344	1.89519e-12
ENSMUSG00000116880	Gm49634	1.63052	6.18927e-09	-0.385096	0.491637	1.21767	1.05041e-07	0.700099	0.0700524	1.07984	0.0013777	2.30307	1.02445e-15
ENSMUSG00000039377	Hlx	1.14959	6.3717e-09	-0.158906	0.763193	0.965632	1.82116e-06	0.242582	0.487556	0.396558	0.204782	1.3641	8.15004e-09
ENSMUSG00000034573	Ptpn13	-1.63445	6.37861e-09	-0.615538	0.470913	-2.29318	1.09726e-11	-1.75728	0.000117655	-1.14515	0.0865551	-3.43028	1.05077e-27
ENSMUSG00000048758	Rpl29	1.65955	6.37861e-09	0.105899	0.920045	1.74121	5.21201e-10	0.653669	0.0197786	0.542057	0.104344	2.28372	3.4495e-19
ENSMUSG00000038267	Slc22a23	-2.54884	6.47962e-09	-0.685211	0.214511	-3.25752	1.10602e-10	-1.50878	2.65054e-05	-0.832961	0.153665	-4.09435	4.9867e-18
ENSMUSG00000018428	Akap1	0.953785	6.52755e-09	-0.517825	0.0126254	0.409412	0.00980924	-0.301417	0.169571	0.214069	0.320791	0.625486	3.55344e-05
ENSMUSG00000056116	H2-T22	1.19225	6.58635e-09	0.138519	0.839803	1.30488	6.77375e-09	0.528802	0.0167848	0.387082	0.186316	1.69421	1.21934e-16
ENSMUSG00000084821	Gm15880	1.9996	6.75666e-09	-1.57787	1.20687e-06	0.404016	0.479695	-0.692967	0.0963251	0.877511	0.0795609	1.27591	0.00293518
ENSMUSG00000082088	Gm15753	3.00711	7.1911e-09	1.12846	0.0116029	4.09977	1.0067e-18	1.4726	2.09285e-05	0.335435	0.544782	4.44831	3.38692e-24
ENSMUSG00000063229	Ldha	1.24736	7.33232e-09	-0.200473	0.712288	1.0198	5.93718e-05	0.413846	0.127993	0.608139	0.0517071	1.63271	2.43756e-11
ENSMUSG00000026656	Fcgr2b	0.963065	7.3965e-09	-0.0938555	0.866665	0.841955	3.38639e-07	0.216819	0.363814	0.306694	0.17628	1.15177	2.39304e-11
ENSMUSG00000039899	Fgl2	1.29599	7.50692e-09	0.0398768	0.970875	1.30665	1.84071e-08	0.179146	0.62485	0.13779	0.708712	1.44436	2.86379e-14
ENSMUSG00000026385	Dbi	-0.900382	7.6013e-09	-0.322604	0.652986	-1.24168	0.000214516	-0.346897	0.190833	-0.0328588	0.963163	-1.27373	1.8847e-09
ENSMUSG00000039485	Tspyl4	-1.8779	7.61161e-09	-0.0682721	0.967137	-1.96581	1.67851e-06	-1.31025	3.98911e-05	-1.24355	0.00953199	-3.20824	8.07804e-22
ENSMUSG00000050666	Vstm4	-1.74724	7.81299e-09	-0.450827	0.731163	-2.24049	1.60929e-12	-0.294307	0.733676	0.152953	0.863992	-2.08788	6.29016e-12
ENSMUSG00000020277	Pfkl	0.859661	7.87807e-09	-0.0739344	0.906385	0.76078	3.36111e-05	0.271292	0.186899	0.339832	0.181988	1.10271	1.17268e-10
ENSMUSG00000021759	Plpp1	0.984708	8.1112e-09	-0.847739	2.13009e-05	0.110065	0.737105	-0.317832	0.120285	0.525403	0.0353874	0.639517	0.000463059
ENSMUSG00000030257	Srgap3	-1.74847	8.17378e-09	-0.160933	0.908917	-1.92987	7.54737e-12	-1.17954	0.00418113	-1.02061	0.0152417	-2.95405	3.09503e-32
ENSMUSG00000037627	Rgs22	-2.32338	8.39969e-09	-0.459875	0.864902	-2.82005	2.54596e-05	-4.22044	6.5873e-06	-3.75853	0.00853939	-6.58564	2.56703e-21
ENSMUSG00000075000	Nrbf2	1.06517	8.40121e-09	-0.38728	0.193838	0.650549	0.000561087	-0.124533	0.694679	0.260964	0.286888	0.914903	2.19505e-07
ENSMUSG00000049550	Clip1	0.774681	8.84663e-09	-0.255006	0.488112	0.491389	0.0139591	-0.0930111	0.692066	0.159728	0.560393	0.653677	2.89154e-06
ENSMUSG00000028416	Bag1	1.18975	8.86134e-09	-0.32539	0.425608	0.838655	0.000479425	0.316686	0.298273	0.636335	0.0316442	1.47859	3.74101e-11
ENSMUSG00000114961	A930002C04Rik	7.46704	8.98307e-09	-0.178246	0.939764	7.27961	3.38763e-08	0.0161636	0.990937	0.188606	0.864756	7.4601	1.16075e-08
ENSMUSG00000024781	Lipa	0.746022	9.00084e-09	0.831846	3.77168e-07	1.54865	2.1337e-28	0.918498	3.63485e-14	0.0840027	0.761913	1.63637	8.15869e-41
ENSMUSG00000027386	Fbln7	-1.87361	9.84013e-09	-0.301679	0.805641	-2.19883	3.96544e-10	-2.62513	3.71169e-06	-2.33228	0.000529858	-4.5256	4.09159e-23
ENSMUSG00000024962	Vegfb	1.0141	1.08419e-08	-0.326232	0.43036	0.66379	0.00498042	0.151872	0.688568	0.472478	0.153665	1.1388	4.68031e-08
ENSMUSG00000016528	Mapkapk2	0.806927	1.08737e-08	0.215535	0.497022	0.996867	2.65125e-12	0.460996	0.00245037	0.240455	0.26445	1.23935	5.48624e-19
ENSMUSG00000029120	Ppp2r2c	-2.04587	1.10313e-08	-0.199762	0.841588	-2.26374	1.42352e-07	-2.65151	4.47802e-26	-2.45467	1.58656e-12	-4.71366	5.52561e-37
ENSMUSG00000034994	Eef2	0.893612	1.11743e-08	-0.064265	0.927378	0.80332	9.51101e-08	0.32971	0.143866	0.38863	0.111805	1.19574	8.51788e-14
ENSMUSG00000034706	Dnaic2	-1.48502	1.14092e-08	-0.499079	0.719427	-2.00975	0.000167739	-2.07554	2.60912e-09	-1.57066	0.0477242	-3.59191	1.0331e-29
ENSMUSG00000064363	mt-Nd4	1.22523	1.14914e-08	-0.050919	0.974827	1.1553	0.00567607	-0.136076	0.732466	-0.0858344	0.905109	1.0618	2.1349e-10
ENSMUSG00000002395	Use1	1.15176	1.15594e-08	-0.149792	0.862863	0.977559	0.000111591	0.513236	0.0719358	0.657843	0.063057	1.63761	2.53253e-14
ENSMUSG00000037922	Bank1	-1.18541	1.18502e-08	-0.278256	0.727699	-1.49582	7.93726e-09	-0.697258	0.0166228	-0.421788	0.331879	-1.91309	5.14149e-20
ENSMUSG00000031497	Tnfsf13b	1.08982	1.217e-08	-0.00815893	0.99043	1.05397	1.29541e-06	0.286443	0.195669	0.289674	0.293144	1.34711	5.85038e-11
ENSMUSG00000047767	Atg16l2	1.15279	1.21747e-08	-0.019786	0.9853	1.10776	5.08662e-05	-0.0250686	0.946379	-0.00329219	0.994763	1.10274	9.44103e-09
ENSMUSG00000054434	Tmem120b	1.4333	1.2366e-08	0.265712	0.611498	1.67939	9.32393e-10	0.560004	0.00740783	0.291401	0.349349	1.96741	5.01307e-17
ENSMUSG00000032788	Pdxk	-1.3049	1.26195e-08	1.13525	0.000484602	-0.202061	0.61966	0.0975932	0.878048	-1.03995	0.00820955	-1.24084	1.15323e-06
ENSMUSG00000028654	Mycl	-1.62325	1.26384e-08	0.258799	0.778581	-1.38508	9.52071e-05	-0.697971	0.112542	-0.966052	0.0551012	-2.35391	8.84481e-12
ENSMUSG00000009035	Tmem184b	0.737732	1.30276e-08	-0.269858	0.173728	0.441388	0.0018031	-0.097787	0.561441	0.168398	0.270495	0.612417	1.64844e-07
ENSMUSG00000023243	Kcnk5	-2.54949	1.3214e-08	0.804813	0.655047	-1.81429	0.000832187	-0.61688	0.680101	-1.42887	0.206729	-3.2269	3.54087e-10
ENSMUSG00000041515	Irf8	0.891652	1.35845e-08	-0.113334	0.770681	0.751185	8.79871e-06	0.173649	0.282666	0.282967	0.0852399	1.03726	3.12968e-11
ENSMUSG00000032420	Nt5e	-2.30302	1.36335e-08	0.648764	0.565518	-1.66738	0.00117713	-0.116655	0.913074	-0.779978	0.318006	-2.44396	2.13246e-08
ENSMUSG00000035692	Isg15	2.13305	1.37178e-08	-1.03151	0.0085599	1.07082	0.0569528	-0.28585	0.363962	0.735978	0.108074	1.80951	3.30555e-06
ENSMUSG00000060739	Nsa2	1.13896	1.39273e-08	0.105293	0.885496	1.21633	8.54868e-11	0.668907	0.00220219	0.560195	0.0335153	1.78196	4.32168e-19
ENSMUSG00000040462	Os9	0.772095	1.40009e-08	0.0799349	0.900382	0.827518	1.04821e-06	0.279209	0.138339	0.194585	0.45995	1.0237	1.02886e-12
ENSMUSG00000045382	Cxcr4	0.948828	1.40219e-08	1.85452	3.47048e-23	2.77696	2.89057e-47	1.60739	9.8492e-37	-0.243228	0.353273	2.53214	1.17005e-81
ENSMUSG00000020014	Cfap54	-1.89268	1.42484e-08	0.0594117	0.975307	-1.85693	4.37969e-05	-2.90952	3.2529e-13	-2.96381	1.35376e-08	-4.82921	6.76826e-39
ENSMUSG00000032289	Thsd4	-2.58601	1.43222e-08	-1.08057	0.464759	-3.76414	2.299e-19	-1.96123	0.0862276	-0.901636	0.526376	-4.61098	1.75994e-19
ENSMUSG00000001289	Pfdn5	1.35183	1.44674e-08	-0.0852076	0.939433	1.24109	1.02259e-05	0.735571	0.0060483	0.81564	0.0170883	2.06012	3.01895e-17
ENSMUSG00000021025	Nfkbia	1.19059	1.48054e-08	0.66668	0.000729018	1.83379	2.70359e-14	0.668598	5.52765e-08	-0.00308368	0.993395	1.83086	5.78522e-20
ENSMUSG00000025006	Sorbs1	-2.07113	1.48054e-08	0.502867	0.70795	-1.60469	0.000183664	-1.98647	0.0121046	-2.50036	0.00221677	-4.11435	1.32756e-16
ENSMUSG00000049670	Morn4	-1.94499	1.48239e-08	0.213906	0.907401	-1.73874	8.6638e-05	-1.26512	0.0218416	-1.48841	0.0307729	-3.23373	4.67285e-18
ENSMUSG00000066258	Trim12a	1.00905	1.48239e-08	-0.150263	0.817953	0.832612	0.00100926	0.0687908	0.778275	0.217256	0.459393	1.05032	1.58999e-09
ENSMUSG00000029119	Man2b2	0.833801	1.53491e-08	-0.0638845	0.909527	0.742971	3.94592e-08	0.105106	0.653418	0.164954	0.363836	0.909912	4.77197e-12
ENSMUSG00000049775	Tmsb4x	1.24266	1.55504e-08	-0.0185798	0.986142	1.19681	1.86851e-07	0.887758	0.000226889	0.899705	0.00162683	2.1011	6.25371e-24
ENSMUSG00000038612	Mcl1	0.673386	1.67741e-08	0.377356	0.0709399	1.02585	4.01144e-10	0.391987	1.50117e-05	0.0116869	0.970381	1.03749	8.9035e-22
ENSMUSG00000039372	March4	-2.49385	1.67741e-08	-0.0362565	0.990558	-2.50945	0.000127989	-2.18607	0.0344475	-2.17165	0.126375	-4.6738	1.28287e-13
ENSMUSG00000019817	Plagl1	-2.09505	1.67808e-08	-0.346512	0.860462	-2.44808	9.56011e-10	-1.96602	0.00698446	-1.62325	0.0623942	-4.08169	2.56448e-23
ENSMUSG00000026395	Ptprc	0.732994	1.68345e-08	0.674066	0.0173939	1.37649	1.25548e-09	0.360706	0.123004	-0.313892	0.401469	1.06385	1.26711e-09
ENSMUSG00000071644	Eef1g	0.986544	1.69109e-08	-0.061956	0.941258	0.89842	7.8089e-07	0.511017	0.0551963	0.568052	0.0728861	1.47019	1.20408e-11
ENSMUSG00000034855	Cxcl10	1.88367	1.7042e-08	0.409238	0.537743	2.27019	7.18068e-09	0.364374	0.326089	-0.0488907	0.939374	2.2229	1.48005e-11
ENSMUSG00000057531	Dtnbp1	1.21535	1.73145e-08	0.0982999	0.909527	1.28857	7.18495e-09	0.651992	0.00640588	0.547369	0.0667748	1.83798	2.10149e-18
ENSMUSG00000004285	Atp6v1f	1.11388	1.81149e-08	-0.246334	0.679746	0.842473	0.000425198	0.487052	0.0997378	0.7273	0.0316438	1.57396	3.38523e-12
ENSMUSG00000039347	Atp6v0e2	-2.44998	1.85381e-08	-0.431463	0.396114	-2.89057	1.56429e-09	-0.815677	0.00459407	-0.387036	0.330236	-3.27656	9.49742e-14
ENSMUSG00000061603	Akap6	-2.3989	1.87133e-08	0.271306	0.890595	-2.15341	0.000320823	-2.65637	1.56736e-06	-2.92317	0.000164149	-5.07823	3.10464e-21
ENSMUSG00000016252	Atp5e	1.46538	1.93956e-08	-0.210397	0.804792	1.22673	1.14103e-05	0.630147	0.0499754	0.834093	0.0171393	2.06612	1.89387e-15
ENSMUSG00000064370	mt-Cytb	1.14852	2.0818e-08	0.0721964	0.963513	1.2006	0.00242981	-0.134026	0.701636	-0.20566	0.727064	0.987135	1.27123e-11
ENSMUSG00000090675	Olfr111	2.44325	2.13814e-08	0.782777	0.303298	3.1951	2.12142e-10	-0.0595392	0.945555	-0.839617	0.185688	2.3537	1.22094e-07
ENSMUSG00000034467	Dynlrb2	-1.69992	2.16766e-08	0.00663709	0.995932	-1.72038	6.75932e-05	-1.40811	0.00708012	-1.41874	0.0574984	-3.13838	3.05838e-13
ENSMUSG00000062328	Rpl17	1.76307	2.16766e-08	-0.0930797	0.945584	1.64447	3.35743e-07	0.506162	0.182773	0.591211	0.136885	2.23837	1.99748e-15
ENSMUSG00000023456	Tpi1	1.17846	2.18184e-08	-0.0774328	0.929046	1.07459	1.27841e-05	0.516919	0.0428207	0.587959	0.0695344	1.66691	8.46114e-13
ENSMUSG00000005413	Hmox1	1.03252	2.22847e-08	1.02011	4.11696e-07	2.02892	2.34311e-18	1.2356	3.16471e-16	0.209519	0.535312	2.24115	1.66915e-30
ENSMUSG00000026259	Ngef	-1.91963	2.30257e-08	-0.457323	0.732555	-2.39379	1.39363e-10	0.266767	0.776882	0.720096	0.306171	-1.67937	4.405e-06
ENSMUSG00000028128	F3	-1.19463	2.3896e-08	-0.44127	0.375704	-1.65796	1.64801e-13	0.846197	0.096247	1.2855	0.0141835	-0.376559	0.4096
ENSMUSG00000002233	Rhoc	1.06165	2.43173e-08	0.408447	0.24587	1.44386	7.54737e-12	0.993549	1.0012e-05	0.579152	0.0830257	2.02701	3.33115e-20
ENSMUSG00000024654	Asrgl1	-1.7029	2.44484e-08	-0.0873598	0.943057	-1.80844	5.20133e-07	-0.202079	0.604281	-0.121889	0.8073	-1.93379	8.5783e-11
ENSMUSG00000055782	Abcd2	0.837986	2.58825e-08	0.0895883	0.920386	0.895433	0.000180082	0.066787	0.846498	-0.02432	0.96252	0.874581	3.68713e-07
ENSMUSG00000049907	Rasl11b	-2.52271	2.6776e-08	-0.775778	0.472561	-3.30979	8.71398e-11	-1.33668	0.100674	-0.581448	0.61653	-3.87362	5.08871e-12
ENSMUSG00000004151	Etv1	-1.84328	2.70003e-08	0.21471	0.79277	-1.65903	1.64063e-05	-0.311467	0.456352	-0.528719	0.221903	-2.18501	9.09957e-10
ENSMUSG00000033420	Antxr1	-1.63232	2.70003e-08	0.153548	0.963513	-1.50453	0.0134689	-1.69483	2.03915e-07	-1.84859	0.00715791	-3.35159	1.67741e-37
ENSMUSG00000034413	Neurl1b	1.94667	2.70523e-08	0.407553	0.392332	2.33447	4.4086e-12	0.307497	0.410419	-0.0991873	0.822927	2.23815	3.26947e-11
ENSMUSG00000114184	Gm7143	1.92972	2.73489e-08	0.00567683	0.995581	1.90886	3.81986e-11	0.727841	0.0365501	0.715581	0.0275388	2.63179	1.55132e-19
ENSMUSG00000042686	Jph1	-2.56635	2.77176e-08	-0.300504	0.885496	-2.89291	1.44618e-06	-2.40255	1.42233e-05	-2.10139	0.0143622	-4.98909	1.24441e-21
ENSMUSG00000021250	Fos	1.39261	2.84115e-08	0.49685	0.0535384	1.86745	1.3812e-10	0.562432	0.0037108	0.058858	0.890421	1.9278	1.06341e-13
ENSMUSG00000028753	Vwa5b1	-1.67445	2.8999e-08	0.207387	0.885496	-1.49504	0.0012023	-2.04711	7.46787e-11	-2.25126	5.22722e-06	-3.74452	2.76449e-29
ENSMUSG00000037259	Dzank1	-1.63476	2.99946e-08	0.119996	0.931274	-1.53577	2.12986e-07	-0.937223	0.0239886	-1.06026	0.00870978	-2.59917	7.22391e-20
ENSMUSG00000053317	Sec61b	1.19645	3.09021e-08	-0.0304884	0.98095	1.14439	0.000358923	0.687284	0.0063961	0.709266	0.0835673	1.85744	8.43569e-15
ENSMUSG00000022261	Sdc2	-1.61775	3.35813e-08	0.491414	0.738928	-1.15469	0.0737788	-1.35148	0.000124163	-1.84562	0.00807285	-2.99892	1.16171e-23
ENSMUSG00000029641	Rasl11a	3.54302	3.35813e-08	-2.54325	2.79286e-06	1.00831	0.441803	-0.389599	0.64704	2.15037	0.00202867	3.14397	2.50022e-05
ENSMUSG00000031382	Asb11	6.59897	3.37785e-08	1.4536	0.00094145	8.0432	8.62964e-13	2.02925	2.09535e-09	0.57822	0.267169	8.61632	1.25457e-15
ENSMUSG00000039910	Cited2	0.885322	3.39293e-08	-0.111435	0.825967	0.74934	9.79934e-06	-0.0227006	0.946589	0.0837513	0.762333	0.836125	3.97505e-07
ENSMUSG00000025190	Got1	1.0139	3.48494e-08	-0.319522	0.352508	0.668314	0.000736357	0.0343787	0.92829	0.350443	0.153101	1.02201	2.79369e-09
ENSMUSG00000031927	1700012B09Rik	-1.88841	3.52758e-08	-0.514747	0.745435	-2.39498	1.91819e-07	-1.62104	0.110525	-1.11703	0.399945	-3.48731	2.76685e-08
ENSMUSG00000031714	Gab1	-1.67606	3.72732e-08	-0.0340307	0.97054	-1.7362	5.23377e-07	-0.687605	0.00107781	-0.655881	0.0204728	-2.39129	2.20524e-14
ENSMUSG00000108358	Gm44509	-2.22139	3.98861e-08	-0.0163634	0.994174	-2.23991	8.0636e-05	-0.328505	0.665793	-0.336457	0.738984	-2.57721	6.9887e-10
ENSMUSG00000020644	Id2	1.19823	4.07783e-08	1.48244	2.26208e-13	2.65527	1.59216e-30	1.53062	2.66742e-29	0.0446046	0.902379	2.70162	3.56686e-52
ENSMUSG00000025789	St8sia2	-2.98358	4.11361e-08	0.100256	0.982815	-2.97548	5.10134e-06	-1.89352	0.179878	-1.9898	0.188737	-4.98134	3.97278e-15
ENSMUSG00000026126	Ptpn18	1.0932	4.32017e-08	-0.136835	0.869349	0.930826	0.00016344	0.525545	0.0467142	0.656643	0.048551	1.59049	2.4603e-13
ENSMUSG00000041577	Prelp	-1.75849	4.50403e-08	0.335021	0.891522	-1.44388	0.0133671	-1.51559	1.10433e-07	-1.8515	0.00140719	-3.29671	1.51531e-28
ENSMUSG00000036905	C1qb	1.17841	4.50823e-08	0.115679	0.902969	1.26874	2.47776e-08	0.712051	0.00872757	0.589267	0.0920812	1.86173	7.08481e-18
ENSMUSG00000064341	mt-Nd1	1.16337	4.50823e-08	-0.0167693	0.99043	1.12625	0.00519863	-0.174528	0.595114	-0.157206	0.798297	0.961187	9.69715e-09
ENSMUSG00000021130	Galnt16	-2.38947	4.55944e-08	-0.844125	0.110913	-3.24512	5.00653e-11	-0.763362	0.14025	0.0696694	0.940547	-3.18589	3.59842e-11
ENSMUSG00000041930	Fam222a	-1.95268	4.58593e-08	0.0521012	0.978319	-1.91607	0.000148911	-1.25276	0.000104088	-1.31684	0.0272252	-3.23201	4.47955e-18
ENSMUSG00000024376	Epb41l4a	-1.4023	4.71758e-08	-0.815775	0.545586	-2.27441	8.47912e-05	-1.73336	0.000476535	-0.911858	0.414977	-3.1843	9.24138e-21
ENSMUSG00000019982	Myb	-1.89598	4.72971e-08	-0.122456	0.949892	-2.05461	2.24743e-09	-0.607982	0.614995	-0.507905	0.653152	-2.56624	5.06709e-06
ENSMUSG00000049100	Pcdh10	-3.01971	4.75693e-08	-0.490713	0.808358	-3.53032	1.19393e-07	0.755245	0.460731	1.2417	0.231959	-2.29788	0.0118505
ENSMUSG00000059089	Fcgr4	1.45342	4.79387e-08	-0.0707479	0.950158	1.35321	3.65418e-06	0.645999	0.0056944	0.711764	0.0148374	2.07274	2.83409e-19
ENSMUSG00000031375	Bgn	-1.47504	4.79667e-08	0.0427216	0.978056	-1.46209	6.20651e-06	-1.35715	0.0040105	-1.40723	0.0131923	-2.86598	2.55314e-15
ENSMUSG00000079235	Ccdc13	-1.89859	4.80494e-08	-0.306468	0.826365	-2.21617	3.58509e-08	-2.33031	2.64188e-05	-2.03257	0.003875	-4.24623	6.7279e-22
ENSMUSG00000031955	Bcar1	-2.11174	5.0177e-08	-0.131613	0.945584	-2.25756	3.3633e-05	-1.69506	5.45377e-07	-1.57481	0.00959055	-3.82995	2.83575e-21
ENSMUSG00000036766	Dner	-2.00144	5.02836e-08	-0.296081	0.876604	-2.32374	6.00976e-06	0.0490434	0.96862	0.340348	0.775777	-1.99151	0.000104157
ENSMUSG00000023961	Enpp4	-2.15987	5.10433e-08	0.37921	0.420461	-1.81146	8.68875e-05	-0.00563452	0.993102	-0.387553	0.338192	-2.19032	1.46382e-07
ENSMUSG00000037060	Cavin3	-2.5512	5.16345e-08	-0.678841	0.520127	-3.25297	1.85706e-09	-1.01488	0.0878388	-0.352202	0.715907	-3.59667	4.9212e-13
ENSMUSG00000031673	Cdh11	-3.33158	5.18515e-08	0.714802	0.579785	-2.63629	1.86241e-05	0.572949	0.679366	-0.165535	0.901139	-2.7933	7.10056e-05
ENSMUSG00000015970	Chdh	-1.98327	5.28645e-08	-0.266462	0.875053	-2.2631	1.04848e-05	-2.16177	4.50496e-08	-1.90853	0.00346301	-4.16827	2.87547e-27
ENSMUSG00000042757	Tmem108	-1.65111	5.33364e-08	0.453776	0.729845	-1.22809	0.0122493	-2.00117	3.4641e-06	-2.45576	1.80362e-05	-3.68711	4.8446e-35
ENSMUSG00000041112	Elmo1	-0.781851	5.38125e-08	-0.0122096	0.988373	-0.821692	1.68193e-05	-0.265746	0.230485	-0.256537	0.379216	-1.07626	3.81719e-13
ENSMUSG00000026712	Mrc1	-1.56172	5.64128e-08	0.59345	0.210129	-0.994524	0.00413161	-0.606365	0.122402	-1.2018	0.0014006	-2.19883	4.2462e-13
ENSMUSG00000040435	Ppp1r15a	1.13019	5.66742e-08	0.0642186	0.94004	1.1726	3.39302e-06	0.119152	0.656091	0.0518961	0.887581	1.22474	2.05898e-10
ENSMUSG00000039168	Dap	1.03357	6.06237e-08	-0.165876	0.799452	0.84293	7.07911e-05	0.503576	0.070395	0.662408	0.0360049	1.50803	1.27574e-11
ENSMUSG00000063286	Gm8995	1.29643	6.08119e-08	0.109605	0.938679	1.37406	0.000127667	-0.169326	0.733953	-0.277602	0.630987	1.09833	3.77244e-05
ENSMUSG00000001918	Slc1a5	1.00516	6.24864e-08	0.7838	0.000102405	1.76289	2.44509e-23	0.791988	8.1155e-07	0.0091534	0.980348	1.77391	1.95075e-28
ENSMUSG00000021112	Mpp5	-1.56588	6.3671e-08	0.215964	0.789379	-1.37657	2.00715e-05	-0.397275	0.275849	-0.616069	0.0875439	-1.98722	3.81021e-12
ENSMUSG00000031494	Cd209a	-1.37295	6.4056e-08	0.00972332	0.991692	-1.38441	1.04206e-06	-0.667019	0.0361435	-0.681489	0.0712823	-2.07159	6.49436e-14
ENSMUSG00000019122	Ccl9	1.12195	6.51382e-08	-0.117742	0.885496	0.974647	1.12847e-06	0.468742	0.0786609	0.580043	0.0400494	1.5599	1.27417e-15
ENSMUSG00000034744	Nagk	1.05695	6.59504e-08	0.252724	0.578034	1.28457	8.43475e-12	0.701988	0.000497319	0.444018	0.085055	1.73024	1.53158e-21
ENSMUSG00000061802	Armc4	-2.02241	6.72723e-08	0.12852	0.96813	-1.93711	0.00393709	-2.37327	0.000531848	-2.50311	0.0159686	-4.44057	1.18772e-20
ENSMUSG00000033585	Ndn	-2.26397	6.96156e-08	-0.114904	0.965431	-2.42405	1.58574e-08	-0.851701	0.419354	-0.747131	0.447566	-3.16807	4.69155e-12
ENSMUSG00000035246	Pcyt1b	-2.73898	7.08922e-08	0.0252756	0.99043	-2.72638	8.82547e-08	-1.58634	0.020219	-1.61269	0.0134378	-4.34026	3.7127e-19
ENSMUSG00000022783	Spag6l	-1.70244	7.11756e-08	0.0601729	0.978973	-1.67398	0.00272832	-1.54741	0.000460794	-1.60159	0.0384661	-3.28179	3.50529e-18
ENSMUSG00000016028	Celsr1	-1.53981	7.15948e-08	-0.252263	0.809502	-1.81558	4.28802e-07	-1.05717	0.000677013	-0.811648	0.10861	-2.62713	1.47008e-17
ENSMUSG00000028444	Cntfr	-2.43587	7.17506e-08	-0.692087	0.419369	-3.1381	1.91085e-09	0.0875665	0.930753	0.768577	0.309692	-2.38057	3.76232e-06
ENSMUSG00000026679	Enkur	-2.00392	7.19572e-08	-0.28748	0.896027	-2.33011	2.62772e-05	-2.69511	1.91489e-06	-2.40933	0.00509872	-4.73604	1.18057e-27
ENSMUSG00000042354	Gnl3	0.828544	7.33821e-08	-0.0307411	0.963513	0.771692	2.73083e-07	0.156667	0.450313	0.184736	0.314999	0.95854	3.68495e-12
ENSMUSG00000032294	Pkm	0.983539	7.47383e-08	0.040511	0.957111	0.997054	4.02591e-07	0.44984	0.0213418	0.4038	0.108526	1.40461	2.75154e-13
ENSMUSG00000047721	Bola2	1.32035	7.48602e-08	-0.0434714	0.972652	1.25233	1.18257e-06	0.753135	0.0269041	0.79005	0.0501406	2.0461	1.59637e-14
ENSMUSG00000102882	Gm2065	2.81192	7.51428e-08	-2.15009	0.00173312	0.598984	0.614298	-1.43676	0.0175095	0.739279	0.536	1.35399	0.0712904
ENSMUSG00000000594	Gm2a	0.987883	7.70467e-08	0.160283	0.772615	1.12133	7.30685e-12	0.557873	0.00606957	0.391926	0.102749	1.51627	1.23095e-18
ENSMUSG00000042286	Stab1	-0.803363	7.75274e-08	0.571032	0.0093086	-0.258016	0.244987	-0.0259778	0.948025	-0.60032	0.0155025	-0.860099	7.23326e-07
ENSMUSG00000060548	Tnfrsf19	-1.41604	7.76989e-08	-0.0841352	0.960495	-1.5344	3.45065e-05	-0.793783	0.0205092	-0.704051	0.192431	-2.23948	4.36618e-19
ENSMUSG00000032625	Thsd7a	-2.97402	8.26558e-08	0.913177	0.397645	-2.08053	6.29818e-05	-1.34359	0.343753	-2.29651	0.013414	-4.37232	2.10083e-10
ENSMUSG00000024074	Crim1	-1.5335	8.31409e-08	0.59671	0.206272	-0.962455	0.000788403	-0.473383	0.345927	-1.07337	0.00358044	-2.03627	1.66743e-12
ENSMUSG00000035678	Tnfsf9	1.68331	8.39657e-08	0.725799	0.0773974	2.38992	1.85063e-10	0.72232	0.000657483	-0.0137709	0.983712	2.36956	2.33501e-16
ENSMUSG00000085939	Cd63-ps	2.15278	8.43066e-08	0.39257	0.730539	2.51841	8.17685e-12	1.15988	0.00251139	0.75626	0.10824	3.28566	4.16103e-30
ENSMUSG00000035936	Aldh5a1	-1.42038	8.50676e-08	0.150386	0.9103	-1.29375	4.23307e-05	-0.795684	0.0381657	-0.949681	0.0367545	-2.24013	5.392e-18
ENSMUSG00000027963	Extl2	-0.841909	8.59471e-08	0.234485	0.589867	-0.632491	0.00123292	-0.0164151	0.964331	-0.252395	0.348363	-0.885459	1.07282e-08
ENSMUSG00000029616	Erp29	1.02775	8.64538e-08	-0.288422	0.577395	0.714544	0.00671235	0.398212	0.148513	0.680323	0.0380038	1.39847	4.86274e-11
ENSMUSG00000042043	Tbca	1.298	8.71613e-08	0.0157435	0.988316	1.28652	2.94247e-09	0.874701	0.00279751	0.853931	0.00801226	2.1445	3.57433e-18
ENSMUSG00000012017	Scarf2	1.04109	8.87759e-08	-0.946404	7.41454e-06	0.0694536	0.857273	-0.30402	0.321151	0.63827	0.0373448	0.710414	0.00292707
ENSMUSG00000028701	Lurap1	-1.67817	8.999e-08	0.727181	0.338366	-0.958507	0.0163125	-0.924574	0.134567	-1.65572	0.00319791	-2.60927	9.83615e-14
ENSMUSG00000057329	Bcl2	1.22301	9.20767e-08	0.19747	0.790916	1.39396	5.13711e-07	0.081431	0.836567	-0.112484	0.793946	1.28019	2.19345e-08
ENSMUSG00000024175	Tekt4	-1.78617	9.23786e-08	-0.229066	0.928043	-2.04249	8.67115e-05	-2.24653	0.00359208	-2.01375	0.0729054	-4.07238	1.75293e-15
ENSMUSG00000074170	Plekhf1	-2.4309	9.45333e-08	0.0019857	0.998478	-2.4485	9.21222e-07	-1.26003	0.0503108	-1.26958	0.0886619	-3.7155	9.43637e-13
ENSMUSG00000028673	Fuca1	1.08657	9.5347e-08	-0.202306	0.718309	0.858895	0.000186677	0.326575	0.305142	0.52297	0.106377	1.3855	2.26467e-09
ENSMUSG00000070738	Dgkd	0.70118	9.6662e-08	-0.581619	0.0141069	0.0912891	0.784864	-0.351289	0.0148973	0.228847	0.429182	0.321998	0.0325994
ENSMUSG00000046637	Ttc34	-2.42062	9.85123e-08	0.0204407	0.992597	-2.45524	1.03941e-09	-2.57623	0.011547	-2.61701	0.0075207	-5.07002	2.81466e-16
ENSMUSG00000019158	Tmem160	1.19818	9.89244e-08	-0.346643	0.629503	0.826473	0.0134086	0.300529	0.455088	0.639768	0.147608	1.47025	5.17606e-10
ENSMUSG00000041986	Elmod1	-1.84652	1.00743e-07	0.268129	0.907401	-1.62465	0.00596068	-2.12776	0.000482587	-2.39555	0.00552429	-4.02819	3.78279e-23
ENSMUSG00000031221	Igbp1	0.884132	1.01416e-07	0.0979412	0.904532	0.957568	1.25858e-05	0.619938	0.00146385	0.51626	0.092702	1.47652	2.11285e-16
ENSMUSG00000042961	Egflam	-2.24617	1.01416e-07	0.718355	0.533767	-1.54556	3.7668e-05	-0.116901	0.938852	-0.82711	0.330054	-2.36611	7.58648e-07
ENSMUSG00000063529	Stmnd1	-2.738	1.05074e-07	0.177443	0.963513	-2.58918	5.0253e-06	-1.25187	0.532344	-1.44044	0.429919	-3.9579	3.23873e-08
ENSMUSG00000028414	Fktn	-1.15271	1.08058e-07	0.304682	0.464759	-0.877162	0.00102202	-0.280766	0.405009	-0.587208	0.0861668	-1.4614	6.71673e-09
ENSMUSG00000036833	Pnpla7	0.732935	1.08058e-07	0.217481	0.402907	0.923696	1.98576e-10	0.247298	0.0865881	0.0265254	0.919933	0.95133	5.98864e-12
ENSMUSG00000046364	Rpl27a	1.36355	1.12426e-07	-0.336888	0.507861	1.00222	0.000306596	0.483905	0.16155	0.814711	0.0152417	1.81984	3.72267e-11
ENSMUSG00000050552	Lamtor4	1.0883	1.14068e-07	-0.302173	0.55582	0.761485	0.00349013	0.481413	0.113238	0.776818	0.023559	1.54187	1.5683e-10
ENSMUSG00000034593	Myo5a	1.09213	1.20258e-07	1.38955	1.568e-05	2.44921	1.28808e-14	0.733644	0.00720456	-0.654476	0.17192	1.7952	5.78147e-13
ENSMUSG00000057880	Abat	-1.6973	1.20336e-07	0.138123	0.962791	-1.58491	0.00163591	-1.52291	0.000109023	-1.66596	0.00616942	-3.2517	1.98325e-31
ENSMUSG00000052221	Ppp1r36	-1.76468	1.21123e-07	-0.187999	0.906802	-1.97863	1.57785e-06	-1.96843	0.00011649	-1.78947	0.00867387	-3.76582	1.25451e-18
ENSMUSG00000053153	Spag16	-1.64446	1.21521e-07	0.0956402	0.96813	-1.56504	0.00547322	-2.40237	6.12591e-06	-2.49185	0.00346301	-4.0741	2.15283e-19
ENSMUSG00000061983	Rps12	1.34043	1.22443e-07	-0.114815	0.90251	1.19992	5.32011e-05	0.247665	0.441312	0.359379	0.292829	1.56126	1.25301e-10
ENSMUSG00000031029	Eif3f	1.03774	1.25114e-07	-0.211536	0.73428	0.801388	7.38084e-05	0.393447	0.183177	0.598306	0.044193	1.40255	4.66203e-13
ENSMUSG00000030516	Tjp1	-1.25694	1.26131e-07	0.446655	0.579756	-0.841024	0.0466768	-0.52499	0.23107	-0.972925	0.0770065	-1.81363	7.69593e-10
ENSMUSG00000038143	Stox2	-2.15187	1.27084e-07	-0.467025	0.532487	-2.6343	1.01245e-09	-1.73805	1.17547e-06	-1.27131	0.001943	-3.91534	8.20038e-23
ENSMUSG00000043510	Hscb	1.23124	1.27938e-07	-0.00747443	0.993939	1.19565	1.97371e-07	0.852368	0.00184449	0.855567	0.008495	2.05657	8.92888e-17
ENSMUSG00000060962	Dmkn	-2.48156	1.27999e-07	-0.0732385	0.979646	-2.59403	4.82579e-09	-1.34054	0.272158	-1.28773	0.263687	-3.8572	3.89576e-11
ENSMUSG00000030249	Abcc9	-2.76258	1.30651e-07	1.23448	0.0571267	-1.54393	0.0164992	-1.02029	0.205535	-2.26133	0.00059801	-3.80877	9.77949e-11
ENSMUSG00000030824	Nucb1	0.877059	1.34295e-07	-0.156289	0.786703	0.695793	0.000736357	0.205095	0.43123	0.355865	0.197988	1.05402	8.5972e-10
ENSMUSG00000028186	Uox	-2.25183	1.34648e-07	-1.02923	0.533047	-3.32171	2.54827e-08	-2.77184	0.00500365	-1.74568	0.309283	-5.07579	1.04601e-13
ENSMUSG00000090137	Uba52	1.29903	1.36563e-07	0.133356	0.904173	1.41066	3.91738e-06	0.611007	0.0315396	0.472915	0.251787	1.88459	9.29248e-16
ENSMUSG00000024186	Rgs11	1.36156	1.36846e-07	-0.108421	0.901789	1.23233	6.61607e-05	-0.147348	0.710694	-0.040097	0.936566	1.18962	1.89666e-05
ENSMUSG00000028273	Pdlim5	-0.914703	1.42679e-07	0.185871	0.747535	-0.755503	4.12895e-05	-0.390388	0.0962872	-0.582119	0.0178152	-1.33648	8.92888e-17
ENSMUSG00000028680	Plk3	1.10065	1.44223e-07	0.692002	0.00217235	1.76834	1.11888e-12	0.652497	2.69149e-07	-0.0442358	0.905877	1.7258	1.68827e-19
ENSMUSG00000031202	Rab39b	-2.74163	1.44223e-07	-1.40158	0.473459	-4.04544	3.35752e-09	-1.23804	0.330033	0.150151	0.953536	-3.93855	5.93393e-11
ENSMUSG00000021986	Amer2	-1.51481	1.44424e-07	0.0145197	0.99043	-1.52157	4.24496e-07	-1.0249	0.00291034	-1.04449	0.00467818	-2.56635	5.10954e-22
ENSMUSG00000060206	Zfp462	-2.40696	1.45172e-07	-0.420846	0.770083	-2.84031	1.61926e-08	-1.73721	0.00219618	-1.31767	0.0732973	-4.16481	8.19117e-18
ENSMUSG00000016128	Stard13	-1.63546	1.46454e-07	-0.154337	0.921295	-1.80794	3.00368e-08	-1.86356	3.62152e-06	-1.71576	8.77932e-05	-3.52439	2.58817e-41
ENSMUSG00000031098	Syt8	2.26521	1.52178e-07	1.22398	0.00165789	3.46816	9.95006e-17	1.29371	6.73726e-06	0.0684726	0.91683	3.52981	7.65075e-23
ENSMUSG00000036611	Eepd1	1.1014	1.52303e-07	-0.254148	0.432503	0.820111	0.000173117	0.296782	0.173	0.547156	0.00608666	1.37064	4.53236e-11
ENSMUSG00000029925	Tbxas1	0.829501	1.52487e-07	-0.134573	0.747797	0.666894	0.000154976	0.147702	0.422546	0.27896	0.146727	0.94927	1.72685e-09
ENSMUSG00000021360	Gcnt2	1.01627	1.54831e-07	-0.56595	0.00960959	0.420287	0.122433	-0.387642	0.0316563	0.176221	0.553986	0.600345	0.00570672
ENSMUSG00000030539	Sema4b	-1.16766	1.57283e-07	-0.367392	0.329846	-1.56244	5.8395e-13	-0.461018	0.0751602	-0.0996738	0.781972	-1.65821	1.92793e-14
ENSMUSG00000007038	Neu1	0.782245	1.57301e-07	0.195083	0.59101	0.952012	1.23117e-10	0.429841	0.0207998	0.230208	0.354352	1.18511	3.26478e-13
ENSMUSG00000028517	Plpp3	-2.11064	1.60109e-07	-0.285205	0.807957	-2.41591	3.688e-08	1.42287	0.0392146	1.70452	0.000978201	-0.721552	0.167736
ENSMUSG00000027580	Helz2	1.31397	1.61627e-07	-0.232153	0.793485	1.05071	3.98466e-05	-0.613638	0.0581092	-0.378957	0.310291	0.672424	0.00252532
ENSMUSG00000037683	Armc3	-1.34819	1.62711e-07	-0.381524	0.682772	-1.74171	5.19973e-07	-0.602585	0.122765	-0.232733	0.728087	-1.9761	2.41478e-13
ENSMUSG00000036452	Arhgap26	1.31731	1.66016e-07	-0.323624	0.681517	0.958221	0.00596068	-0.3532	0.376982	-0.0265186	0.971649	0.936583	0.00081559
ENSMUSG00000028024	Enpep	-3.10921	1.7176e-07	1.27133	0.34991	-1.86929	0.000395486	-0.0656824	0.975539	-1.36187	0.160848	-3.23259	3.01416e-08
ENSMUSG00000006589	Aprt	1.20577	1.74999e-07	0.24059	0.711944	1.42065	7.45487e-08	0.781261	0.00308752	0.535015	0.15632	1.95928	8.89761e-15
ENSMUSG00000081640	Rplp0-ps1	1.58225	1.75183e-07	-0.284436	0.736118	1.27292	1.17056e-06	0.555396	0.138851	0.831071	0.00682032	2.10797	1.9195e-18
ENSMUSG00000031292	Cdkl5	-2.29053	1.77368e-07	-0.832866	0.252746	-3.14799	1.85803e-11	-2.63597	1.02141e-06	-1.80515	0.0128313	-4.94907	8.16595e-22
ENSMUSG00000036545	Adamts2	-2.91504	1.89727e-07	-1.75737	0.0235204	-4.69179	2.1519e-14	-3.1796	0.000220599	-1.44845	0.317069	-6.12993	6.62695e-10
ENSMUSG00000034612	Chst11	1.05783	1.90496e-07	0.23614	0.714118	1.26258	3.38224e-07	0.0703004	0.856956	-0.166315	0.665807	1.09983	5.53806e-09
ENSMUSG00000050967	Creg2	-2.13635	1.9098e-07	2.33457	5.73937e-16	0.182937	0.753073	1.79106	3.05238e-09	-0.545216	0.0597068	-0.353935	0.400942
ENSMUSG00000024033	Rsph1	-1.74163	2.02222e-07	0.0858057	0.969666	-1.67958	0.0032409	-1.88698	5.01841e-09	-1.97324	0.00153145	-3.65347	1.65003e-28
ENSMUSG00000041377	Ninj2	-3.5358	2.03161e-07	-2.98781	0.00878498	-6.54998	4.2772e-13	-2.92796	0.00978044	0.102449	0.975655	-6.48836	1.31778e-11
ENSMUSG00000074794	Arrdc3	-2.08493	2.14603e-07	-0.0806904	0.939924	-2.19444	2.80485e-07	-0.564197	0.0613262	-0.487536	0.0974415	-2.67561	8.38895e-12
ENSMUSG00000070427	Il18bp	1.16934	2.1511e-07	0.533999	0.068879	1.67751	3.91237e-13	0.816292	0.000220599	0.278991	0.407894	1.95747	1.25127e-17
ENSMUSG00000082536	Gm13456	1.48706	2.15268e-07	-0.0322627	0.97796	1.42687	3.97633e-07	0.505904	0.0752066	0.536761	0.0928752	1.97149	6.67287e-14
ENSMUSG00000020142	Slc1a4	-1.12208	2.1604e-07	0.457302	0.169881	-0.691262	0.00239224	0.89248	0.0316073	0.433095	0.41027	-0.26052	0.545994
ENSMUSG00000025647	Shisa5	0.982113	2.20199e-07	-0.0868254	0.90685	0.868505	7.95958e-06	0.270594	0.304349	0.351811	0.179546	1.22347	1.86871e-11
ENSMUSG00000073676	Hspe1	1.07795	2.25426e-07	-0.183227	0.796064	0.868062	0.000662016	0.514364	0.0595703	0.693507	0.039151	1.56759	3.49234e-11
ENSMUSG00000026773	Pfkfb3	0.804955	2.28518e-07	0.143404	0.842779	0.918126	0.000109781	0.0610051	0.873617	-0.0838112	0.858306	0.83586	1.76725e-05
ENSMUSG00000072235	Tuba1a	-1.40028	2.30532e-07	-0.458934	0.198637	-1.88122	2.82555e-09	-0.243706	0.540521	0.208717	0.660595	-1.66877	8.17843e-08
ENSMUSG00000038963	Slco4a1	-1.06053	2.30593e-07	-0.0691437	0.940095	-1.15476	1.26162e-08	-0.523224	0.0337373	-0.4587	0.089186	-1.61435	2.41538e-17
ENSMUSG00000022456	Sept3	-1.6658	2.31825e-07	-0.42003	0.786703	-2.08513	3.71e-08	-1.01305	0.138212	-0.602386	0.491854	-2.67577	3.11671e-14
ENSMUSG00000000244	Tspan32	1.17752	2.35151e-07	-0.263317	0.657748	0.889317	0.00013066	0.0465575	0.925123	0.30611	0.345584	1.19718	1.6983e-08
ENSMUSG00000021594	Srd5a1	-2.00259	2.36739e-07	-1.08685	0.127423	-3.11639	2.18586e-10	-1.97212	5.69087e-05	-0.879517	0.340345	-3.99245	3.50529e-18
ENSMUSG00000068206	Pick1	1.13395	2.43249e-07	-0.502339	0.175938	0.607906	0.037048	-0.0304748	0.946589	0.471786	0.142784	1.07838	8.16613e-07
ENSMUSG00000075273	Ttc30b	-1.09161	2.43587e-07	-0.251246	0.790748	-1.35782	2.58797e-06	-0.702251	0.0280924	-0.461438	0.350004	-1.81769	1.05086e-14
ENSMUSG00000052861	Dnah6	-1.40042	2.4488e-07	-0.285148	0.75703	-1.70639	1.8624e-06	-2.3734	1.66947e-18	-2.09327	7.61101e-08	-3.80436	1.25189e-37
ENSMUSG00000000290	Itgb2	0.74701	2.46525e-07	0.471551	0.00508064	1.19159	6.48343e-20	0.591833	8.85672e-07	0.116518	0.520805	1.30999	1.54159e-26
ENSMUSG00000062647	Rpl7a	1.03945	2.48981e-07	-0.051535	0.961628	0.961918	0.000418256	0.56658	0.0230363	0.613012	0.0879056	1.57908	1.08433e-11
ENSMUSG00000030247	Kcnj8	-2.20556	2.56314e-07	0.763426	0.170012	-1.46308	0.000825551	-0.77835	0.320028	-1.54984	0.0044089	-3.00685	1.79536e-09
ENSMUSG00000019850	Tnfaip3	0.992983	2.57802e-07	1.01518	3.23241e-08	1.98132	4.16548e-24	0.707361	0.000728495	-0.310672	0.298543	1.67099	7.07347e-16
ENSMUSG00000022336	Eif3e	0.888537	2.71035e-07	0.0372021	0.967443	0.899208	5.38448e-06	0.624132	0.000332408	0.580905	0.0170883	1.48429	2.14905e-20
ENSMUSG00000032911	Cspg4	1.88798	2.76151e-07	2.01051	4.40875e-23	3.87787	2.09261e-27	1.76399	1.36276e-21	-0.245671	0.331515	3.63003	7.77606e-28
ENSMUSG00000036887	C1qa	1.11399	2.88791e-07	0.239966	0.725015	1.32855	7.12456e-09	0.827088	0.00168212	0.58	0.103996	1.9124	6.62702e-18
ENSMUSG00000039963	Ccdc40	-1.82792	2.90992e-07	-0.17853	0.916534	-2.03653	1.4786e-06	-1.07627	0.0299792	-0.897533	0.171219	-2.9343	2.2234e-15
ENSMUSG00000026888	Grb14	-2.24455	2.91076e-07	-0.429756	0.534864	-2.70568	2.85583e-08	-2.52493	3.01124e-11	-2.10106	1.74667e-05	-4.79949	4.92505e-22
ENSMUSG00000067203	H2-K2	1.03003	2.92795e-07	0.895184	0.00717653	1.91224	3.14748e-11	0.881504	1.68983e-07	-0.025134	0.965299	1.88136	1.62772e-32
ENSMUSG00000038248	Sobp	-1.45986	3.00708e-07	0.00704124	0.995824	-1.48344	1.29762e-05	-2.17476	0.000432179	-2.19948	0.00255191	-3.66615	3.88733e-16
ENSMUSG00000037101	Ttc29	-2.29872	3.06715e-07	-0.12621	0.967862	-2.47517	3.21077e-09	-3.23963	0.0202775	-3.1362	0.0344224	-5.64424	3.63827e-11
ENSMUSG00000028859	Csf3r	0.783489	3.22566e-07	-0.0192237	0.97796	0.738844	0.000116514	0.0110168	0.96625	0.0277231	0.926785	0.766432	1.00684e-06
ENSMUSG00000073490	Ifi207	1.71955	3.23815e-07	1.04058	0.000444891	2.73344	4.65985e-16	0.801657	0.0100844	-0.238841	0.598	2.49348	5.35541e-14
ENSMUSG00000047037	Nipa1	-2.03792	3.24752e-07	-0.0137997	0.99043	-2.07148	3.27937e-06	-0.0403854	0.941149	-0.027679	0.962154	-2.08871	5.74596e-08
ENSMUSG00000017868	Sgk2	-3.13293	3.24784e-07	-0.907036	0.427888	-4.06796	4.42454e-10	-4.02115	0.00112978	-3.11063	0.0509529	-7.17244	3.09983e-11
ENSMUSG00000105769	Gm43351	2.73945	3.24784e-07	0.50152	0.466273	3.20975	1.64118e-10	0.409582	0.350576	-0.0928818	0.871994	3.1268	3.54757e-11
ENSMUSG00000027574	Nkain4	-1.64007	3.29191e-07	-0.39565	0.806867	-2.06522	9.4644e-06	0.0409717	0.961858	0.437119	0.605411	-1.63243	9.90996e-07
ENSMUSG00000046598	Bdh1	-1.36206	3.32078e-07	-0.130286	0.958976	-1.53422	0.0123829	-1.23811	0.00071604	-1.10156	0.19627	-2.63197	3.37752e-25
ENSMUSG00000062310	Glrp1	1.1888	3.32078e-07	-0.314269	0.67848	0.856562	0.0158665	-0.0943081	0.820274	0.21265	0.662698	1.0641	1.54501e-06
ENSMUSG00000050730	Arhgap42	-1.40129	3.34372e-07	0.170355	0.945604	-1.26851	0.0479035	-0.964236	0.0353072	-1.13974	0.202932	-2.39765	5.94844e-14
ENSMUSG00000038967	Pdk2	-1.01883	3.40988e-07	0.0288801	0.981382	-1.01437	0.00048661	-0.283238	0.319928	-0.318572	0.429258	-1.3297	4.06925e-13
ENSMUSG00000031231	Cox7b	1.12212	3.40999e-07	-0.160113	0.832577	0.936428	0.00153185	0.53768	0.0257844	0.691864	0.0438618	1.63136	4.18671e-11
ENSMUSG00000022587	Ly6e	1.04628	3.42191e-07	-0.564293	0.0779219	0.454856	0.0691995	-0.0669625	0.880246	0.490281	0.102063	0.949339	4.65498e-07
ENSMUSG00000053414	Hunk	-2.23123	3.42191e-07	0.119579	0.967862	-2.14534	3.20409e-06	-1.53107	0.14362	-1.65387	0.128753	-3.82994	5.71304e-13
ENSMUSG00000075225	Ccdc162	-1.25445	3.42191e-07	-0.666928	0.0595962	-1.94437	1.24927e-11	-1.44179	4.43229e-10	-0.780609	0.0343832	-2.72489	4.71019e-26
ENSMUSG00000066861	Oas1g	3.24386	3.43715e-07	-0.528371	0.579756	2.70344	0.00039644	-0.231012	0.750623	0.296092	0.689964	2.98199	9.45681e-06
ENSMUSG00000022122	Ednrb	-1.75682	3.54126e-07	0.222767	0.897576	-1.56687	9.85449e-05	-0.237713	0.777471	-0.463769	0.492609	-2.03485	1.07926e-11
ENSMUSG00000058070	Eml1	-2.17201	3.59706e-07	-0.153298	0.906585	-2.34801	2.51334e-07	-2.15979	1.36522e-08	-2.00862	5.82686e-07	-4.35759	3.92121e-23
ENSMUSG00000048939	Atp13a5	-2.31263	3.61246e-07	0.584901	0.627921	-1.74646	0.00411668	-0.663299	0.554356	-1.24745	0.221388	-2.99104	0.000977597
ENSMUSG00000022766	Serpind1	-3.10194	3.74405e-07	-0.395729	0.855814	-3.52796	8.95408e-09	-1.62821	0.126439	-1.22402	0.283112	-4.74574	4.52222e-11
ENSMUSG00000094282	Cfap73	-2.24166	3.75101e-07	0.300251	0.911691	-2.00381	4.93086e-05	-2.6644	0.0402588	-2.98698	0.0271878	-4.99935	2.24121e-10
ENSMUSG00000032698	Lmo2	0.80803	3.76554e-07	-0.213791	0.474163	0.566976	0.000609907	0.208041	0.239647	0.418007	0.00731428	0.987816	2.08709e-11
ENSMUSG00000047216	Cdh19	-2.37501	3.83444e-07	-1.39505	0.0119685	-3.81227	1.47226e-13	-2.51032	2.94025e-05	-1.09846	0.283559	-4.91053	1.06776e-16
ENSMUSG00000026458	Ppfia4	0.854714	3.85189e-07	-0.53453	0.00386098	0.294022	0.149025	-0.024483	0.944532	0.505909	0.00933411	0.801914	3.84446e-06
ENSMUSG00000036856	Wnt4	-1.90945	3.88713e-07	-0.102684	0.972568	-2.04228	0.000223553	-1.7766	0.0140454	-1.67513	0.0961116	-3.71478	1.52108e-17
ENSMUSG00000036427	Gpi1	0.750445	3.92491e-07	0.142847	0.754501	0.866894	3.1723e-07	0.428812	0.0169678	0.28112	0.280008	1.15197	2.03869e-11
ENSMUSG00000002059	Rab34	1.00489	4.00102e-07	-0.0779313	0.916152	0.902162	2.89179e-05	0.453032	0.0854556	0.526494	0.0824236	1.43026	4.05653e-10
ENSMUSG00000027611	Procr	1.5537	4.09456e-07	0.139433	0.875611	1.66967	6.36163e-07	0.735335	0.00290859	0.58944	0.0860008	2.25716	4.79061e-14
ENSMUSG00000030787	Lyve1	-1.66571	4.10457e-07	0.189636	0.891265	-1.50022	2.41015e-09	-0.629309	0.257897	-0.823453	0.0334473	-2.32107	2.31e-19
ENSMUSG00000027712	Anxa5	0.833844	4.11946e-07	0.629424	0.00292649	1.43683	2.26556e-16	0.99924	1.83949e-10	0.364529	0.159315	1.80485	5.8848e-29
ENSMUSG00000028354	Fmn2	-2.12645	4.11946e-07	-0.192991	0.947047	-2.36802	0.000104698	-0.242815	0.86545	-0.0622908	0.972939	-2.43251	2.03998e-05
ENSMUSG00000006356	Crip2	-1.12052	4.17053e-07	-0.092532	0.960294	-1.23147	0.0161017	-1.03763	0.000199463	-0.955411	0.14946	-2.18482	3.45405e-13
ENSMUSG00000005881	Ergic3	1.0183	4.20901e-07	-0.429378	0.287612	0.564353	0.0405029	0.186838	0.640416	0.60935	0.082816	1.17694	1.92953e-07
ENSMUSG00000056752	Dnah9	-1.67594	4.32825e-07	-0.238136	0.845227	-1.94119	1.15235e-06	-2.42901	1.02601e-12	-2.19162	8.20356e-07	-4.12957	1.54345e-31
ENSMUSG00000021108	Prkch	0.802293	4.40877e-07	0.138079	0.769927	0.913894	3.61339e-10	0.250694	0.206946	0.108115	0.661866	1.02496	1.02859e-11
ENSMUSG00000067377	Tspan6	-1.65886	4.44928e-07	-0.0860865	0.968838	-1.78642	5.14876e-05	-1.54761	0.00830259	-1.46744	0.0644002	-3.25363	5.09427e-16
ENSMUSG00000004709	Cd244a	1.47355	4.47656e-07	0.572125	0.173332	2.02512	2.49057e-11	0.483507	0.122069	-0.0866581	0.865555	1.93279	1.14924e-12
ENSMUSG00000023913	Pla2g7	-1.35056	4.48834e-07	2.23758	2.62263e-31	0.86308	0.0062123	2.29064	4.24536e-52	0.0493564	0.891736	0.911288	0.000413428
ENSMUSG00000040829	Zmynd15	1.08159	4.50797e-07	1.39605	1.31516e-07	2.44844	1.37761e-17	0.970848	1.08859e-09	-0.421237	0.259676	2.0255	1.47609e-23
ENSMUSG00000091549	Gm6548	1.03685	4.50797e-07	-0.639185	0.0146255	0.370891	0.203473	-0.115132	0.730143	0.52186	0.0461658	0.89222	7.92978e-06
ENSMUSG00000002475	Abhd3	-0.854714	4.62416e-07	-0.136039	0.908917	-1.01344	0.0039855	-0.340465	0.12313	-0.206084	0.709035	-1.22207	5.41436e-13
ENSMUSG00000087204	1700073E17Rik	1.42206	4.62416e-07	-0.238644	0.714007	1.15446	1.31953e-05	0.633735	0.0646772	0.868066	0.00900883	2.02978	6.53169e-12
ENSMUSG00000052572	Dlg2	-2.75624	4.73785e-07	-1.2992	0.0687225	-4.09284	2.02615e-13	-1.49713	0.105462	-0.175811	0.91005	-4.26984	7.85064e-06
ENSMUSG00000033308	Dpyd	-1.88484	4.74571e-07	0.229977	0.932877	-1.69755	0.00762604	-2.1461	0.00142684	-2.37387	0.0143622	-4.07414	1.31159e-19
ENSMUSG00000029560	Snx8	0.905585	4.77588e-07	0.433868	0.0354041	1.31371	6.63529e-14	0.507464	0.0013583	0.0697965	0.791073	1.38488	4.34491e-16
ENSMUSG00000016382	Pls3	-0.948143	4.78678e-07	0.144927	0.866082	-0.827842	0.00162333	-0.267203	0.294458	-0.415501	0.209677	-1.24315	3.11199e-15
ENSMUSG00000006715	Gmnn	1.45331	4.93054e-07	-0.588674	0.525005	0.828762	0.16561	0.111088	0.854795	0.695921	0.305889	1.53867	3.12124e-06
ENSMUSG00000042680	Garem1	-2.40981	4.97194e-07	-0.0829279	0.980645	-2.50638	8.66856e-05	-0.476342	0.723823	-0.395129	0.799701	-2.90178	3.3576e-07
ENSMUSG00000052105	Mtcl1	-1.78343	4.97194e-07	0.0815498	0.967443	-1.7249	5.68593e-08	-1.01626	0.0960904	-1.09967	0.0444791	-2.82188	1.33107e-19
ENSMUSG00000040289	Hey1	-1.75759	4.99642e-07	1.01233	0.0877153	-0.772906	0.0450094	0.85617	0.140895	-0.163515	0.826642	-0.936403	0.00899551
ENSMUSG00000053565	Eif3k	0.96109	4.99782e-07	-0.0786742	0.943057	0.857714	0.00117104	0.536674	0.0666449	0.608248	0.121108	1.47048	1.18872e-10
ENSMUSG00000026748	Plxdc2	0.711493	5.05416e-07	-0.608255	0.00122946	0.0738518	0.800025	-0.237854	0.0798189	0.367228	0.0878164	0.445705	0.00157699
ENSMUSG00000056598	Drc3	-1.44323	5.06148e-07	-0.351703	0.804687	-1.82036	0.000266664	-2.09695	5.72766e-12	-1.74749	0.00470932	-3.56694	1.0421e-31
ENSMUSG00000030739	Myh14	-1.58147	5.22291e-07	-0.251859	0.832577	-1.84965	1.43872e-06	-1.80289	1.42221e-09	-1.55912	0.000111228	-3.40554	5.16024e-34
ENSMUSG00000069171	Nr2f1	-1.95064	5.24742e-07	-0.021997	0.994174	-2.02458	0.0055467	-0.323634	0.797014	-0.298977	0.853225	-2.33625	3.49817e-06
ENSMUSG00000019929	Dcn	-2.42822	5.30999e-07	0.896037	0.48415	-1.52752	0.00565943	-0.47272	0.743181	-1.37028	0.170353	-2.89004	2.32806e-07
ENSMUSG00000037032	Apbb1	-1.86269	5.3549e-07	-0.49483	0.209608	-2.37841	1.89255e-08	-1.02828	8.03588e-07	-0.539302	0.135462	-2.91459	3.72424e-15
ENSMUSG00000073910	Mob3b	-2.13277	5.44761e-07	0.720803	0.224553	-1.42863	0.00166442	0.00596688	0.995338	-0.714344	0.0921009	-2.14726	7.24376e-08
ENSMUSG00000064352	mt-Ts1	1.45675	5.51723e-07	-0.244945	0.866228	1.19574	0.0134422	-0.0641796	0.919353	0.176855	0.816892	1.36344	3.62756e-07
ENSMUSG00000020262	Adarb1	1.0965	5.76099e-07	-1.49729	1.57186e-13	-0.429556	0.161088	-1.05144	1.11858e-06	0.444516	0.197753	0.01776	0.962391
ENSMUSG00000050608	Micos10	0.974861	5.87068e-07	-0.358069	0.40854	0.591406	0.0119431	0.308863	0.327785	0.661364	0.0285065	1.25609	4.22044e-10
ENSMUSG00000029155	Spata18	-2.20829	6.17842e-07	0.0071303	0.996891	-2.23912	2.17197e-06	-2.90759	0.00048416	-2.93032	0.000950622	-5.17354	2.516e-21
ENSMUSG00000046793	Gpr61	-5.88682	6.20015e-07	1.17188	NA	-4.467	6.06593e-06	0.481427	NA	-0.692568	NA	-5.26433	3.42333e-05
ENSMUSG00000012609	Ttll5	-1.2743	6.25658e-07	-0.00512682	0.995871	-1.30323	0.000233711	-0.769919	0.000209207	-0.767061	0.0517071	-2.06569	1.35731e-17
ENSMUSG00000022246	Rai14	1.7378	6.26073e-07	1.53817	2.67229e-06	3.24512	1.04263e-20	0.929213	0.0112109	-0.607603	0.202244	2.63756	1.85097e-14
ENSMUSG00000041420	Meis3	1.01349	6.44871e-07	-0.113238	0.887911	0.878005	0.00146108	0.136115	0.606057	0.244544	0.432773	1.12083	4.19885e-09
ENSMUSG00000026546	Cfap45	-1.38316	6.49417e-07	0.0417737	0.979549	-1.36327	0.000210227	-1.34568	0.00130056	-1.39352	0.0133717	-2.75621	3.21557e-15
ENSMUSG00000017716	Birc5	1.8773	6.52353e-07	-1.27151	0.0509968	0.57444	0.445209	0.126124	0.89634	1.38906	0.0627035	1.96848	3.05372e-05
ENSMUSG00000038146	Notch3	-1.75222	6.62089e-07	0.638886	0.561704	-1.13856	0.0511476	-0.615617	0.292046	-1.2551	0.0764194	-2.39511	3.24846e-11
ENSMUSG00000038916	Soga3	-2.80352	6.69912e-07	-0.769998	0.519055	-3.60564	6.62124e-11	-2.62423	0.00379497	-1.8393	0.0961786	-5.44781	2.0857e-08
ENSMUSG00000034903	Cobll1	-1.66265	6.77849e-07	-0.189463	0.896213	-1.87697	1.7735e-06	-1.90799	2.38694e-07	-1.71878	0.000267929	-3.59111	1.26102e-27
ENSMUSG00000004317	Clcn5	-0.924091	6.78485e-07	0.110747	0.915051	-0.847021	0.001182	-0.560544	0.100674	-0.67249	0.118211	-1.5174	3.03561e-10
ENSMUSG00000085385	Snhg17	0.976722	6.82071e-07	-0.036665	0.977336	0.91604	0.00499905	0.0039749	0.994082	0.035971	0.953536	0.952256	1.36795e-06
ENSMUSG00000036781	Rps27l	1.22059	6.941e-07	-0.135081	0.888388	1.05893	2.76086e-05	0.674835	0.0357693	0.804621	0.0253312	1.86766	4.56996e-13
ENSMUSG00000020340	Cyfip2	-1.36864	6.95271e-07	1.36851	3.28409e-06	-0.0261289	0.949662	0.724162	0.0724991	-0.65181	0.0737495	-0.672379	0.0162143
ENSMUSG00000024665	Fads2	-1.2955	7.09354e-07	-0.111525	0.968147	-1.42578	0.00874705	-0.956193	2.97756e-05	-0.851282	0.199233	-2.27888	2.10882e-21
ENSMUSG00000028005	Gucy1b1	-2.09336	7.35532e-07	0.480453	0.729845	-1.62266	0.000786187	-1.1208	0.0872205	-1.60845	0.0136373	-3.23238	7.74242e-14
ENSMUSG00000024981	Acsl5	0.911526	7.40243e-07	-0.133305	0.840696	0.748254	0.000229353	0.324704	0.133782	0.453277	0.0755258	1.20776	8.57803e-13
ENSMUSG00000029603	Dtx1	-1.60225	7.71749e-07	-0.493789	0.622811	-2.10402	1.84176e-15	-0.49973	0.512234	-0.0104856	0.991426	-2.11715	2.1184e-12
ENSMUSG00000071424	Grid2	-3.44646	7.79515e-07	-1.41934	0.470075	-4.85053	3.90412e-10	0.170644	0.923625	1.55409	0.228608	-3.29592	2.95716e-06
ENSMUSG00000037995	Igsf9	1.31479	7.92035e-07	0.448252	0.168799	1.73548	1.47395e-09	0.315349	0.151197	-0.138994	0.6789	1.59353	4.5217e-10
ENSMUSG00000075254	Heg1	-1.41251	7.94665e-07	0.275296	0.786703	-1.1662	0.000707276	-1.32771	2.71798e-06	-1.6031	1.50083e-06	-2.76417	4.21847e-31
ENSMUSG00000029994	Anxa4	0.821057	8.05205e-07	1.2433	1.6342e-18	2.03707	1.49346e-44	1.35799	3.24571e-31	0.111705	0.587594	2.1507	1.24298e-51
ENSMUSG00000037649	H2-DMa	1.03915	8.21659e-07	-0.171026	0.821602	0.843068	0.000493779	0.382984	0.23349	0.547013	0.112973	1.39295	4.64853e-10
ENSMUSG00000062488	Ifit3b	2.09426	8.3566e-07	-0.878293	0.117397	1.21021	0.0491172	-0.917946	0.0166038	-0.0443228	0.962524	1.15394	0.0304051
ENSMUSG00000022558	Mroh1	0.795218	8.39523e-07	0.349267	0.181507	1.11813	8.28132e-09	0.187164	0.327078	-0.164158	0.522871	0.95382	6.23112e-09
ENSMUSG00000026879	Gsn	-1.5677	8.46552e-07	-0.0367256	0.970636	-1.62533	3.1237e-05	-0.0760709	0.837036	-0.0458013	0.930991	-1.66634	8.68914e-07
ENSMUSG00000021087	Rtn1	-0.877106	8.48907e-07	0.177557	0.652986	-0.726271	0.000265351	-0.22216	0.315738	-0.404594	0.0663107	-1.1295	3.67377e-10
ENSMUSG00000003814	Calr	0.714421	8.60916e-07	-0.182125	0.686559	0.505067	0.00803587	0.206763	0.335649	0.383764	0.120814	0.892965	6.80251e-09
ENSMUSG00000044811	Cd300c2	1.1038	8.62033e-07	0.14514	0.861751	1.22309	3.14416e-07	0.720592	0.00168523	0.569249	0.0597068	1.79527	5.20372e-19
ENSMUSG00000056708	Ier5	0.983293	8.72518e-07	-0.417853	0.113422	0.541964	0.0523358	-0.0824727	0.745022	0.329601	0.18867	0.873954	1.01253e-05
ENSMUSG00000038884	Shfl	0.991873	8.78045e-07	0.127127	0.880318	1.09664	7.30968e-05	0.0723409	0.833455	-0.0563894	0.90318	1.03643	2.64274e-07
ENSMUSG00000040253	Gbp7	-1.36791	8.79962e-07	0.32803	0.727394	-1.06947	0.00519906	-0.385635	0.413952	-0.714786	0.16481	-1.78345	2.70521e-09
ENSMUSG00000002325	Irf9	0.796865	8.8487e-07	-0.307005	0.259068	0.461381	0.00934414	-0.034977	0.906796	0.268948	0.182566	0.733001	7.32097e-07
ENSMUSG00000031438	Rnf128	0.917318	9.01294e-07	0.945598	2.88175e-09	1.83532	1.88944e-25	1.08651	6.68372e-19	0.137031	0.528842	1.97676	6.8869e-34
ENSMUSG00000008305	Tle1	-0.828763	9.08525e-07	0.291396	0.478585	-0.561331	0.0187733	-0.22483	0.373144	-0.520013	0.0649639	-1.07771	1.08617e-09
ENSMUSG00000030122	Ptms	0.965434	9.08525e-07	0.0944973	0.916371	1.03661	1.68834e-05	0.511236	0.0488666	0.410415	0.248096	1.44898	8.92571e-12
ENSMUSG00000047843	Bri3	0.939727	9.38484e-07	0.0148068	0.987321	0.928258	5.05595e-05	0.719631	0.00219618	0.698838	0.0285484	1.63156	7.68306e-14
ENSMUSG00000052631	Sh2d6	1.51652	9.5577e-07	-0.500674	0.29444	0.991244	0.00874497	-0.18162	0.640915	0.315816	0.378943	1.30495	6.6085e-06
ENSMUSG00000022240	Ctnnd2	-1.92315	9.60182e-07	-0.651261	0.500308	-2.59148	1.02439e-26	-0.632376	0.507884	0.0243761	0.983209	-2.5658	1.14337e-10
ENSMUSG00000028692	Akr1a1	0.895895	9.60182e-07	0.0168478	0.986083	0.887014	1.26409e-05	0.588339	0.0139249	0.565043	0.0692666	1.45605	2.6476e-13
ENSMUSG00000037820	Tgm2	-0.946972	9.60259e-07	0.340245	0.26174	-0.634302	0.00294966	0.139223	0.588936	-0.208651	0.356411	-0.839582	2.49897e-06
ENSMUSG00000048490	Nrip1	-1.15995	9.73149e-07	0.547347	0.253302	-0.643368	0.0952816	-0.263147	0.46496	-0.811735	0.044193	-1.45312	8.15783e-09
ENSMUSG00000026617	Bpnt1	-0.971024	9.78055e-07	0.13895	0.911539	-0.865185	0.0178542	-0.113808	0.746543	-0.248561	0.632198	-1.10739	2.7994e-12
ENSMUSG00000037656	Slc20a2	-1.52144	9.80667e-07	-0.207948	0.805641	-1.74995	3.89438e-06	-0.579814	0.00391103	-0.373384	0.329398	-2.11863	5.96089e-13
ENSMUSG00000017144	Rnd3	-1.73297	9.81328e-07	-0.701079	0.560612	-2.4451	4.37182e-06	-0.781615	0.134221	-0.0934623	0.939608	-2.5417	3.02607e-11
ENSMUSG00000036896	C1qc	1.01548	9.98263e-07	0.098943	0.915051	1.08952	2.59146e-06	0.650682	0.0104916	0.544865	0.108145	1.63758	7.88647e-15
ENSMUSG00000063268	Parp10	0.799144	1.00928e-06	-0.069126	0.923289	0.705234	0.000786918	0.0304311	0.908546	0.0963681	0.729235	0.800573	2.51928e-08
ENSMUSG00000059898	Dsc3	-2.89088	1.03996e-06	0.379805	0.932086	-2.59609	0.000143438	-1.03677	0.626165	-1.42346	0.395972	-3.98748	6.65224e-09
ENSMUSG00000050910	Cdr2l	-1.85893	1.08327e-06	-0.63482	0.410071	-2.51619	8.89029e-09	-1.40273	6.58413e-05	-0.774765	0.16481	-3.28083	1.6699e-20
ENSMUSG00000024083	Pja2	-0.838535	1.10497e-06	0.276747	0.597621	-0.592322	0.0149144	-0.226885	0.584251	-0.506802	0.19846	-1.09716	2.41729e-06
ENSMUSG00000085111	Ascl4	3.48744	1.11549e-06	-0.428918	0.794783	3.02611	7.19104e-05	-0.249811	0.792722	0.160245	0.868194	3.18513	4.20589e-06
ENSMUSG00000019232	Etnppl	-2.36334	1.12212e-06	0.0821131	0.97796	-2.33801	1.41408e-07	0.655158	0.525085	0.579834	0.501329	-1.75296	0.000188198
ENSMUSG00000021913	Ogdhl	-1.67609	1.17047e-06	-0.612341	0.342012	-2.30745	1.93265e-09	-1.58154	2.25951e-06	-0.972889	0.0434473	-3.27956	9.98459e-24
ENSMUSG00000032383	Ppib	0.860288	1.17649e-06	-0.22651	0.691665	0.60698	0.0118535	0.352534	0.125093	0.572778	0.0499993	1.18406	8.26663e-12
ENSMUSG00000021792	Prxl2a	-1.14598	1.19689e-06	0.62403	0.241826	-0.544237	0.244054	0.00849574	0.98757	-0.618443	0.197345	-1.16154	2.22063e-06
ENSMUSG00000045932	Ifit2	1.43099	1.23392e-06	-0.922514	0.000446593	0.484659	0.207369	-0.734347	0.0469135	0.184182	0.733468	0.667134	0.0822212
ENSMUSG00000015143	Actn1	-0.921544	1.24523e-06	0.572021	0.00311461	-0.373696	0.163718	0.043071	0.908414	-0.533814	0.0319921	-0.908208	2.40461e-05
ENSMUSG00000029001	Fbxo44	-0.921786	1.26426e-06	-0.193142	0.88535	-1.1356	0.00674152	-0.78897	0.00704443	-0.599955	0.31657	-1.73703	2.18073e-12
ENSMUSG00000028998	Tomm7	1.2318	1.27266e-06	-0.247454	0.755492	0.960263	0.00275274	0.521508	0.114047	0.761985	0.0523703	1.72415	1.42348e-10
ENSMUSG00000044772	Sntn	-2.12493	1.27787e-06	-1.31034	0.372909	-3.47284	4.17535e-09	-2.90402	0.00934366	-1.57403	0.431367	-5.1006	1.69991e-12
ENSMUSG00000039253	Fn3krp	-0.899262	1.2883e-06	0.173546	0.825285	-0.753098	0.00148057	-0.272052	0.398471	-0.447546	0.196185	-1.19936	5.20303e-11
ENSMUSG00000027695	Pld1	-0.841418	1.28901e-06	0.123	0.88951	-0.74846	0.0026064	-0.340904	0.252178	-0.465988	0.202658	-1.21256	3.88016e-10
ENSMUSG00000044550	Tceal3	-1.90077	1.29072e-06	-0.535271	0.74853	-2.42758	7.45945e-08	-2.1917	0.0255117	-1.63578	0.215074	-4.09761	7.75907e-11
ENSMUSG00000007570	Fance	0.711838	1.29443e-06	-0.038719	0.953467	0.647214	9.1218e-06	0.341378	0.0447103	0.376246	0.054617	1.02588	1.81528e-12
ENSMUSG00000027217	Tspan18	-1.11202	1.30449e-06	-0.181539	0.747535	-1.32193	5.97071e-09	-0.433079	0.0952902	-0.257773	0.372245	-1.57944	4.20396e-12
ENSMUSG00000004266	Ptpn6	0.840638	1.31168e-06	-0.0984551	0.867604	0.716558	0.000316278	0.363215	0.0485361	0.456273	0.0412913	1.1752	2.99223e-11
ENSMUSG00000097194	9330175E14Rik	3.09565	1.32743e-06	1.08746	0.133026	4.16121	9.65075e-11	0.74656	0.263669	-0.339426	0.706324	3.81235	1.03956e-09
ENSMUSG00000021356	Irf4	-1.22506	1.33794e-06	0.29958	0.663106	-0.95535	0.000190421	-0.235927	0.645283	-0.535916	0.148874	-1.49125	2.8084e-09
ENSMUSG00000046886	Zfp474	-2.61013	1.34779e-06	-0.594081	0.819693	-3.25284	8.56562e-09	-2.52091	0.0234885	-1.9289	0.171684	-5.18222	2.17748e-18
ENSMUSG00000022995	Enah	-1.23104	1.36962e-06	-0.241189	0.82342	-1.49438	9.17955e-06	-1.40621	3.12387e-06	-1.17128	0.0085508	-2.66667	6.90739e-26
ENSMUSG00000025780	Itih5	-1.80359	1.37949e-06	0.518177	0.713408	-1.33047	0.00827528	-0.88929	0.136379	-1.40062	0.0324929	-2.72319	3.76515e-18
ENSMUSG00000022125	Cln5	0.669164	1.38467e-06	0.235122	0.459902	0.87581	4.30204e-10	0.55967	5.37261e-06	0.320641	0.0960069	1.2004	1.70936e-23
ENSMUSG00000000184	Ccnd2	-1.71869	1.39726e-06	0.896495	0.10813	-0.845811	0.0392058	-0.728408	0.125362	-1.62808	6.29348e-06	-2.4707	1.98801e-18
ENSMUSG00000034171	Faah	-1.70868	1.41275e-06	-0.127122	0.920731	-1.85443	1.82929e-08	-1.22357	0.0230775	-1.11013	0.0424131	-2.95881	8.36718e-13
ENSMUSG00000022340	Sybu	-2.13373	1.41464e-06	-0.341463	0.847972	-2.51398	2.30472e-09	-0.41158	0.704648	-0.0777658	0.944335	-2.58578	1.561e-08
ENSMUSG00000020914	Top2a	0.94879	1.43139e-06	-0.874925	0.0910413	0.0292728	0.969539	-0.0229787	0.965947	0.850112	0.122481	0.891756	0.000533413
ENSMUSG00000037989	Wnk2	-1.44621	1.43878e-06	-0.183369	0.899473	-1.64831	0.000107762	-0.983219	0.01837	-0.8091	0.221903	-2.46106	1.09403e-11
ENSMUSG00000022971	Ifnar2	0.853041	1.45266e-06	-0.336355	0.250759	0.490424	0.00941707	0.161206	0.569344	0.492174	0.0213304	0.985326	6.46076e-09
ENSMUSG00000029661	Col1a2	-1.89034	1.45266e-06	0.168343	0.938872	-1.74665	0.00122541	-0.695679	0.381919	-0.874344	0.312358	-2.62352	1.6801e-08
ENSMUSG00000000197	Nalcn	-2.15286	1.45669e-06	-0.196862	0.935932	-2.38065	7.3516e-08	-3.13279	0.000117928	-2.94724	0.000757019	-5.33137	8.21236e-21
ENSMUSG00000026833	Olfm1	-1.29623	1.4773e-06	-0.49979	0.495406	-1.81935	5.25217e-07	-0.856094	0.142549	-0.365793	0.66749	-2.18015	2.57792e-07
ENSMUSG00000042751	Nmnat2	-2.07538	1.4773e-06	0.261925	0.911691	-1.84831	0.000109711	-2.97781	0.00146906	-3.25178	0.00105796	-5.0972	2.22465e-15
ENSMUSG00000028532	Cachd1	-1.60407	1.49685e-06	0.484823	0.691665	-1.14561	0.0311879	-1.56128	4.10864e-05	-2.04306	0.000151195	-3.19287	1.31567e-27
ENSMUSG00000032839	Trpc1	-1.52801	1.51061e-06	-0.147757	0.920386	-1.70097	8.45962e-09	-1.87723	0.000147608	-1.73456	0.000661016	-3.43104	3.64263e-21
ENSMUSG00000003546	Klc4	0.822599	1.51971e-06	0.0954338	0.904946	0.894155	0.000150132	0.432193	0.0410265	0.331924	0.312103	1.22746	1.41379e-10
ENSMUSG00000015305	Sash1	-1.71569	1.51971e-06	1.91152	4.49305e-10	0.17068	0.791464	1.18242	0.000359226	-0.729488	0.102732	-0.558433	0.17518
ENSMUSG00000074129	Rpl13a	1.24502	1.51971e-06	-0.259599	0.681517	0.960262	0.00589799	0.286058	0.233841	0.539847	0.105485	1.50268	1.83333e-09
ENSMUSG00000001642	Akr1b3	0.819522	1.5495e-06	-0.344898	0.341019	0.449251	0.0619553	0.209401	0.461637	0.551049	0.0484027	1.00256	1.77045e-07
ENSMUSG00000030681	Mvp	0.744761	1.59535e-06	0.196697	0.638651	0.91724	1.37972e-07	0.440312	0.0198727	0.23843	0.383892	1.15727	4.85159e-12
ENSMUSG00000053646	Plxnb1	-1.4634	1.64075e-06	-0.591638	0.333957	-2.07329	2.87939e-11	-0.907085	0.0287047	-0.322003	0.568697	-2.39886	1.92571e-16
ENSMUSG00000024942	Capn1	1.0319	1.6579e-06	0.123153	0.871375	1.1256	5.11003e-07	0.499689	0.0324924	0.374213	0.21633	1.50529	1.43313e-12
ENSMUSG00000034932	Mrpl54	0.982676	1.66041e-06	-0.225237	0.77626	0.73629	0.0172242	0.42337	0.217734	0.642414	0.125544	1.37998	5.92979e-08
ENSMUSG00000073295	Nudt11	-2.66679	1.66041e-06	-0.0916609	0.985468	-2.75058	0.00016608	-1.05772	0.587017	-0.979312	0.652237	-3.71906	3.34083e-09
ENSMUSG00000029657	Hsph1	-1.00958	1.67094e-06	0.437212	0.317877	-0.598541	0.00783227	-0.212431	0.588298	-0.651608	0.0179926	-1.24864	6.01927e-14
ENSMUSG00000064267	Hvcn1	0.785767	1.67102e-06	0.183144	0.599812	0.940857	3.19545e-08	0.361776	0.0101073	0.174759	0.400787	1.119	2.75915e-13
ENSMUSG00000006395	Hyi	1.10205	1.67628e-06	0.211381	0.796064	1.29084	6.89708e-06	0.450716	0.10703	0.236297	0.576616	1.52686	3.54357e-12
ENSMUSG00000056612	Ppp1r14b	0.934437	1.69556e-06	-0.558983	0.0471881	0.348073	0.262521	0.194469	0.565528	0.747356	0.0149383	1.10075	1.55562e-06
ENSMUSG00000047735	Samd9l	1.11327	1.69889e-06	-0.0578357	0.963722	1.02143	0.00128836	-0.149918	0.782574	-0.093675	0.886309	0.929518	0.00175068
ENSMUSG00000085576	Dpy19l2	-2.84575	1.69889e-06	-0.223105	0.963431	-3.1737	2.2646e-07	-2.03776	0.387002	-1.85037	0.391709	-5.05281	5.89757e-08
ENSMUSG00000048240	Gng7	-2.07407	1.70163e-06	-0.0608892	0.961865	-2.14489	9.09733e-06	-0.279243	0.533278	-0.221812	0.658112	-2.37519	8.9718e-08
ENSMUSG00000044362	Ccdc89	-2.72549	1.70516e-06	0.52323	0.880822	-2.24795	6.39835e-05	1.0421	0.390727	0.520433	0.678494	-1.73942	0.00065341
ENSMUSG00000022108	Itm2b	0.844624	1.70973e-06	-0.214667	0.672323	0.603491	0.00144617	0.343052	0.185774	0.551861	0.039151	1.15943	4.1215e-11
ENSMUSG00000105879	Gm6204	2.51164	1.7431e-06	-0.345523	0.80668	2.14375	4.0834e-05	0.235157	0.774605	0.580467	0.310291	2.72714	1.97166e-09
ENSMUSG00000026620	Mark1	-1.26294	1.74629e-06	0.0978938	0.956815	-1.20913	0.00154573	-1.07723	0.0233183	-1.17721	0.0616944	-2.38102	3.43723e-15
ENSMUSG00000025420	Katnal2	-1.92684	1.74863e-06	0.514895	0.719033	-1.44605	0.0103356	-1.25349	0.0386357	-1.76564	0.0170883	-3.21517	3.2052e-13
ENSMUSG00000000247	Lhx2	-2.00683	1.75841e-06	-0.536514	0.832377	-2.58473	1.04995e-05	1.05941	0.276318	1.59177	0.145074	-0.976787	0.0825691
ENSMUSG00000020889	Nr1d1	-1.08952	1.76295e-06	-0.0484116	0.969894	-1.15483	0.000395486	-0.433924	0.0520407	-0.397303	0.318038	-1.55472	3.99748e-14
ENSMUSG00000022656	Nectin3	-1.56365	1.77034e-06	1.18255	0.006957	-0.410735	0.354558	1.3657	1.2735e-05	0.184475	0.736239	-0.222479	0.525564
ENSMUSG00000042632	Pla2g6	0.944053	1.77034e-06	-0.27921	0.528125	0.643556	0.00669	-0.114785	0.712777	0.15955	0.575409	0.800086	3.8988e-06
ENSMUSG00000034220	Gpc1	-1.86032	1.78061e-06	0.0341163	0.983878	-1.8427	9.79606e-06	0.175499	0.800514	0.138462	0.827594	-1.7021	6.85283e-06
ENSMUSG00000038507	Parp12	0.633455	1.80978e-06	-0.132289	0.805641	0.471886	0.0101459	-0.151438	0.524754	-0.0205796	0.95671	0.452451	0.00293244
ENSMUSG00000027867	Spag17	-2.04063	1.81853e-06	-0.0938941	0.973449	-2.1556	3.84631e-05	-2.60433	0.0057578	-2.51964	0.0340648	-4.66716	7.29167e-13
ENSMUSG00000011154	Cfap161	-2.02453	1.82278e-06	0.204615	0.925341	-1.85928	1.18331e-05	-0.807206	0.292222	-1.01018	0.119908	-2.87471	2.43214e-17
ENSMUSG00000000266	Mid2	-2.02169	1.82698e-06	0.598899	0.686654	-1.4625	0.00123247	-0.783939	0.489208	-1.39345	0.118985	-2.8534	7.18123e-09
ENSMUSG00000061322	Dnaic1	-1.55088	1.83257e-06	-0.460211	0.787828	-2.03498	0.000819254	-1.79136	4.52896e-06	-1.33061	0.146704	-3.3705	2.11205e-18
ENSMUSG00000032261	Sh3bgrl2	-1.34366	1.862e-06	0.346249	0.767505	-1.02653	0.0279475	-0.7653	0.0702293	-1.1141	0.0637027	-2.13831	3.81581e-11
ENSMUSG00000033538	Casp4	1.04293	1.89998e-06	0.195503	0.805251	1.21133	1.01827e-07	0.646387	0.00559418	0.447033	0.1581	1.66085	1.25234e-21
ENSMUSG00000052013	Btla	1.84693	2.01157e-06	-0.61177	0.508661	1.1998	0.00518201	-1.33398	0.0155531	-0.725611	0.310726	0.477313	0.36454
ENSMUSG00000049401	Ogfr	0.778539	2.03892e-06	-0.299881	0.351136	0.452896	0.0094881	0.0537643	0.858927	0.34815	0.0774569	0.803385	2.99453e-10
ENSMUSG00000002227	Mov10	0.753554	2.05369e-06	-0.192919	0.63924	0.535628	0.0107508	-0.120081	0.622097	0.0705867	0.820055	0.605092	0.000224286
ENSMUSG00000027447	Cst3	1.04106	2.05369e-06	-0.792376	0.006957	0.223566	0.532425	0.0568922	0.913218	0.842107	0.0102371	1.06962	4.96967e-06
ENSMUSG00000031827	Cotl1	0.947301	2.05369e-06	0.32152	0.360926	1.242	3.46112e-11	0.792076	4.05213e-05	0.464584	0.0610261	1.71013	7.1532e-20
ENSMUSG00000092035	Peg10	-1.54332	2.05369e-06	-0.00613304	0.995824	-1.57793	2.21214e-05	-1.11583	0.00146508	-1.11373	0.0131045	-2.68455	7.46872e-17
ENSMUSG00000036782	Klhl13	-1.12454	2.09462e-06	0.0808633	0.948113	-1.06971	1.56136e-06	-0.552001	0.222487	-0.638181	0.139633	-1.71186	2.46388e-11
ENSMUSG00000020037	Rfx4	-2.41299	2.1015e-06	0.155244	0.958976	-2.24624	7.67418e-06	0.0766591	0.960683	-0.0778146	0.95544	-2.32598	2.94441e-06
ENSMUSG00000000538	Tom1l2	-1.26228	2.11873e-06	0.00787636	0.99043	-1.27691	2.56183e-05	-0.235388	0.368327	-0.247156	0.396284	-1.52405	3.38782e-08
ENSMUSG00000023868	Pde10a	-2.35863	2.11873e-06	0.961659	0.473464	-1.43204	0.00127328	-0.537339	0.709099	-1.49957	0.0782014	-2.92913	2.58188e-10
ENSMUSG00000025666	Tmem47	-1.62149	2.11873e-06	0.194949	0.948196	-1.44407	0.00738512	-1.67389	7.97753e-06	-1.87594	0.00124541	-3.32198	2.10278e-37
ENSMUSG00000024246	Thumpd2	1.07175	2.22541e-06	-0.833192	0.000727871	0.211597	0.525461	-0.136505	0.703535	0.696285	0.00322275	0.909117	1.48364e-05
ENSMUSG00000028871	Rspo1	1.46085	2.23293e-06	-0.720691	0.172553	0.718747	0.109055	-0.0680761	0.904663	0.63274	0.153989	1.35585	1.22172e-06
ENSMUSG00000010021	Kif19a	-0.953261	2.2578e-06	0.0215655	0.986362	-0.952151	0.0023381	-0.368741	0.352724	-0.39657	0.42714	-1.34855	1.05918e-07
ENSMUSG00000029605	Oas1b	1.32099	2.26238e-06	-0.461764	0.458593	0.8372	0.0158205	-0.175309	0.720941	0.282803	0.528999	1.11632	7.21305e-06
ENSMUSG00000053553	3110082I17Rik	1.14849	2.26238e-06	-0.462319	0.214917	0.658563	0.0075348	0.101061	0.828062	0.558864	0.0476335	1.22118	8.25239e-08
ENSMUSG00000059355	Wdr83os	0.886588	2.26238e-06	-0.157378	0.861774	0.707297	0.0248652	0.267856	0.376535	0.41927	0.306124	1.12937	1.69103e-07
ENSMUSG00000049580	Tsku	-1.77027	2.26655e-06	-0.0399513	0.985254	-1.82832	0.000118572	-0.167375	0.883302	-0.135213	0.909967	-1.95868	9.78148e-05
ENSMUSG00000043099	Hic1	-2.3117	2.27618e-06	1.08686	0.289654	-1.26187	0.00320822	-0.150934	0.929194	-1.25711	0.139859	-2.51999	7.19478e-07
ENSMUSG00000036636	Clcn7	0.710246	2.28049e-06	0.454669	0.0137535	1.1378	8.22635e-15	0.426082	0.00179267	-0.0304656	0.906757	1.10876	9.18549e-18
ENSMUSG00000026278	Bok	-2.13604	2.2828e-06	0.213283	0.913506	-1.95155	3.26407e-06	-1.30334	0.21744	-1.53692	0.106889	-3.48069	3.5389e-09
ENSMUSG00000053702	Nebl	-1.393	2.35092e-06	0.277262	0.777406	-1.14752	0.000890491	-1.35192	0.000104678	-1.6291	3.26952e-05	-2.77379	1.00157e-19
ENSMUSG00000072949	Acot1	-1.33314	2.35212e-06	-0.0219911	0.990336	-1.37601	0.00351603	-0.350702	0.490243	-0.331131	0.67554	-1.70831	3.104e-08
ENSMUSG00000018776	Slc35g3	-3.36261	2.35868e-06	0.0444251	0.993491	-3.32678	4.24881e-05	-2.99234	NA	-3.03317	0.317345	-6.47556	2.39476e-07
ENSMUSG00000003452	Bicd1	-2.19933	2.47155e-06	-0.0815565	0.97325	-2.3028	1.24269e-05	-1.03127	0.207968	-0.94617	0.312102	-3.25126	1.78487e-09
ENSMUSG00000041801	Phlda3	-2.08	2.47155e-06	-0.586129	0.360926	-2.68341	3.34994e-07	-1.00571	0.000880132	-0.433161	0.479929	-3.11647	9.26006e-12
ENSMUSG00000028020	Glrb	-3.52049	2.48204e-06	-0.975341	0.122283	-4.51221	6.38695e-16	-2.09996	6.23497e-05	-1.12992	0.11712	-5.64069	1.05882e-13
ENSMUSG00000028478	Clta	0.890685	2.48611e-06	-0.184176	0.795629	0.681243	0.00688307	0.433064	0.115299	0.610466	0.0736343	1.29568	8.12459e-10
ENSMUSG00000004100	Ppan	0.881411	2.525e-06	-0.0592134	0.94808	0.797652	0.000446414	0.170602	0.502976	0.22745	0.396284	1.02479	2.1217e-11
ENSMUSG00000024299	Adamts10	1.072	2.55144e-06	0.554471	0.141468	1.60158	3.33835e-09	0.381544	0.130864	-0.17285	0.659149	1.42794	2.88599e-12
ENSMUSG00000045328	Cenpe	1.70266	2.58905e-06	-0.432356	0.690809	1.24855	0.018332	-0.30257	0.561441	0.141875	0.862344	1.3835	0.000244546
ENSMUSG00000069170	Adgrv1	-1.57447	2.6018e-06	-0.283818	0.848768	-1.88194	1.84007e-08	-3.01002	4.45677e-07	-2.7299	2.24404e-05	-4.59862	1.02223e-28
ENSMUSG00000086968	4933431E20Rik	-2.4308	2.60477e-06	-0.752068	0.384536	-3.20753	6.56471e-09	-1.31145	0.052515	-0.558017	0.547722	-3.76426	1.23099e-06
ENSMUSG00000056296	Synpr	-3.2738	2.61147e-06	-0.382168	0.915051	-3.67885	5.12518e-07	-2.03823	0.266984	-1.66914	0.393196	-5.3401	3.54181e-08
ENSMUSG00000023367	Tmem176a	1.06319	2.6155e-06	0.604809	0.0317043	1.64134	4.33278e-16	1.1233	1.21414e-06	0.512547	0.0924097	2.15781	1.23345e-22
ENSMUSG00000037572	Wdhd1	1.32512	2.69582e-06	-0.198917	0.813582	1.10086	5.51873e-05	-0.171562	0.726534	0.0252084	0.961574	1.12642	2.70095e-05
ENSMUSG00000063785	Utp14a	0.734203	2.74499e-06	-0.0403988	0.953467	0.668983	0.000205067	0.0633862	0.846991	0.0996697	0.741938	0.769707	1.50067e-05
ENSMUSG00000071862	Lrrtm2	-1.75339	2.74499e-06	0.337396	0.885496	-1.42479	0.0177168	-2.27726	0.0220781	-2.62364	0.0347379	-4.04652	7.6231e-13
ENSMUSG00000038418	Egr1	1.37791	2.76212e-06	-0.353211	0.44027	1.0006	0.000956397	-0.370726	0.370942	-0.020299	0.972187	0.980825	0.00199711
ENSMUSG00000043587	Pxylp1	-2.53595	2.77022e-06	0.186005	0.963729	-2.38027	0.000640192	0.545346	0.809516	0.340816	0.884361	-2.03639	0.0274474
ENSMUSG00000032875	Arhgef17	-1.1542	2.83557e-06	0.138088	0.920892	-1.03857	0.0208154	-1.52667	1.03578e-10	-1.67272	0.000275545	-2.71068	2.66299e-22
ENSMUSG00000068523	Gng5	1.13504	2.89063e-06	-0.173564	0.793931	0.932641	0.000136445	0.542948	0.0537522	0.711077	0.0143974	1.64936	3.91679e-11
ENSMUSG00000030657	Xylt1	1.36661	2.89084e-06	0.999974	0.0848879	2.3275	7.18495e-09	0.253335	0.69133	-0.742822	0.232286	1.58663	1.06749e-07
ENSMUSG00000026866	Kynu	1.97839	2.90992e-06	0.627098	0.191841	2.59826	4.54227e-15	0.88789	0.0112386	0.260836	0.481017	2.85783	3.27315e-17
ENSMUSG00000032690	Oas2	1.73748	2.92214e-06	-0.838976	0.0717777	0.873644	0.0807088	-0.907042	0.0416101	-0.0703056	0.933751	0.797474	0.101863
ENSMUSG00000104960	Snhg8	1.36829	2.92353e-06	-0.291177	0.759471	1.0522	0.0133133	0.557126	0.0273648	0.839514	0.0445292	1.8946	1.29323e-12
ENSMUSG00000013921	Clip3	-3.12196	2.98336e-06	-0.345881	0.548025	-3.49776	1.20284e-11	-1.81935	2.07105e-09	-1.47974	0.000157195	-4.97952	8.81147e-14
ENSMUSG00000064280	Ccdc146	-1.65144	2.98486e-06	-0.383504	0.75703	-2.06255	3.05562e-07	-2.06637	0.000238816	-1.69506	0.0213217	-3.7582	2.02454e-17
ENSMUSG00000038831	Ralgps1	-1.11004	2.98644e-06	-0.0693731	0.958976	-1.20504	6.38731e-05	-0.705925	0.0377073	-0.637531	0.159857	-1.84384	2.87822e-13
ENSMUSG00000040037	Negr1	-2.38973	3.00402e-06	-0.808462	0.739738	-3.25465	8.49909e-08	-1.10349	0.437491	-0.298106	0.885473	-3.55709	1.09919e-09
ENSMUSG00000001911	Nfix	-1.08136	3.02452e-06	-0.251928	0.498108	-1.35892	6.24691e-08	-0.60735	3.39373e-05	-0.359425	0.0959154	-1.71365	1.85811e-15
ENSMUSG00000035578	Iqcg	-1.66867	3.02452e-06	0.250849	0.8359	-1.44001	0.000118572	-0.770003	0.110406	-1.02443	0.0218012	-2.46364	2.04208e-13
ENSMUSG00000029461	Fam168a	-1.11996	3.05158e-06	0.151636	0.862863	-0.996949	0.00117254	-0.300321	0.401526	-0.454063	0.256006	-1.4489	1.90989e-08
ENSMUSG00000070034	Sp110	0.788653	3.07319e-06	-0.208126	0.73428	0.553708	0.0353755	-0.0139906	0.966338	0.192295	0.566805	0.745819	6.76724e-06
ENSMUSG00000050625	Ccdc121	-1.81172	3.09921e-06	-0.653115	0.675534	-2.5279	3.51454e-08	-3.73029	0.000110414	-3.1032	0.0162331	-5.58392	3.31052e-17
ENSMUSG00000015575	Atp6v0e	0.968153	3.18113e-06	0.0733673	0.940095	1.01535	1.26831e-05	0.631713	0.0127535	0.551867	0.102661	1.57119	1.1098e-12
ENSMUSG00000046721	Rpl14-ps1	1.45045	3.18113e-06	-0.106023	0.926248	1.3187	8.26211e-05	0.847635	0.00470669	0.94726	0.00827677	2.27049	3.80404e-14
ENSMUSG00000038803	Ost4	0.925615	3.32802e-06	0.00296101	0.996264	0.902716	0.000311665	0.618998	0.00732201	0.610645	0.0645298	1.51694	3.24365e-11
ENSMUSG00000002486	Tchp	0.73396	3.35851e-06	-0.486211	0.0596036	0.223367	0.420073	-0.406794	0.0766604	0.0770036	0.853611	0.300088	0.182589
ENSMUSG00000028488	Sh3gl2	-3.16512	3.35851e-06	0.0509362	0.986256	-3.1379	4.4625e-06	-3.13655	0.0627295	-3.19457	0.0668486	-6.33157	2.96575e-08
ENSMUSG00000060538	Tmem219	0.88838	3.35851e-06	-0.271264	0.627147	0.592132	0.0173912	0.405111	0.116759	0.668973	0.0274019	1.26533	7.63893e-12
ENSMUSG00000068748	Ptprz1	-1.85452	3.37777e-06	-0.19478	0.943057	-2.06215	0.000589336	0.824826	0.578389	1.02033	0.504647	-1.05514	0.214231
ENSMUSG00000039236	Isg20	1.25037	3.40679e-06	-0.787125	0.191273	0.445845	0.432224	-0.130335	0.803825	0.652332	0.243073	1.09109	3.6572e-05
ENSMUSG00000059495	Arhgef12	-1.03834	3.41645e-06	0.608918	0.18543	-0.460127	0.134039	-0.398993	0.359688	-1.0101	0.00934565	-1.46727	4.60699e-10
ENSMUSG00000025465	Echs1	0.955348	3.44224e-06	0.0689773	0.945584	0.997985	2.40844e-05	0.626016	0.00699733	0.55078	0.0868952	1.55398	1.47993e-14
ENSMUSG00000019899	Lama2	-2.68616	3.49785e-06	0.0545664	0.983036	-2.65332	7.97617e-06	-1.06749	0.2949	-1.11096	0.234268	-3.7765	1.94667e-05
ENSMUSG00000033966	Cdkl4	-1.73211	3.50313e-06	0.018637	0.991654	-1.74792	0.0002849	-1.27686	0.00618418	-1.29194	0.0485485	-3.03375	6.48033e-18
ENSMUSG00000019986	Ahi1	-1.33993	3.53082e-06	0.124537	0.900101	-1.24208	1.27092e-05	-0.832607	0.0183113	-0.960216	0.0042307	-2.19719	1.06551e-13
ENSMUSG00000006345	Ggt1	-2.27456	3.54343e-06	0.67078	0.589372	-1.63077	0.00162852	-0.755135	0.514054	-1.43653	0.103553	-3.06563	6.91481e-08
ENSMUSG00000030410	Dmwd	-1.64412	3.58105e-06	-0.773059	0.0852209	-2.43709	1.81731e-10	-0.97504	0.00184335	-0.2087	0.691087	-2.64271	1.89082e-15
ENSMUSG00000028730	Cfap57	-1.54746	3.69765e-06	-0.0966138	0.967443	-1.68646	0.000357152	-2.04043	0.0161737	-1.96687	0.0721752	-3.64273	3.14891e-10
ENSMUSG00000037580	Gch1	1.2023	3.8536e-06	0.541343	0.0944729	1.71761	3.69847e-12	0.821356	3.57941e-05	0.277859	0.330054	1.9986	1.53435e-20
ENSMUSG00000000794	Kcnn3	-2.16085	3.87276e-06	0.112589	0.967443	-2.05778	3.31511e-05	-0.0129544	0.995259	-0.119743	0.940547	-2.17424	0.000872924
ENSMUSG00000079197	Psme2	1.03317	3.87276e-06	-0.202209	0.775299	0.804933	0.00130572	0.494832	0.0535227	0.690504	0.0153778	1.49837	4.20077e-13
ENSMUSG00000005447	Pafah1b3	0.968242	3.88165e-06	-0.225955	0.759635	0.718132	0.0238587	0.360499	0.169571	0.580495	0.112528	1.30007	4.19933e-09
ENSMUSG00000073591	Pcdhb22	1.07389	3.89669e-06	0.00964786	0.991226	1.05684	0.000142079	0.0217735	0.95972	0.010124	0.985836	1.07128	1.19972e-05
ENSMUSG00000055407	Map6	-2.16503	3.93215e-06	-0.636016	0.486252	-2.82051	8.66401e-08	-1.83742	0.00641465	-1.21722	0.214024	-4.02502	3.26947e-11
ENSMUSG00000022376	Adcy8	-1.49787	3.93899e-06	-0.436306	0.472158	-1.96348	3.54048e-09	-0.816375	0.0249873	-0.38395	0.416307	-2.34886	3.23069e-12
ENSMUSG00000058427	Cxcl2	1.67774	3.99955e-06	1.62994	3.40825e-08	3.28637	5.20182e-24	1.37204	4.3154e-07	-0.262416	0.551978	3.0257	2.53146e-24
ENSMUSG00000021676	Iqgap2	-1.67108	4.00734e-06	0.573225	0.50495	-1.12094	0.00152315	-0.898657	0.130864	-1.48045	0.00196841	-2.59926	4.50717e-15
ENSMUSG00000002265	Peg3	-1.17988	4.08515e-06	-0.0598921	0.970875	-1.26102	0.00047012	-1.90687	1.70606e-08	-1.8528	5.68948e-05	-3.11405	7.88848e-31
ENSMUSG00000063296	Tmem117	-3.28121	4.09827e-06	-1.08876	0.580179	-4.39698	1.88905e-08	-1.48877	0.52337	-0.457796	0.885431	-4.83763	0.0125094
ENSMUSG00000027419	Pcsk2	-1.34917	4.22041e-06	0.102406	0.973276	-1.25713	0.12116	-2.14839	1.98542e-06	-2.25478	0.0224443	-3.5264	2.49571e-24
ENSMUSG00000097715	Gpr137b-ps	0.762584	4.25263e-06	0.588919	0.0156854	1.32075	4.00679e-13	0.614453	8.56905e-05	0.0260397	0.945419	1.34906	4.42083e-22
ENSMUSG00000030630	Fah	-2.07389	4.26228e-06	-1.15234	0.00828789	-3.25768	6.18353e-11	-1.41018	1.85796e-05	-0.273355	0.678619	-3.52276	3.03494e-15
ENSMUSG00000023830	Igf2r	-1.22322	4.30514e-06	2.36883	1.01146e-22	1.11909	4.03721e-07	1.53204	6.1554e-08	-0.84063	0.0056044	0.278185	0.346332
ENSMUSG00000079502	Cfap77	-2.10989	4.42663e-06	-0.184	0.939122	-2.31784	2.62999e-06	-3.72652	7.44428e-05	-3.55669	0.00081603	-5.867	6.04737e-15
ENSMUSG00000114980	4933432I03Rik	5.17098	4.50591e-06	0.0096992	0.995932	5.11047	4.74536e-07	0.832593	0.315668	0.812987	0.223499	5.93803	6.62965e-10
ENSMUSG00000032280	Tle3	-0.687809	4.51543e-06	-0.0778965	0.934852	-0.794603	0.00184223	-0.418729	0.0172543	-0.343996	0.319383	-1.13573	4.72716e-12
ENSMUSG00000019874	Fabp7	-2.47575	4.58202e-06	-0.541657	0.859622	-3.01762	1.13097e-06	0.412049	0.808913	0.947328	0.528344	-2.08681	0.00109855
ENSMUSG00000032285	Dnaja4	-1.14756	4.61316e-06	0.0853942	0.946999	-1.09489	0.000203106	-0.513346	0.107349	-0.59759	0.122458	-1.68695	1.50136e-13
ENSMUSG00000022139	Mbnl2	-1.23672	4.63269e-06	0.252808	0.706429	-1.01405	0.00438809	-0.272832	0.355552	-0.527254	0.155258	-1.53578	2.3584e-08
ENSMUSG00000035778	Ggta1	-0.828738	4.65092e-06	0.267479	0.464759	-0.587405	0.000579621	0.0506275	0.894059	-0.221598	0.335193	-0.808502	1.23452e-06
ENSMUSG00000024059	Clip4	-2.07808	4.68635e-06	0.353555	0.886943	-1.74342	0.00777297	-0.919966	0.306842	-1.28865	0.213579	-3.02871	5.1313e-11
ENSMUSG00000048126	Col6a3	-1.10392	4.78687e-06	0.323354	0.513465	-0.805524	0.00248991	-0.375216	0.391054	-0.70118	0.0729054	-1.50977	1.83515e-07
ENSMUSG00000023132	Gzma	-1.41323	4.79424e-06	-0.179652	0.920275	-1.63309	0.000138219	-0.375021	0.503485	-0.182189	0.82501	-1.81561	2.52474e-10
ENSMUSG00000070498	Tmem132b	-3.18298	4.85119e-06	-0.643327	0.536035	-3.84763	7.33931e-12	-3.70594	4.42639e-09	-3.07586	0.000144295	-6.93311	1.94294e-16
ENSMUSG00000075324	Fign	-3.08778	4.88538e-06	-1.7839	0.505456	-4.82331	2.47347e-08	-3.32053	0.0913054	-1.47445	NA	-6.44749	1.6016e-07
ENSMUSG00000117303	Gm49889	2.52133	4.94055e-06	0.0945402	0.961865	2.60553	4.6491e-06	0.136293	0.861402	0.0419673	0.961375	2.62196	1.78979e-07
ENSMUSG00000020029	Nudt4	-0.636232	4.96067e-06	-0.418664	0.0317043	-1.08067	3.16585e-12	-0.357966	0.01837	0.0574462	0.84109	-1.021	7.44446e-13
ENSMUSG00000085037	4933421O10Rik	1.22497	4.96067e-06	-0.512967	0.21324	0.684614	0.003466	-0.302836	0.44151	0.209349	0.511475	0.898437	7.07792e-05
ENSMUSG00000034957	Cebpa	0.73814	5.02335e-06	-0.208215	0.469698	0.503435	0.00693055	0.032313	0.890155	0.235506	0.17591	0.742247	5.83062e-07
ENSMUSG00000028528	Dnajc6	-2.87492	5.04143e-06	-0.346765	0.789353	-3.23391	8.71884e-11	-2.80313	2.73488e-05	-2.4677	0.00246036	-5.71078	1.7624e-09
ENSMUSG00000018849	Wwc1	-1.41034	5.0607e-06	-0.0320616	0.986256	-1.46479	0.00606532	-1.34959	8.18988e-09	-1.31955	0.0199339	-2.78276	5.93524e-23
ENSMUSG00000030428	Ttyh1	-1.68283	5.08712e-06	-0.720537	0.166419	-2.41996	1.03031e-09	0.450521	0.49135	1.16639	0.0319752	-1.26352	0.00485266
ENSMUSG00000030760	Acer3	0.650357	5.09809e-06	-0.0828752	0.904946	0.537025	0.0106166	0.135321	0.376653	0.215713	0.402658	0.757198	4.73524e-08
ENSMUSG00000038119	Cdon	-1.75411	5.1429e-06	-0.47567	0.763193	-2.25336	8.92733e-09	-1.44613	0.0268235	-0.971959	0.239087	-3.23069	1.61819e-17
ENSMUSG00000041992	Rapgef5	-0.734557	5.18324e-06	0.0891058	0.91913	-0.674007	0.00845934	-0.420162	0.087983	-0.512475	0.149726	-1.18531	4.62085e-09
ENSMUSG00000038274	Fau	1.28322	5.18778e-06	0.151948	0.899473	1.41181	0.000160954	0.657084	0.0229094	0.497341	0.293144	1.9117	5.90181e-12
ENSMUSG00000079055	Slc8a3	-2.81285	5.18778e-06	-2.93706	0.00797548	-5.80029	5.24307e-06	-3.4734	0.000311037	-0.503767	0.876504	-6.31094	6.33491e-13
ENSMUSG00000016559	H3f3b	0.699645	5.21452e-06	0.0462033	0.952588	0.72012	0.000114022	0.39374	0.0133216	0.343187	0.153665	1.06618	8.82539e-13
ENSMUSG00000051590	Map3k19	-1.95124	5.23842e-06	0.338429	0.810245	-1.6384	1.72866e-05	-0.978153	0.178273	-1.32994	0.019037	-2.97276	5.1207e-13
ENSMUSG00000042873	Lhfpl4	-1.50013	5.24402e-06	-0.523972	0.543944	-2.03693	6.72121e-07	-1.24663	0.00099014	-0.738018	0.244592	-2.77504	1.40125e-15
ENSMUSG00000064367	mt-Nd5	1.27282	5.26081e-06	-0.0281723	0.986142	1.22214	0.00192759	-0.50048	0.190292	-0.46843	0.368626	0.744843	0.00391659
ENSMUSG00000055555	4930502E18Rik	5.90664	5.32634e-06	1.68952	0.0032872	7.58478	7.27602e-11	1.9634	2.21145e-06	0.285807	0.686929	7.8803	5.79383e-13
ENSMUSG00000023393	Slc17a9	0.938293	5.40459e-06	0.0382994	0.969012	0.953224	0.000284725	0.131264	0.662415	0.0892168	0.819244	1.04072	3.39629e-07
ENSMUSG00000020234	4930404N11Rik	2.03713	5.44333e-06	0.642009	0.290453	2.64982	1.71325e-10	0.41908	0.488134	-0.221298	0.719037	2.42473	1.39615e-08
ENSMUSG00000029168	Dpysl5	-2.80424	5.45667e-06	0.296839	0.91759	-2.52413	6.99891e-06	-0.719166	0.663275	-1.00391	0.360902	-3.51826	1.22362e-08
ENSMUSG00000031799	Tpm4	0.897945	5.59023e-06	0.631108	0.000113538	1.50369	1.1706e-15	0.897928	5.60869e-10	0.263057	0.191041	1.7681	4.05665e-21
ENSMUSG00000055818	A230083G16Rik	1.6791	5.59583e-06	-0.0989579	0.958976	1.54743	0.000118805	-0.31563	0.639959	-0.211389	0.764691	1.3362	2.05691e-05
ENSMUSG00000028551	Cdkn2c	1.09475	5.6709e-06	-0.902254	0.011728	0.159957	0.72851	-0.312272	0.393554	0.588813	0.15535	0.75591	0.00294031
ENSMUSG00000107578	Gm32536	1.48895	5.67864e-06	-0.608313	0.184199	0.856346	0.0282754	0.424047	0.301811	1.02587	0.00488933	1.88197	1.38118e-08
ENSMUSG00000044167	Foxo1	-0.694939	5.69201e-06	-0.129331	0.885496	-0.856655	0.000833121	-0.43407	0.0159489	-0.304495	0.40648	-1.15678	1.12999e-15
ENSMUSG00000028953	Abcf2	0.706652	5.76809e-06	-0.274755	0.306992	0.405807	0.00909558	0.0791769	0.77226	0.351033	0.0381751	0.759105	2.46541e-08
ENSMUSG00000028082	Sh3d19	-1.29999	5.83483e-06	-0.0695128	0.97166	-1.39022	0.00295388	-2.26938	6.90193e-12	-2.20535	2.24404e-05	-3.5917	3.3859e-36
ENSMUSG00000050530	Fam171a1	-1.79323	5.90586e-06	-0.478684	0.433151	-2.29063	1.70238e-07	-0.577725	0.0862026	-0.1041	0.861449	-2.39791	5.83717e-10
ENSMUSG00000030029	Lrig1	-2.06841	5.96409e-06	0.336648	0.875166	-1.75626	0.00134162	1.01198	0.149741	0.679463	0.412622	-1.08769	0.016184
ENSMUSG00000010358	Ifi35	1.15008	6.03178e-06	-0.50231	0.284961	0.62379	0.0810123	0.0205283	0.966331	0.515901	0.160568	1.1416	1.39367e-06
ENSMUSG00000054676	1600014C10Rik	0.730038	6.07988e-06	-0.368048	0.196272	0.331961	0.169985	0.109929	0.668807	0.474588	0.0554044	0.813163	1.9612e-06
ENSMUSG00000042737	Dpm3	1.10314	6.0863e-06	-0.356212	0.649582	0.718704	0.057899	0.436423	0.202149	0.785693	0.0749863	1.51125	1.72027e-10
ENSMUSG00000048644	Ctxn1	-1.33614	6.15394e-06	-0.162973	0.90685	-1.52589	0.000164565	-0.975893	0.0261965	-0.820594	0.206533	-2.34354	3.64302e-10
ENSMUSG00000055044	Pdlim1	-2.85943	6.23827e-06	0.266734	0.93861	-2.61057	0.000387829	-0.567086	0.733972	-0.847008	0.542993	-3.4539	4.31134e-07
ENSMUSG00000006585	Cdt1	0.858067	6.26304e-06	0.0587138	0.945417	0.888348	2.06117e-05	0.270289	0.209694	0.207652	0.458395	1.10146	4.50272e-10
ENSMUSG00000001300	Efnb2	-1.45492	6.36811e-06	0.270572	0.825967	-1.20906	0.000835637	-0.302842	0.701324	-0.577048	0.364427	-1.79042	1.1308e-06
ENSMUSG00000003882	Il7r	-1.04832	6.36811e-06	0.0296336	0.980502	-1.04276	9.16017e-08	-0.133737	0.810629	-0.171115	0.690643	-1.21517	2.0789e-08
ENSMUSG00000008734	Gprc5b	-3.06808	6.42712e-06	-0.671513	0.180174	-3.75794	6.72573e-13	-1.54686	1.7489e-06	-0.883831	0.0605166	-4.64356	9.17847e-13
ENSMUSG00000020857	Nme2	1.271	6.48629e-06	-0.0714774	0.956815	1.17463	0.000314126	0.819605	0.00288386	0.882714	0.0160152	2.06222	6.89321e-16
ENSMUSG00000021375	Kif13a	-1.46922	6.52385e-06	0.144347	0.885688	-1.35255	0.000222933	-0.52135	0.147338	-0.666797	0.086587	-2.01637	4.91398e-10
ENSMUSG00000035666	Gtf3c4	0.80272	6.5272e-06	-0.470441	0.429318	0.298245	0.516647	-0.453355	0.093115	0.0173849	0.982428	0.319233	0.198639
ENSMUSG00000051497	Kcnj16	-1.68662	6.61116e-06	0.477287	0.579785	-1.23603	0.00096536	0.56879	0.377953	0.0861825	0.913628	-1.15208	0.00495837
ENSMUSG00000042788	Fam166b	-1.63851	6.66018e-06	-0.408363	0.829331	-2.07671	0.000538622	-2.28636	4.14897e-06	-1.87656	0.0410854	-3.95662	1.52552e-19
ENSMUSG00000075012	Fjx1	-1.73892	6.66018e-06	-0.744393	0.536035	-2.50412	5.22973e-08	1.60898	0.00134943	2.35198	4.94881e-05	-0.159358	0.750493
ENSMUSG00000073987	Ggh	1.10328	6.68648e-06	-0.253322	0.635244	0.821825	0.00188886	0.469546	0.0808457	0.716802	0.00863182	1.54364	8.74405e-11
ENSMUSG00000021662	Arhgef28	-2.03802	6.81637e-06	-0.694472	0.418477	-2.753	3.85385e-07	-2.72171	3.59993e-06	-2.03394	0.0191724	-4.7864	8.82032e-09
ENSMUSG00000014786	Slc9a5	1.12345	6.86786e-06	0.0275127	0.984739	1.1218	0.000402949	-0.0707405	0.891037	-0.0928793	0.866961	1.02853	7.87087e-06
ENSMUSG00000033386	Frrs1	0.718986	6.86786e-06	0.545639	0.00651104	1.2369	2.49795e-12	0.418786	0.0031681	-0.128635	0.617621	1.11068	6.83436e-13
ENSMUSG00000032009	Sesn3	-1.31147	6.8876e-06	0.33509	0.714206	-0.99869	4.74538e-05	-0.809037	0.0862026	-1.1529	0.00474967	-2.15446	1.42623e-16
ENSMUSG00000072941	Sod3	-1.74211	6.92567e-06	1.02398	0.649115	-0.751773	0.558696	-1.02473	0.0207672	-2.03875	0.081041	-2.78865	6.74127e-17
ENSMUSG00000024302	Dtna	-1.69016	7.05158e-06	-0.445719	0.60146	-2.15361	1.3341e-08	-1.10314	0.0610852	-0.664791	0.337032	-2.82667	1.40369e-10
ENSMUSG00000037031	Tspan15	-2.84938	7.08491e-06	-0.934124	0.12692	-3.80541	2.62745e-12	-1.45724	0.000769127	-0.535832	0.504868	-4.34747	5.95673e-18
ENSMUSG00000031304	Il2rg	1.31597	7.08802e-06	1.68626	3.63939e-13	2.98055	3.66075e-50	1.8759	2.09545e-18	0.186508	0.511376	3.16878	3.71021e-58
ENSMUSG00000046523	Kctd4	-2.75101	7.10837e-06	-0.989275	0.366946	-3.75803	2.07177e-08	-4.54337	0.00011134	-3.57795	0.0226447	-7.32459	1.64844e-08
ENSMUSG00000118154	9330117O12Rik	-4.80093	7.12976e-06	-1.25827	NA	-5.81287	1.97371e-07	-2.86079	NA	-1.50927	NA	-7.52015	3.46035e-08
ENSMUSG00000031565	Fgfr1	-1.19272	7.19861e-06	-0.106434	0.953773	-1.3133	0.00547322	-0.867611	0.00421168	-0.771276	0.204711	-2.08913	8.86806e-20
ENSMUSG00000039427	Alg1	0.736286	7.19861e-06	-0.336989	0.344275	0.375724	0.107964	0.0686733	0.831382	0.4003	0.122351	0.776781	1.58287e-07
ENSMUSG00000037716	Ccdc33	-1.59462	7.20291e-06	-0.182041	0.92047	-1.78791	6.949e-05	-1.97716	0.0107047	-1.80289	0.0725415	-3.58082	4.59847e-10
ENSMUSG00000024660	Incenp	0.738797	7.30169e-06	-0.0615463	0.937789	0.649127	0.000693454	0.225432	0.285969	0.284939	0.243824	0.937241	2.83256e-09
ENSMUSG00000001493	Meox1	3.67689	7.3882e-06	-0.0142304	0.994174	3.62971	1.95953e-05	0.526493	0.379055	0.522737	0.389315	4.13376	6.46531e-09
ENSMUSG00000009687	Fxyd5	1.32093	7.3993e-06	0.542393	0.211617	1.83767	3.6946e-09	1.12429	0.000104065	0.573907	0.171505	2.41474	1.87702e-15
ENSMUSG00000045934	Mtmr11	1.74761	7.54659e-06	-0.209794	0.848425	1.51179	0.000570827	-0.176308	0.723547	0.0232952	0.972369	1.52674	4.66276e-05
ENSMUSG00000030898	Cckbr	-2.56736	7.58776e-06	0.147711	0.967756	-2.4605	0.000343085	-3.42663	0.0228671	-3.59371	0.0380038	-6.0412	7.59692e-09
ENSMUSG00000031762	Mt2	-1.55757	7.58776e-06	0.730482	0.319053	-0.844231	0.0558693	0.80446	0.0601344	0.0610648	0.937727	-0.782928	0.0197502
ENSMUSG00000040183	Ankrd6	-1.89308	7.58776e-06	0.824283	0.54152	-1.12558	0.0518562	-0.332075	0.777138	-1.15652	0.163948	-2.28785	8.3759e-10
ENSMUSG00000066113	Adamtsl1	-3.22933	7.69711e-06	-0.301088	0.863394	-3.54581	9.52797e-09	-2.4489	4.92888e-05	-2.15545	0.0140502	-5.69908	2.43712e-11
ENSMUSG00000048388	Fam171b	-3.15982	7.72868e-06	-0.379878	0.752977	-3.55395	3.14831e-10	-1.38802	0.00435872	-1.01785	0.122094	-4.57908	1.63446e-10
ENSMUSG00000069769	Msi2	-1.02181	7.72868e-06	0.113158	0.908917	-0.933694	4.35678e-05	-0.618231	0.0437261	-0.735466	0.0187134	-1.66929	4.49066e-16
ENSMUSG00000010044	Zmynd10	-1.26247	7.73249e-06	-0.143695	0.92558	-1.42807	0.000137059	-1.67707	0.00169943	-1.53956	0.0329513	-2.96483	2.53512e-12
ENSMUSG00000052760	A630001G21Rik	0.718978	7.76539e-06	0.0793361	0.938446	0.773698	0.00307771	-0.0535317	0.869733	-0.134302	0.738448	0.638656	2.36347e-05
ENSMUSG00000062380	Tubb3	-2.27055	7.78468e-06	-2.16745	0.000145153	-4.45958	1.28866e-15	0.414332	0.566352	2.57194	8.7451e-07	-1.88462	0.000175144
ENSMUSG00000027188	Pamr1	-1.62778	7.7911e-06	-1.27334	0.0852209	-2.91582	2.16871e-09	-1.06236	0.334409	0.190659	0.916524	-2.72466	0.0124271
ENSMUSG00000051343	Rab11fip5	0.687158	7.7911e-06	0.191102	0.553415	0.850966	2.65378e-06	0.218748	0.109149	0.0250432	0.933213	0.877637	1.63489e-08
ENSMUSG00000068699	Flnc	-1.60123	7.84809e-06	0.184874	0.932086	-1.43201	0.0144792	-0.0843943	0.920175	-0.26753	0.788879	-1.71039	8.22868e-06
ENSMUSG00000041592	Sdk2	-2.67301	7.86324e-06	0.704469	0.798957	-1.96859	0.00582153	0.134536	0.949018	-0.580193	0.721118	-2.52719	9.74296e-05
ENSMUSG00000021466	Ptch1	-1.30893	8.11396e-06	0.371239	0.522958	-0.964547	0.00237438	-0.514717	0.322438	-0.892227	0.0560864	-1.85624	9.80127e-08
ENSMUSG00000022012	Enox1	-2.76227	8.16137e-06	-0.928564	0.645829	-3.72232	1.33085e-09	-1.74422	0.301379	-0.823484	0.684528	-4.53225	2.24559e-08
ENSMUSG00000015852	Fcrls	0.671982	8.19178e-06	-0.638972	0.0658025	0.0109524	0.984695	0.197155	0.395858	0.831297	0.0126799	0.842243	1.791e-07
ENSMUSG00000037979	Ccdc92	-1.61479	8.24075e-06	0.217103	0.9184	-1.42472	0.00729142	-1.63096	0.00168523	-1.85268	0.00954255	-3.28229	1.18996e-20
ENSMUSG00000022876	Samsn1	0.688108	8.25963e-06	-0.572214	0.0290062	0.0847677	0.819107	-0.0300061	0.917255	0.539998	0.0447829	0.629449	6.72855e-05
ENSMUSG00000032883	Acsl3	-1.9359	8.43718e-06	-0.613075	0.184344	-2.57397	5.41951e-08	0.0537184	0.949832	0.664697	0.25392	-1.91592	0.000126652
ENSMUSG00000025083	Afap1l2	-1.44134	8.50023e-06	-0.211024	0.88077	-1.68392	2.88315e-06	-1.02552	0.0496633	-0.817624	0.205	-2.50013	1.14914e-11
ENSMUSG00000023328	Ache	0.821455	8.5535e-06	-1.4367	3.37963e-12	-0.640161	0.00421107	-1.22395	7.46787e-11	0.211598	0.529227	-0.428909	0.0338145
ENSMUSG00000100215	Gm8292	1.44201	8.5681e-06	-0.905509	0.0306303	0.509907	0.201492	0.281301	0.587235	1.1824	0.000489516	1.69417	1.47732e-09
ENSMUSG00000061887	Ssbp3	-0.783963	8.66562e-06	-0.0466577	0.959558	-0.857967	0.000133561	-0.246842	0.255584	-0.204202	0.514308	-1.05715	6.09164e-10
ENSMUSG00000103174	Gm37168	2.97645	8.85258e-06	0.329103	0.804792	3.28309	1.39672e-07	0.648071	0.268044	0.321544	0.607326	3.61454	4.95225e-10
ENSMUSG00000025784	Clec3b	-2.01725	8.93062e-06	-1.0052	0.606491	-3.07037	1.06904e-05	-3.31792	0.000810582	-2.30348	0.184258	-5.40227	8.85809e-15
ENSMUSG00000019647	Sema6a	-3.29706	9.00689e-06	-0.242975	0.809064	-3.58908	1.10602e-10	-2.23765	1.50829e-09	-1.99764	1.11706e-06	-5.5772	6.74769e-15
ENSMUSG00000031807	Pgls	0.945209	9.00689e-06	-0.209918	0.760482	0.711131	0.0127788	0.318112	0.389213	0.522012	0.187913	1.23622	1.91822e-06
ENSMUSG00000060519	Tor3a	0.786275	9.04461e-06	0.261521	0.472691	1.02099	3.12155e-08	0.466597	0.00370635	0.201055	0.393101	1.22393	7.306e-16
ENSMUSG00000054626	Xlr	1.05106	9.19193e-06	0.0714173	0.939924	1.09383	7.26221e-06	0.571071	0.0140721	0.494822	0.0943866	1.59383	3.81051e-12
ENSMUSG00000026241	Nppc	-3.5072	9.21664e-06	-0.773876	NA	-4.16929	1.84091e-06	-3.39613	NA	-2.58119	NA	-6.86422	4.93781e-08
ENSMUSG00000028961	Pgd	0.818231	9.32164e-06	0.141478	0.783287	0.934918	8.55926e-06	0.416939	0.0111899	0.271194	0.258842	1.20767	1.82469e-11
ENSMUSG00000009210	Prr29	-2.44871	9.32952e-06	-0.662444	0.809832	-3.15629	6.29558e-09	-2.222	0.122433	-1.56297	0.353605	-4.74664	1.03268e-11
ENSMUSG00000000120	Ngfr	-2.23759	9.34425e-06	-0.73814	0.705958	-2.97592	4.60368e-05	-2.10269	0.00213548	-1.38028	0.292829	-4.35978	5.57095e-14
ENSMUSG00000029177	Cenpa	1.08197	9.47737e-06	0.0180591	0.987298	1.07545	9.19893e-05	0.222208	0.636742	0.199523	0.688201	1.27989	5.08771e-06
ENSMUSG00000055762	Eef1d	0.845158	9.60021e-06	-0.154422	0.833079	0.665135	0.00488394	0.450296	0.112797	0.598412	0.0773298	1.26773	3.90161e-09
ENSMUSG00000046982	Tshz1	-1.07991	9.75588e-06	0.391263	0.382	-0.713601	0.0036408	-0.365317	0.417326	-0.762283	0.0313861	-1.47495	3.23871e-08
ENSMUSG00000059796	Eif4a1	0.724745	9.83349e-06	0.237895	0.600532	0.93717	1.48776e-06	0.278495	0.18716	0.0399128	0.912639	0.976224	4.53718e-12
ENSMUSG00000041375	Ccdc9	0.698004	9.85514e-06	0.0964118	0.869848	0.770481	1.99648e-05	0.256795	0.109098	0.156747	0.469057	0.927431	9.05243e-12
ENSMUSG00000040729	Cep126	-1.85498	9.8686e-06	-0.0356513	0.988546	-1.92229	0.000223623	-1.96399	0.00136534	-1.9337	0.0134781	-3.85009	7.16448e-22
ENSMUSG00000001909	Trmt1	0.772754	1.00524e-05	-0.00674549	0.991275	0.741384	0.000250744	0.159115	0.51205	0.161949	0.539302	0.903654	2.80705e-07
ENSMUSG00000021892	Sh3bp5	-1.16026	1.00524e-05	0.0711542	0.918431	-1.11668	9.10701e-05	0.0112452	0.97559	-0.0664916	0.821223	-1.17883	4.52841e-06
ENSMUSG00000026480	Ncf2	0.817408	1.0145e-05	-0.00584641	0.991634	0.784916	2.95897e-05	0.416776	0.0347674	0.418047	0.0637217	1.20617	1.07714e-09
ENSMUSG00000032737	Inppl1	0.578717	1.0145e-05	0.232383	0.533047	0.783559	1.73678e-05	0.135212	0.524582	-0.0990483	0.749038	0.685615	1.55835e-06
ENSMUSG00000025656	Arhgef9	-1.44842	1.01769e-05	0.0494317	0.974596	-1.42321	0.000544136	-0.875992	0.0500941	-0.929861	0.115106	-2.35415	4.95747e-10
ENSMUSG00000029223	Uchl1	-1.48258	1.01769e-05	0.57655	0.514607	-0.922131	0.0451729	0.538898	0.332354	-0.0446911	0.960615	-0.969294	0.00534989
ENSMUSG00000054932	Afp	1.92111	1.01769e-05	0.780869	0.115322	2.66955	2.52036e-14	1.61525	3.11611e-07	0.828866	0.0267566	3.50808	3.14807e-26
ENSMUSG00000027559	Car3	-2.7189	1.06721e-05	-0.605996	0.901575	-3.34412	2.24087e-05	-3.39598	NA	-2.79825	0.390292	-6.14995	4.2724e-07
ENSMUSG00000097572	Gm26797	3.22943	1.06721e-05	-0.00374665	0.998069	3.22029	0.000138086	0.059761	0.946915	0.0737926	0.944335	3.27783	2.02179e-06
ENSMUSG00000004952	Rasa4	0.722967	1.09265e-05	0.272453	0.416335	0.970837	2.75463e-06	0.307972	0.0134937	0.0321492	0.919376	1.00171	1.50347e-11
ENSMUSG00000032122	Slc37a2	0.678454	1.11182e-05	-0.177587	0.641905	0.472613	0.0119039	0.0385757	0.88716	0.213356	0.330266	0.688391	6.23567e-06
ENSMUSG00000031125	3830403N18Rik	1.92485	1.11372e-05	0.198704	0.899473	2.09938	1.04668e-09	0.229029	0.767539	0.0304574	0.96371	2.13083	2.79824e-12
ENSMUSG00000024892	Pcx	-0.92816	1.12461e-05	-0.185621	0.86997	-1.13019	0.00398743	-0.706176	6.66332e-06	-0.529511	0.272255	-1.66218	3.41673e-16
ENSMUSG00000041203	Trir	0.699282	1.12795e-05	-0.141126	0.824419	0.534372	0.0148329	0.353193	0.187474	0.489592	0.122351	1.02617	3.68713e-07
ENSMUSG00000017754	Pltp	-1.15161	1.13052e-05	0.170437	0.895902	-1.00029	0.0317039	-0.825064	0.00301491	-1.00226	0.0530301	-2.00186	2.32464e-11
ENSMUSG00000038349	Plcl1	-1.47481	1.13203e-05	-0.0138525	0.986142	-1.51401	5.09989e-05	-0.279069	0.429105	-0.269675	0.466446	-1.7806	6.45216e-07
ENSMUSG00000020044	Timp3	-1.83824	1.13566e-05	0.602932	0.760844	-1.25649	0.012756	-1.55085	0.000774725	-2.15863	6.92696e-06	-3.41677	5.8848e-29
ENSMUSG00000025492	Ifitm3	1.11114	1.13643e-05	-0.757319	0.117342	0.329892	0.540097	-0.0602219	0.909104	0.688789	0.161232	1.01881	0.000171912
ENSMUSG00000007867	Ift43	-1.06545	1.13757e-05	-0.382754	0.516472	-1.47626	3.16497e-08	-0.47787	0.197374	-0.0971624	0.868163	-1.56888	1.11983e-09
ENSMUSG00000020950	Foxg1	-2.13003	1.13802e-05	-0.418657	0.887958	-2.64011	4.89095e-08	0.670541	0.529073	1.11904	0.225994	-1.51607	0.000155468
ENSMUSG00000017667	Zfp334	-1.36105	1.14183e-05	-0.168046	0.913506	-1.55535	4.14174e-05	-1.05228	0.017657	-0.882424	0.161083	-2.43923	1.20698e-12
ENSMUSG00000055865	Tafa3	2.64617	1.14405e-05	0.0155439	0.994525	2.65746	0.000451611	-0.210441	0.856003	-0.232114	0.853943	2.41362	0.00148784
ENSMUSG00000025026	Add3	-1.06325	1.14599e-05	0.0375668	0.973276	-1.05122	0.000111372	-0.311613	0.395983	-0.353358	0.350093	-1.40267	8.83044e-09
ENSMUSG00000049551	Fzd9	1.7678	1.14661e-05	-2.99287	2.25597e-05	-1.22409	0.285651	-0.652511	0.180205	2.33068	0.0196825	1.09922	0.0294776
ENSMUSG00000061517	Sox21	-2.38416	1.15298e-05	-0.591308	0.860679	-3.00638	6.71198e-07	1.07821	0.443474	1.66569	0.246254	-1.36892	0.0619321
ENSMUSG00000040606	Kazn	-2.68731	1.16075e-05	-1.17691	0.00217235	-3.89318	2.11899e-16	-3.03241	2.1373e-13	-1.856	0.00132567	-5.7394	9.70603e-16
ENSMUSG00000037143	Cfap61	-1.46465	1.16277e-05	-0.0263226	0.990002	-1.52549	0.00371927	-2.13218	1.00657e-05	-2.10235	0.00414925	-3.63255	6.6367e-19
ENSMUSG00000020183	Cpm	-3.88534	1.16637e-05	-0.394684	0.769124	-4.28837	8.28766e-07	-2.237	0.00020508	-1.84825	0.0107145	-6.13975	2.00861e-11
ENSMUSG00000041560	Nop53	0.850341	1.16637e-05	-0.238926	0.725015	0.588629	0.037489	0.226695	0.485562	0.459155	0.192707	1.04955	1.4211e-08
ENSMUSG00000029338	Antxr2	0.944005	1.18523e-05	0.548747	0.0665799	1.46625	2.21449e-12	0.584972	0.00290859	0.0319765	0.936304	1.50515	1.51453e-17
ENSMUSG00000025266	Gnl3l	-1.07757	1.18538e-05	0.171194	0.867604	-0.932691	0.00199745	-0.4286	0.384391	-0.603036	0.231987	-1.53539	3.60211e-07
ENSMUSG00000026473	Glul	-1.07865	1.18924e-05	0.019043	0.974827	-1.08516	6.94141e-05	-0.0826545	0.729954	-0.1072	0.631232	-1.18971	1.02172e-06
ENSMUSG00000089774	Slc5a3	-1.13044	1.19603e-05	0.265244	0.769221	-0.886485	0.000298548	-1.04924	0.00244645	-1.32187	5.74752e-05	-2.20959	4.8236e-24
ENSMUSG00000031596	Slc7a2	-1.80606	1.20637e-05	0.868126	0.138268	-0.96307	0.0146864	0.890741	0.119643	0.0233507	0.977131	-0.941145	0.0251606
ENSMUSG00000038987	Cfap157	-1.86702	1.20637e-05	0.55664	0.647488	-1.33707	0.0106697	-0.84527	0.36962	-1.4194	0.099592	-2.75606	2.26215e-07
ENSMUSG00000046240	Hepacam	-2.9718	1.24155e-05	-1.44344	0.00027511	-4.44249	3.17264e-16	-0.861171	0.0885307	0.577701	0.429188	-3.86705	3.40914e-07
ENSMUSG00000016427	Ndufa1	1.36171	1.24542e-05	-0.701262	0.0459223	0.633889	0.13229	0.100352	0.859745	0.795236	0.0455034	1.43368	2.32785e-05
ENSMUSG00000031290	Lrch2	-2.231	1.26677e-05	-0.433007	0.843801	-2.69017	1.36981e-06	-1.56841	0.150744	-1.14529	0.383785	-3.8372	1.53517e-09
ENSMUSG00000023019	Gpd1	-1.48377	1.31334e-05	-0.510469	0.326688	-2.00954	8.33167e-07	-1.04397	1.57094e-06	-0.539127	0.213045	-2.55052	1.39881e-14
ENSMUSG00000021238	Aldh6a1	-0.927697	1.34826e-05	-0.00614842	0.993355	-0.957891	0.000121453	-0.336036	0.083382	-0.334536	0.214776	-1.28977	1.90504e-10
ENSMUSG00000028843	Sh3bgrl3	0.8879	1.35437e-05	0.376328	0.45522	1.24058	1.29809e-07	0.910776	0.000183921	0.52666	0.153665	1.7701	7.34527e-18
ENSMUSG00000050299	Gm9843	2.29797	1.4126e-05	-0.278038	0.875611	1.99188	0.000241931	0.981517	0.0580807	1.24556	0.0211329	3.24335	6.88875e-15
ENSMUSG00000005886	Ncoa2	-1.17567	1.42732e-05	0.607054	0.383152	-0.60298	0.216083	-0.256057	0.686853	-0.862625	0.150523	-1.46334	1.20658e-05
ENSMUSG00000028613	Lrp8	-1.28584	1.42802e-05	-0.00631806	0.995581	-1.3145	0.00020193	-1.4594	2.53573e-07	-1.45242	3.99863e-05	-2.7682	3.15154e-24
ENSMUSG00000071203	Naip5	0.682665	1.44501e-05	0.196855	0.769124	0.850678	0.000645123	0.0294022	0.936826	-0.167715	0.673576	0.683542	0.00013903
ENSMUSG00000020553	Pctp	0.901541	1.46273e-05	-0.428816	0.222673	0.446038	0.0572795	0.144587	0.709062	0.567526	0.0430861	1.01809	9.04693e-07
ENSMUSG00000070436	Serpinh1	-1.24369	1.4628e-05	0.17192	0.882277	-1.09327	0.0118198	-0.84973	0.000843677	-1.02794	0.0273153	-2.12039	1.21945e-11
ENSMUSG00000032299	Commd4	0.854591	1.49652e-05	-0.080151	0.940095	0.75349	0.00487487	0.400073	0.0926739	0.473468	0.148428	1.22643	2.07363e-14
ENSMUSG00000016758	Bik	1.69193	1.5094e-05	-1.50451	0.000150138	0.154774	0.861188	-0.587739	0.185774	0.908706	0.143894	1.06993	0.0304308
ENSMUSG00000039109	F13a1	-1.44447	1.51727e-05	0.19636	0.839497	-1.27085	0.000409497	-0.702165	0.147338	-0.902714	0.0670707	-2.17623	1.551e-08
ENSMUSG00000079481	Nhsl2	-1.31962	1.53019e-05	0.0400872	0.978531	-1.30539	1.65083e-05	-0.987312	0.0230118	-1.03398	0.0259459	-2.33784	1.18521e-13
ENSMUSG00000020658	Efr3b	1.51591	1.53593e-05	-0.774743	0.128347	0.713925	0.234141	-0.516247	0.0659959	0.259196	0.686401	0.973171	0.0136358
ENSMUSG00000029403	Cdkl2	-1.76108	1.53593e-05	0.267408	0.903294	-1.52903	0.00608807	-1.29605	0.0408339	-1.56262	0.0510461	-3.09411	3.04859e-15
ENSMUSG00000071252	2210408I21Rik	-1.06111	1.53593e-05	0.460254	0.441146	-0.629024	0.0401448	-0.377776	0.417143	-0.840769	0.0386485	-1.47043	5.88411e-09
ENSMUSG00000045515	Pou3f3	-3.22089	1.55562e-05	-0.57034	0.598616	-3.81303	7.13687e-11	-0.100569	0.929193	0.468205	0.604563	-3.35381	2.35713e-05
ENSMUSG00000004626	Stxbp2	0.828385	1.5617e-05	0.303126	0.322415	1.10678	2.03453e-08	0.409246	0.0174262	0.104421	0.6651	1.21177	1.14633e-12
ENSMUSG00000020904	Cfap52	-1.4919	1.58087e-05	0.110846	0.953773	-1.40163	0.0080051	-1.95656	3.60009e-07	-2.07017	0.000661016	-3.47307	1.40942e-18
ENSMUSG00000046312	Myorg	-1.67177	1.60111e-05	0.0473008	0.983122	-1.64036	0.000366565	0.778446	0.314646	0.719874	0.381394	-0.92761	0.0795522
ENSMUSG00000039720	Got1l1	-2.09219	1.62957e-05	0.0837348	0.981435	-2.03141	0.00738646	-1.10497	0.301	-1.19527	0.379466	-3.22467	1.16011e-08
ENSMUSG00000050063	Klk6	-3.40961	1.64998e-05	-1.87495	0.0135772	-5.32917	4.39627e-18	-4.32843	1.42812e-05	-2.44339	0.145326	-7.77793	1.13547e-10
ENSMUSG00000024253	Dync2li1	-1.34783	1.65519e-05	0.200914	0.881481	-1.17329	0.00305786	-0.342887	0.541014	-0.543772	0.321135	-1.7172	3.37516e-08
ENSMUSG00000027669	Gnb4	-2.02943	1.66373e-05	-0.153668	0.93861	-2.19672	4.6107e-05	-1.24224	0.0123078	-1.08128	0.10183	-3.28426	2.85767e-12
ENSMUSG00000027490	E2f1	1.1706	1.67018e-05	-0.501959	0.298039	0.635353	0.0859092	0.108737	0.836382	0.607671	0.145436	1.25043	1.95579e-05
ENSMUSG00000053581	Zfand2a	0.898713	1.6727e-05	-0.0337967	0.968187	0.83542	0.000379519	0.250584	0.191626	0.279383	0.259798	1.12158	7.45647e-09
ENSMUSG00000024521	Pmaip1	1.56696	1.67385e-05	0.0350323	0.980645	1.5752	1.60187e-05	-0.230716	0.680014	-0.267294	0.576477	1.31223	0.00021798
ENSMUSG00000051043	Gprc5c	-1.33544	1.67385e-05	-0.0564654	0.974596	-1.42109	0.00196533	-1.53048	0.000156731	-1.47745	0.0201522	-2.8951	6.70274e-14
ENSMUSG00000031951	Tmem231	-1.21004	1.6828e-05	0.38492	0.764492	-0.851584	0.127223	-0.715819	0.0230449	-1.10381	0.0765064	-1.9539	2.86489e-12
ENSMUSG00000054320	Lrrc36	-1.31729	1.68984e-05	-0.419462	0.775299	-1.74682	0.00082287	-2.43358	2.50157e-08	-2.02968	0.00954127	-3.77979	9.26273e-21
ENSMUSG00000054871	Tmem158	2.02658	1.68984e-05	-0.280867	0.833079	1.73337	0.00075336	-0.137894	0.878884	0.136497	0.875576	1.87003	0.000325805
ENSMUSG00000037217	Syn1	-2.72215	1.70289e-05	-0.332381	0.928923	-3.0519	0.000116845	-1.57206	0.231877	-1.2544	0.453059	-4.27465	1.92514e-09
ENSMUSG00000043795	Prr33	1.18472	1.70289e-05	-0.637126	0.316071	0.527421	0.23117	-0.69346	0.0508021	-0.055994	0.93823	0.465746	0.0858195
ENSMUSG00000052914	Cyp2j6	-1.85669	1.7035e-05	-0.0547393	0.984312	-1.92691	0.00469405	-0.116061	0.927249	-0.0725795	0.96371	-1.99037	0.000682599
ENSMUSG00000059498	Fcgr3	0.804339	1.73686e-05	-0.0516865	0.953284	0.726298	0.000859349	0.416498	0.0707238	0.462021	0.111385	1.19247	9.00524e-10
ENSMUSG00000015944	Castor2	-1.01212	1.73778e-05	-0.086507	0.932194	-1.12538	6.7169e-06	-0.238404	0.531478	-0.151879	0.70524	-1.27573	5.33923e-09
ENSMUSG00000003873	Bax	0.904919	1.74268e-05	-0.0235191	0.982757	0.857581	7.53809e-05	0.526665	0.0507402	0.54499	0.0775919	1.4044	6.59907e-12
ENSMUSG00000073102	Drc1	-1.36492	1.79658e-05	-0.817943	0.473459	-2.18818	0.00027439	-1.94463	5.51684e-07	-1.15179	0.235317	-3.34215	4.02086e-18
ENSMUSG00000061186	Sfmbt2	-1.99012	1.80005e-05	1.51042	0.00982317	-0.506312	0.34017	0.879959	0.251014	-0.642831	0.320016	-1.15273	0.0117132
ENSMUSG00000063382	Bcl9l	-0.66863	1.80166e-05	-0.203353	0.66409	-0.897855	6.34133e-07	-0.411209	0.0736684	-0.210808	0.510886	-1.1086	2.16112e-10
ENSMUSG00000034799	Unc13a	0.938426	1.82722e-05	0.0154974	0.989289	0.929036	0.000366697	0.160152	0.649754	0.13789	0.736457	1.0667	3.28475e-09
ENSMUSG00000013663	Pten	-0.624114	1.83852e-05	0.469078	0.265995	-0.185459	0.623924	-0.16932	0.633851	-0.640601	0.0904598	-0.824789	2.20455e-05
ENSMUSG00000046727	Cystm1	-1.83162	1.83852e-05	-0.49492	0.687161	-2.34062	5.64015e-05	-1.32614	0.000771462	-0.850315	0.289002	-3.18878	3.83342e-12
ENSMUSG00000024235	Map3k8	0.823195	1.83946e-05	0.722052	0.000422123	1.51633	1.03097e-16	0.521101	0.00508505	-0.203963	0.440974	1.31474	2.79202e-14
ENSMUSG00000045954	Cavin2	-1.23895	1.83946e-05	-0.0697939	0.969894	-1.32075	0.00156235	-1.52861	1.35783e-05	-1.47462	0.006065	-2.79223	7.53177e-23
ENSMUSG00000026087	Mrpl30	0.872871	1.88798e-05	-0.260871	0.606206	0.587997	0.0137472	0.341955	0.295492	0.597842	0.0701094	1.19034	2.50393e-07
ENSMUSG00000063882	Uqcrh	0.999509	1.91423e-05	-0.155052	0.872736	0.819873	0.0149062	0.496693	0.0705187	0.644631	0.103052	1.46772	1.63881e-09
ENSMUSG00000000753	Serpinf1	-0.972887	1.92968e-05	-0.347529	0.514607	-1.34398	1.49892e-08	-0.0285811	0.95562	0.309474	0.415094	-1.03114	5.36963e-06
ENSMUSG00000016552	Foxred2	-1.43066	1.93172e-05	0.612817	0.419374	-0.848624	0.0183927	-0.652834	0.380603	-1.27381	0.0289929	-2.11745	3.50027e-08
ENSMUSG00000035964	Tmem59l	-2.27542	1.93797e-05	-0.611383	0.734983	-2.89249	2.78454e-08	-1.59213	0.0972821	-0.983818	0.379134	-3.86611	5.79737e-12
ENSMUSG00000053783	1700016K19Rik	-1.84902	1.94154e-05	0.133682	0.961865	-1.75287	0.0039557	-1.70189	0.0112481	-1.84112	0.0455053	-3.58662	2.69159e-14
ENSMUSG00000064345	mt-Nd2	0.989231	1.95638e-05	-0.176866	0.891076	0.79224	0.0600872	-0.48586	0.0604858	-0.307837	0.555887	0.476143	0.00639389
ENSMUSG00000047409	Ctdspl	-1.01805	1.96658e-05	-0.010922	0.991634	-1.05465	5.86514e-05	-0.444815	0.17975	-0.434967	0.236591	-1.4882	1.40292e-13
ENSMUSG00000038970	Lmtk2	-1.20655	1.98246e-05	0.72007	0.119136	-0.517065	0.0439587	-0.0113822	0.989733	-0.734738	0.051447	-1.24896	2.1336e-07
ENSMUSG00000038305	Spats2l	-1.47294	1.98312e-05	-0.452295	0.789834	-1.95348	0.000750481	-1.14503	0.00617304	-0.694474	0.446237	-2.64576	9.89801e-14
ENSMUSG00000053279	Aldh1a1	-2.1246	1.9847e-05	0.435589	0.837111	-1.72384	0.00456748	0.559446	0.566526	0.134512	0.913718	-1.59339	0.00139945
ENSMUSG00000029684	Wasl	-0.740582	2.02069e-05	0.269191	0.584936	-0.498261	0.0149554	-0.0657462	0.898483	-0.337222	0.354936	-0.834848	9.15732e-05
ENSMUSG00000037624	Kcnk2	-2.27077	2.04847e-05	0.00300744	0.998663	-2.27144	4.37126e-05	-0.344932	0.828035	-0.349446	0.803786	-2.62159	5.64082e-07
ENSMUSG00000003131	Pafah1b2	-0.824942	2.05826e-05	0.185941	0.651429	-0.664612	0.00104582	-0.0515812	0.883467	-0.241452	0.287278	-0.902366	1.36479e-06
ENSMUSG00000027200	Sema6d	-2.5732	2.06571e-05	-0.516191	0.579785	-3.1148	8.82097e-11	-1.67907	0.000489786	-1.16584	0.0831216	-4.28613	1.08433e-11
ENSMUSG00000036885	Arhgef26	-1.7007	2.075e-05	-0.166053	0.945273	-1.91999	4.3813e-07	0.32712	0.777157	0.479111	0.590965	-1.44484	0.00095267
ENSMUSG00000066026	Dhrs3	0.977893	2.08337e-05	0.210137	0.703482	1.16161	1.07891e-07	0.613688	0.00804065	0.396932	0.154206	1.5623	4.63081e-13
ENSMUSG00000028565	Nfia	-0.871369	2.12374e-05	-0.0364961	0.968187	-0.935369	3.24759e-06	-0.342913	0.274171	-0.308687	0.331551	-1.24318	8.91944e-09
ENSMUSG00000044835	Ankrd45	-1.74755	2.12469e-05	0.42925	0.781292	-1.34179	0.0173176	-1.69564	0.000460794	-2.12333	0.000474201	-3.46838	2.90008e-19
ENSMUSG00000025579	Gaa	0.742122	2.1286e-05	0.139093	0.786703	0.854591	2.30003e-07	0.148576	0.553954	0.00444893	0.989727	0.861432	1.18844e-08
ENSMUSG00000041842	Fhdc1	-2.28431	2.13253e-05	-0.612972	0.669243	-2.92053	3.67723e-08	-1.58321	0.280715	-0.929744	0.587269	-3.87059	0.00660514
ENSMUSG00000057614	Gnai1	-3.0881	2.13253e-05	-0.717332	0.442542	-3.82127	2.57086e-05	-2.91626	3.38547e-18	-2.22162	0.00123543	-6.04128	5.87807e-16
ENSMUSG00000036019	Tmtc2	-2.55778	2.13813e-05	-0.629201	0.806739	-3.21328	0.028884	-1.11971	0.163982	-0.482233	0.7838	-3.69772	1.45398e-08
ENSMUSG00000022103	Gfra2	-2.27945	2.14866e-05	0.750392	0.661052	-1.50632	0.002567	-1.39652	0.375155	-2.10035	0.0836519	-3.59993	1.55423e-07
ENSMUSG00000027434	Nkx2-2	-2.67585	2.18003e-05	-1.77755	0.212829	-4.46863	1.75734e-07	-2.52184	0.00841406	-0.804229	0.724768	-5.22341	1.52814e-10
ENSMUSG00000022476	Polr3h	-0.904059	2.19852e-05	-0.109571	0.939999	-1.03909	0.00285657	0.381093	0.225777	0.487067	0.309361	-0.551931	0.00331314
ENSMUSG00000026778	Prkcq	-1.16258	2.21904e-05	-0.467333	0.679746	-1.65088	0.00192912	-1.77309	1.99291e-16	-1.30549	0.0427248	-2.95621	5.98324e-26
ENSMUSG00000029348	Asphd2	-2.16329	2.23166e-05	-1.5765	0.0480789	-3.76691	7.71084e-12	-0.0497695	0.967563	1.51983	0.0696451	-2.24331	3.80727e-05
ENSMUSG00000032500	Dclk3	-3.38768	2.23166e-05	-1.109	0.796064	-4.35069	1.22931e-06	-1.13505	0.674261	-0.00194108	0.999807	-4.40385	4.47689e-06
ENSMUSG00000072663	Spef2	-1.12499	2.24575e-05	-0.238364	0.77626	-1.38762	2.69216e-07	-1.47178	9.40781e-07	-1.2355	0.000214314	-2.62378	9.11001e-23
ENSMUSG00000007029	Vars	0.606594	2.25838e-05	-0.0410866	0.951017	0.541237	0.00122339	-0.0419424	0.854111	-0.00607681	0.983755	0.535084	5.72975e-06
ENSMUSG00000031523	Dlc1	-0.975514	2.25838e-05	0.113001	0.920892	-0.89	0.00342057	-0.387052	0.431824	-0.50185	0.333695	-1.39204	3.36416e-06
ENSMUSG00000030720	Cln3	0.696423	2.25941e-05	-0.0214555	0.976963	0.650383	0.000636059	0.237172	0.246009	0.254206	0.280121	0.906241	1.79964e-08
ENSMUSG00000079491	H2-T10	1.80903	2.26788e-05	0.241032	0.809252	2.02381	3.08907e-06	0.403898	0.321069	0.154659	0.76573	2.17514	1.27787e-08
ENSMUSG00000042759	Apobr	0.735327	2.28519e-05	0.0472083	0.946518	0.756078	5.35839e-05	0.347837	0.0492136	0.297757	0.176832	1.05612	9.00572e-10
ENSMUSG00000039994	Timeless	1.01479	2.29038e-05	-0.343559	0.464759	0.643222	0.00840125	-0.139206	0.734353	0.198828	0.551995	0.84542	0.000198233
ENSMUSG00000108414	Snhg1	1.12331	2.29364e-05	-0.101901	0.926956	0.998794	0.0023762	0.323419	0.322438	0.418371	0.274623	1.41789	8.00264e-09
ENSMUSG00000005465	Il27ra	1.92586	2.2977e-05	1.21228	4.35598e-06	3.11898	1.15133e-16	1.24858	3.39224e-07	0.0336111	0.938125	3.16231	5.70978e-18
ENSMUSG00000028646	Rragc	0.668349	2.30426e-05	0.078833	0.882277	0.720001	8.8244e-07	0.334184	0.0213226	0.251786	0.120384	0.975328	2.93506e-13
ENSMUSG00000079049	Serpinb1c	4.81461	2.31719e-05	-2.00873	0.032844	2.75616	0.150188	-0.237268	0.847701	1.77258	0.0604534	4.55941	6.02545e-05
ENSMUSG00000021567	Nkd2	-1.88555	2.32919e-05	-0.427398	0.877481	-2.37146	1.7465e-05	-1.13315	0.342598	-0.706691	0.61864	-3.09265	1.01497e-09
ENSMUSG00000019852	Arfgef3	-2.50986	2.35748e-05	-0.53113	0.863394	-3.10499	1.80155e-06	-1.21672	0.457443	-0.708097	0.714209	-3.74399	7.82538e-07
ENSMUSG00000026235	Epha4	-1.92463	2.35763e-05	0.400064	0.783287	-1.5438	0.00246878	-1.16635	0.0643021	-1.57707	0.0135718	-3.11746	1.44561e-11
ENSMUSG00000049588	Ccdc69	1.71406	2.37154e-05	0.117777	0.941258	1.81022	7.27281e-06	0.0312188	0.972598	-0.0931933	0.91005	1.72249	0.000102737
ENSMUSG00000036478	Btg1	0.676832	2.37826e-05	0.189141	0.588968	0.840115	1.51598e-06	0.272443	0.0388966	0.0793052	0.728978	0.921502	2.83358e-11
ENSMUSG00000031425	Plp1	-3.46518	2.39179e-05	-1.287	5.62085e-06	-4.77315	8.07909e-11	-5.22278	7.12839e-74	-3.93671	2.53203e-53	-8.70702	2.2256e-31
ENSMUSG00000024998	Plce1	-1.42816	2.39735e-05	0.129696	0.947753	-1.32904	0.00314659	-1.81577	0.000542012	-1.94955	0.00294199	-3.28346	1.29189e-17
ENSMUSG00000029386	Tctn2	-1.24124	2.4055e-05	0.0414732	0.983705	-1.21769	0.0323564	-1.68281	3.46394e-10	-1.73222	0.00451772	-2.94867	1.04644e-18
ENSMUSG00000022037	Clu	-1.33338	2.41314e-05	0.200517	0.950902	-1.14769	0.098881	-0.984864	8.43782e-06	-1.19543	0.234823	-2.34512	2.85936e-17
ENSMUSG00000104000	Gm38335	6.54587	2.4206e-05	1.27151	0.18246	7.83274	3.69548e-10	1.47324	0.0249142	0.218476	0.773114	8.03704	1.61617e-11
ENSMUSG00000055541	Lair1	0.612891	2.44049e-05	-0.114978	0.820615	0.469307	0.00624249	0.189482	0.194183	0.300461	0.111385	0.772715	1.23818e-09
ENSMUSG00000040118	Cacna2d1	-2.64688	2.44748e-05	-1.04735	0.409804	-3.721	4.28516e-09	-1.4377	0.151399	-0.390191	0.781039	-4.11033	1.66201e-09
ENSMUSG00000000708	Kat2b	-1.00113	2.45802e-05	0.293985	0.55821	-0.73375	0.00606532	-0.432256	0.131312	-0.727525	0.00876594	-1.45872	1.33707e-10
ENSMUSG00000020232	Hmg20b	0.781149	2.46885e-05	-0.0341208	0.974444	0.726404	0.0175117	0.144364	0.531311	0.173963	0.658479	0.89891	7.12429e-07
ENSMUSG00000020717	Pecam1	-0.809278	2.48115e-05	-0.276763	0.632141	-1.11089	1.08771e-05	-0.651591	0.000354846	-0.386562	0.262687	-1.49324	1.09208e-16
ENSMUSG00000049760	Micos13	1.16528	2.48696e-05	-0.256953	0.718341	0.884104	0.00875746	0.520355	0.141053	0.77094	0.0538748	1.65889	4.53663e-08
ENSMUSG00000042406	Atf4	0.637637	2.4871e-05	-0.0624013	0.932168	0.551464	0.00918188	0.304767	0.126152	0.361579	0.184258	0.915363	7.32964e-08
ENSMUSG00000024208	Uqcc2	1.00172	2.50785e-05	-0.361349	0.586002	0.616414	0.0687987	0.403344	0.293176	0.758278	0.0701243	1.3773	3.32651e-08
ENSMUSG00000026185	Igfbp5	-1.79802	2.51183e-05	-0.105653	0.954717	-1.92468	3.461e-07	0.0159854	0.989691	0.114058	0.888119	-1.81286	6.03963e-06
ENSMUSG00000048078	Tenm4	-1.27035	2.52754e-05	0.427884	0.7119	-0.86537	0.111518	-1.51036	6.44221e-07	-1.9389	0.000112081	-2.80681	3.37722e-24
ENSMUSG00000037712	Fermt2	-2.53112	2.5359e-05	-0.462444	0.402844	-3.02541	1.63777e-10	-1.05681	0.00295569	-0.598306	0.227936	-3.61968	1.30546e-15
ENSMUSG00000038984	Tspyl5	-2.27985	2.53835e-05	-0.686913	0.798796	-2.95018	1.94904e-07	-1.05986	0.517851	-0.363722	0.865999	-3.3536	4.93594e-07
ENSMUSG00000036949	Slc39a12	-1.15001	2.57861e-05	0.0032545	0.997602	-1.17029	0.0142285	-0.953108	0.000112331	-0.958823	0.0803683	-2.13014	4.99479e-17
ENSMUSG00000006651	Aplp1	-2.98369	2.58117e-05	-0.693532	0.246673	-3.69138	4.49655e-06	-2.47121	1.56207e-33	-1.78784	3.7696e-05	-5.47383	5.6745e-17
ENSMUSG00000026981	Il1rn	2.01277	2.583e-05	2.21676	7.42779e-17	4.20081	2.43591e-28	2.27752	1.15265e-21	0.0565128	0.91378	4.25196	7.71023e-34
ENSMUSG00000052310	Slc39a1	0.582003	2.583e-05	0.0789232	0.88531	0.633658	9.26092e-06	0.416327	0.00185885	0.333937	0.0824236	0.971464	1.42053e-13
ENSMUSG00000025104	Hdgfl3	-1.38365	2.59952e-05	-0.316072	0.728909	-1.71973	8.80622e-06	-1.26564	0.00335028	-0.95464	0.117428	-2.67733	2.07702e-11
ENSMUSG00000056222	Spock1	-3.57938	2.60646e-05	-1.54357	0.000372265	-5.15428	3.44731e-10	-2.04836	0.0094475	-0.502919	0.708702	-5.65081	5.45799e-07
ENSMUSG00000029642	Polr1d	1.01265	2.60668e-05	-0.121178	0.903126	0.865239	0.00106609	0.489836	0.144444	0.604323	0.103906	1.47406	9.93116e-10
ENSMUSG00000028801	Stpg1	-1.73386	2.61368e-05	-0.212963	0.928393	-1.99311	1.48971e-05	-1.40064	0.206805	-1.20564	0.319383	-3.22313	8.47609e-08
ENSMUSG00000026883	Dab2ip	-1.20254	2.62695e-05	-0.00322948	0.997423	-1.22755	2.99415e-05	-0.994922	0.00880556	-0.995344	0.0152417	-2.22282	1.45682e-15
ENSMUSG00000031561	Tenm3	-2.07112	2.62695e-05	-0.250245	0.909018	-2.35907	1.57653e-09	-0.442201	0.741971	-0.205983	0.855342	-2.56869	2.53411e-07
ENSMUSG00000027642	Rpn2	0.681831	2.66789e-05	-0.300039	0.397009	0.356519	0.0883139	0.0205627	0.952073	0.314775	0.213045	0.673657	3.71992e-06
ENSMUSG00000022537	Tmem44	-0.933211	2.67889e-05	-0.188681	0.782027	-1.14351	5.08237e-08	-0.411875	0.220765	-0.226691	0.529227	-1.37252	7.53934e-10
ENSMUSG00000038216	Pnmt	6.50593	2.6955e-05	-6.18551	0.000292021	NA	NA	-3.32995	0.0332781	2.90715	NA	3.21179	NA
ENSMUSG00000044528	Tram1l1	-2.7868	2.70022e-05	-1.38331	0.658334	-4.22949	1.07081e-09	-0.742412	0.750673	0.645266	0.78659	-3.63995	5.17169e-08
ENSMUSG00000000275	Trim25	0.622044	2.73549e-05	-0.0188161	0.983146	0.572754	0.00608533	-0.109282	0.733603	-0.0924515	0.81369	0.482385	0.010169
ENSMUSG00000021807	Rtraf	0.849028	2.80211e-05	-0.253191	0.63366	0.569561	0.00528826	0.441403	0.096742	0.6888	0.00851696	1.26194	8.15452e-12
ENSMUSG00000082598	Gm15212	1.70006	2.82015e-05	-0.157414	0.912806	1.51687	6.34337e-06	0.553089	0.320337	0.70474	0.121479	2.22648	1.04477e-10
ENSMUSG00000022805	Maats1	-1.43588	2.82168e-05	-0.553243	0.659273	-2.01644	5.6462e-05	-2.67355	2.95485e-09	-2.11664	0.00375855	-4.14028	2.2711e-26
ENSMUSG00000030474	Siglece	-0.832805	2.82168e-05	0.315677	0.391875	-0.541951	0.00940105	0.159612	0.668955	-0.162235	0.617907	-0.704145	0.000721397
ENSMUSG00000020836	Coro6	1.12168	2.83438e-05	-0.494584	0.240848	0.605811	0.0875403	-0.644036	0.0241545	-0.152863	0.7541	0.449125	0.180297
ENSMUSG00000029121	Crmp1	-1.92844	2.85904e-05	-0.483175	0.862218	-2.42329	0.000348137	0.444075	0.679366	0.918135	0.438867	-1.51066	0.00177757
ENSMUSG00000025993	Slc40a1	-0.66966	2.87919e-05	0.16728	0.738819	-0.530415	0.00111095	0.0957372	0.729068	-0.0757657	0.776779	-0.604339	4.20139e-06
ENSMUSG00000082292	Gm12250	1.0767	2.87919e-05	-0.430243	0.420182	0.618798	0.0607807	-0.264208	0.534329	0.162151	0.750841	0.782751	0.00525506
ENSMUSG00000046879	Irgm1	0.668784	2.88886e-05	-0.167138	0.774791	0.472959	0.0348859	-0.113478	0.771688	0.0516684	0.911365	0.52441	0.0152187
ENSMUSG00000041417	Pik3r1	-0.955906	2.90206e-05	0.228258	0.755492	-0.755816	0.0110671	-0.309228	0.350673	-0.539823	0.136097	-1.29341	1.21616e-08
ENSMUSG00000052565	H1f3	1.53835	2.94232e-05	1.21925	0.0010111	2.71943	1.80162e-12	0.931338	6.92872e-05	-0.299822	0.522922	2.43254	1.05406e-15
ENSMUSG00000055553	Kxd1	0.734074	2.94232e-05	-0.000723083	0.998663	0.709102	0.00158992	0.480694	0.030549	0.476788	0.115106	1.18797	9.07438e-09
ENSMUSG00000017390	Aldoc	-1.70761	2.94409e-05	-0.509349	0.603955	-2.23144	7.84346e-07	1.37854	0.000344375	1.88586	1.00524e-05	-0.360086	0.424914
ENSMUSG00000044393	Dsg2	-1.60581	2.96358e-05	-0.39631	0.806739	-2.03134	0.000231097	-1.86739	0.000513763	-1.47014	0.104346	-3.50166	6.98154e-14
ENSMUSG00000030695	Aldoa	0.776425	2.96749e-05	0.118785	0.873847	0.87041	0.000193135	0.572514	0.0188907	0.447281	0.20433	1.32198	2.70995e-09
ENSMUSG00000030733	Sh2b1	0.639613	3.01205e-05	-0.137459	0.791155	0.47672	0.00318827	-0.113347	0.661015	0.0221906	0.938077	0.499518	6.62769e-05
ENSMUSG00000039533	Mmd2	-1.80788	3.01699e-05	-0.542543	0.711944	-2.36581	2.12538e-05	1.17685	0.0185074	1.71934	0.00915262	-0.662294	0.177897
ENSMUSG00000031517	Gpm6a	-1.43723	3.03027e-05	0.156317	0.961628	-1.30169	0.0340084	-0.958706	0.00487246	-1.12077	0.103052	-2.4247	4.10876e-17
ENSMUSG00000022607	Ptk2	-1.51406	3.03565e-05	-0.12312	0.874131	-1.66684	2.56241e-05	-0.265373	0.332485	-0.148173	0.650188	-1.80902	3.16093e-07
ENSMUSG00000030376	Slc8a2	1.69967	3.03565e-05	-0.258217	0.878224	1.41928	0.014855	0.40497	0.486138	0.674652	0.331515	2.0871	3.34572e-07
ENSMUSG00000036504	Phpt1	1.13128	3.0449e-05	-0.370191	0.542844	0.736775	0.0448377	0.328874	0.393055	0.694817	0.0890617	1.43192	7.19478e-07
ENSMUSG00000004264	Phb2	0.775487	3.05644e-05	-0.0406388	0.967443	0.71116	0.00249209	0.432396	0.0727859	0.466682	0.141138	1.1803	1.09472e-09
ENSMUSG00000079659	Tmem243	0.719144	3.05644e-05	-0.472714	0.181507	0.217904	0.530424	0.154836	0.569816	0.620772	0.0453018	0.845671	2.56159e-06
ENSMUSG00000006717	Acot13	0.705346	3.07471e-05	-0.291259	0.600386	0.386429	0.247123	0.450303	0.0882943	0.737771	0.0509588	1.12994	1.53534e-06
ENSMUSG00000024308	Tapbp	0.676591	3.08441e-05	0.286061	0.344275	0.9368	7.08274e-10	0.347407	0.0643021	0.0565129	0.846355	0.994798	4.92345e-12
ENSMUSG00000032523	Hhatl	-1.50958	3.09517e-05	-1.38995	0.0314747	-2.92079	2.18586e-10	-1.8037	0.000183841	-0.41589	0.684528	-3.33976	9.19892e-18
ENSMUSG00000030465	Psd3	-1.6341	3.09901e-05	-0.234163	0.804687	-1.88889	4.30903e-05	-1.13575	0.000103906	-0.904005	0.0581512	-2.79578	1.03015e-11
ENSMUSG00000022519	Srl	-1.17768	3.10617e-05	-0.261166	0.782027	-1.46328	4.24608e-05	-0.891023	0.000373576	-0.640155	0.153302	-2.10271	3.72351e-14
ENSMUSG00000000693	Loxl3	0.728087	3.10831e-05	0.0882166	0.876708	0.789625	4.89782e-05	0.218355	0.297869	0.126595	0.64741	0.918048	5.38818e-07
ENSMUSG00000022450	Ndufa6	0.845339	3.10831e-05	-0.160241	0.838875	0.660275	0.0198157	0.35707	0.283971	0.512005	0.188139	1.1757	1.30808e-06
ENSMUSG00000027360	Hdc	-1.18035	3.10831e-05	-0.562143	0.276396	-1.76819	1.05032e-08	-0.669945	0.712242	-0.123866	NA	-1.89112	0.0619643
ENSMUSG00000041658	Rragb	-2.57471	3.10831e-05	-0.368633	0.861122	-2.96539	3.19335e-06	-1.6843	0.0346625	-1.3247	0.148466	-4.28172	2.13609e-11
ENSMUSG00000046434	Hnrnpa1	0.79045	3.10831e-05	-0.0601531	0.954717	0.706915	0.00356744	-0.129643	0.737846	-0.070983	0.874741	0.634658	0.000336072
ENSMUSG00000068740	Celsr2	-1.41072	3.11792e-05	-0.36802	0.769124	-1.80219	1.13061e-06	-1.23766	0.0128381	-0.874246	0.17438	-2.68022	9.06223e-16
ENSMUSG00000036862	Dchs1	-1.70026	3.22709e-05	0.436809	0.668769	-1.28269	0.00451805	-0.233637	0.741735	-0.654825	0.182846	-1.94931	6.78212e-08
ENSMUSG00000031904	Slc7a6	0.676095	3.24412e-05	-0.108927	0.863394	0.53834	0.00303221	-0.0236049	0.939135	0.084703	0.766067	0.627298	5.72605e-06
ENSMUSG00000036591	Arhgap21	-1.21748	3.28497e-05	-0.0508345	0.967443	-1.29291	3.45431e-05	-0.628209	0.0753248	-0.579871	0.146286	-1.87374	1.68792e-10
ENSMUSG00000039016	Timm8b	1.14485	3.3152e-05	-0.196187	0.820071	0.928793	0.0113239	0.552285	0.0253699	0.740024	0.0384649	1.66833	5.87199e-10
ENSMUSG00000022762	Ncam2	-4.12368	3.31745e-05	-0.487573	0.869349	-4.62133	1.88808e-09	-1.74638	0.202755	-1.26505	0.42714	-5.89487	2.18353e-07
ENSMUSG00000064351	mt-Co1	1.09919	3.31745e-05	0.178419	0.896213	1.2559	0.00161866	-0.24659	0.563365	-0.421621	0.417876	0.825151	0.00025518
ENSMUSG00000019818	Cd164	-0.67637	3.32482e-05	-0.421885	0.150296	-1.12606	1.03817e-09	-0.586157	0.000354846	-0.169485	0.572432	-1.29208	6.40742e-19
ENSMUSG00000001036	Epn2	-1.70157	3.35683e-05	-0.456046	0.0731147	-2.18494	8.33167e-07	-0.848455	1.06301e-06	-0.398233	0.103996	-2.58143	1.11657e-10
ENSMUSG00000025742	Prps2	-0.83784	3.39572e-05	0.297948	0.577631	-0.568659	0.0112258	-0.0064791	0.989576	-0.306822	0.274445	-0.870523	1.71123e-10
ENSMUSG00000022548	Apod	-3.23368	3.3979e-05	-1.84552	5.23487e-10	-5.10055	7.36841e-12	-3.18708	8.2219e-27	-1.34965	0.00217251	-6.44561	1.33183e-18
ENSMUSG00000048264	Dip2c	-1.02628	3.40607e-05	0.586562	0.269964	-0.472387	0.27317	-0.126934	0.828636	-0.713518	0.15716	-1.18388	7.01502e-05
ENSMUSG00000009614	Sardh	0.93135	3.41068e-05	0.536912	0.0825155	1.44207	5.75797e-11	0.602496	0.0017367	0.0631017	0.855106	1.5065	2.02069e-18
ENSMUSG00000072966	Gprasp2	-0.73079	3.4728e-05	-0.534091	0.0239086	-1.2921	1.76581e-13	-0.943767	0.000483737	-0.415536	0.28495	-1.70831	3.45007e-12
ENSMUSG00000040433	Zbtb38	-0.866484	3.55512e-05	0.039714	0.976867	-0.862326	0.0126522	-0.398345	0.220228	-0.437878	0.367161	-1.29534	9.38577e-09
ENSMUSG00000026203	Dnajb2	-1.57392	3.55555e-05	-0.449259	0.0683486	-2.04623	9.70789e-07	-0.583889	0.000871056	-0.140031	0.663934	-2.18336	7.58975e-09
ENSMUSG00000041774	Ydjc	1.98943	3.55555e-05	0.180008	0.879611	2.14087	7.22719e-05	0.787432	0.0332781	0.601523	0.256335	2.74896	9.75811e-09
ENSMUSG00000025764	Jade1	-0.972243	3.56179e-05	-0.11939	0.917452	-1.12099	0.000318399	-0.538821	0.0989708	-0.421832	0.370428	-1.53913	8.06622e-10
ENSMUSG00000049521	Cdc42ep1	-2.84707	3.57354e-05	-0.85159	0.0254493	-3.74204	1.58519e-12	-2.50807	1.3802e-14	-1.66264	3.84865e-05	-5.39962	1.72895e-15
ENSMUSG00000006494	Pdk1	0.566354	3.58455e-05	-0.335379	0.126986	0.203398	0.351429	-0.0630679	0.781761	0.269497	0.208909	0.4746	0.00154842
ENSMUSG00000024053	Emilin2	-1.63019	3.61738e-05	1.51488	9.79113e-11	-0.123897	0.851194	1.22587	2.10366e-07	-0.291136	0.225009	-0.411563	0.332516
ENSMUSG00000002341	Ncan	-2.09346	3.66e-05	-0.0117572	0.995932	-2.13197	0.000596555	1.09259	0.313279	1.10867	0.329506	-1.03297	0.0821523
ENSMUSG00000058317	Ube2e2	-1.62947	3.66562e-05	0.0031081	0.997479	-1.64948	2.46531e-05	-0.571861	0.252685	-0.5788	0.197792	-2.21443	8.7846e-10
ENSMUSG00000015013	Trappc2l	0.962671	3.66757e-05	-0.0966349	0.928746	0.842901	0.00128118	0.574423	0.0719358	0.663875	0.077042	1.50985	1.59504e-10
ENSMUSG00000025225	Nfkb2	0.693899	3.66757e-05	0.548446	0.00268507	1.21518	1.34794e-18	0.539392	0.00099298	-0.0125855	0.967885	1.20579	2.10409e-16
ENSMUSG00000028434	Epb41l4b	-1.87225	3.68296e-05	-1.9118	0.0477818	-3.79429	1.00798e-08	-0.817829	0.410937	1.0741	0.470319	-2.70769	5.31819e-06
ENSMUSG00000021684	Pde8b	0.771533	3.70398e-05	0.307552	0.391485	1.05371	8.57578e-07	0.547475	0.000421863	0.237838	0.370052	1.29071	2.52407e-14
ENSMUSG00000098188	Sowahc	0.679153	3.70398e-05	0.432504	0.348563	1.08	2.93744e-05	0.168307	0.684156	-0.264109	0.566805	0.816544	0.000224286
ENSMUSG00000025810	Nrp1	0.883872	3.70854e-05	0.629279	0.111188	1.48116	4.2247e-07	0.335314	0.190623	-0.293673	0.483319	1.19067	3.62426e-09
ENSMUSG00000020333	Acsl6	-1.29075	3.7191e-05	0.321237	0.824419	-0.993177	0.0674288	-0.181953	0.841245	-0.514365	0.545178	-1.51569	0.00030088
ENSMUSG00000071528	Atp5md	1.37959	3.73906e-05	-0.359838	0.569073	0.990614	0.00713334	0.301457	0.552204	0.657243	0.119734	1.65092	2.25883e-06
ENSMUSG00000030208	Emp1	-1.63538	3.75028e-05	0.0293253	0.990558	-1.60781	0.00533037	0.199552	0.84612	0.147909	0.90624	-1.45944	5.25793e-05
ENSMUSG00000033579	Fa2h	-3.67677	3.7823e-05	-2.04407	6.96196e-10	-5.75087	2.27943e-12	-5.55983	1.773e-26	-3.51664	1.35728e-07	-9.27401	3.04859e-15
ENSMUSG00000032330	Cox7a2	1.05933	3.78417e-05	-0.409481	0.48035	0.625912	0.0864406	0.344441	0.378427	0.746804	0.0700408	1.37589	3.91782e-07
ENSMUSG00000034177	Rnf43	-2.2172	3.78417e-05	-0.0234569	0.992893	-2.26431	0.00366533	-0.499769	0.602211	-0.471138	0.724012	-2.73123	3.18426e-06
ENSMUSG00000035093	Secisbp2l	-1.4819	3.78785e-05	0.392402	0.626534	-1.12052	0.021135	-0.419828	0.383147	-0.812064	0.129384	-1.92917	6.8517e-07
ENSMUSG00000041075	Fzd7	0.758505	3.79412e-05	0.0372996	0.963513	0.769142	2.90994e-05	-0.0401104	0.921468	-0.0797056	0.815415	0.690677	0.000339709
ENSMUSG00000073680	Tmem88b	-3.52622	3.79412e-05	-1.41636	6.41369e-07	-4.97648	9.43648e-10	-5.83771	1.12125e-29	-4.42335	2.41806e-13	-9.4126	4.90651e-17
ENSMUSG00000036599	Chst12	0.831791	3.81749e-05	-0.18168	0.786317	0.62503	0.00716636	0.242428	0.402077	0.418782	0.139214	1.04633	1.98529e-09
ENSMUSG00000015599	Ttbk1	-1.8187	3.8266e-05	-0.1938	0.891247	-2.0359	6.60521e-06	-1.03779	0.0859325	-0.842979	0.20212	-2.87892	3.82146e-09
ENSMUSG00000030401	Rtn2	-2.10659	3.8266e-05	-0.0690478	0.976185	-2.18605	9.70062e-05	-0.524306	0.548397	-0.459097	0.605984	-2.65333	6.88079e-07
ENSMUSG00000078161	Erich3	-1.50036	3.86084e-05	-1.05303	0.156612	-2.56318	3.15185e-09	-2.74047	1.95959e-07	-1.6978	0.0383083	-4.25734	2.8951e-23
ENSMUSG00000039765	Cc2d2a	-0.920876	3.89541e-05	-0.103157	0.918705	-1.05065	9.11208e-05	-0.782129	0.0341835	-0.681945	0.152326	-1.73378	5.74477e-09
ENSMUSG00000039908	Slc26a11	-1.09769	3.91141e-05	0.984896	4.40227e-05	-0.136031	0.728989	0.526645	0.0631943	-0.459149	0.0878326	-0.593673	0.0250859
ENSMUSG00000038312	Edem2	0.65416	3.95773e-05	-0.196083	0.639439	0.432993	0.0330439	0.214735	0.369192	0.405478	0.104759	0.841283	6.48577e-07
ENSMUSG00000027961	Lrrc39	0.91996	3.96504e-05	-0.993767	0.000119007	-0.100084	0.813815	-0.525282	0.0619958	0.466598	0.206955	0.36803	0.192962
ENSMUSG00000022425	Enpp2	-1.37907	3.97243e-05	0.338187	0.903294	-1.0559	0.164558	-2.08742	3.64053e-11	-2.43632	0.00631871	-3.48866	2.16473e-24
ENSMUSG00000029108	Pcdh7	-1.75777	4.03735e-05	0.664103	0.605465	-1.12884	0.0785531	-0.982008	0.194011	-1.65369	0.0496804	-2.77872	3.89175e-09
ENSMUSG00000031027	Stk33	-1.51901	4.0557e-05	-0.381415	0.873307	-1.88599	0.00370435	-2.64807	0.000177997	-2.28857	0.0555748	-4.17385	7.03859e-15
ENSMUSG00000058690	Ccser2	-0.960931	4.08017e-05	0.307422	0.770803	-0.689241	0.10453	-0.371692	0.267967	-0.673258	0.16985	-1.35782	4.61238e-12
ENSMUSG00000036225	Kctd1	-1.37389	4.10477e-05	0.587509	0.392208	-0.808209	0.0183927	-0.0160082	0.986713	-0.610271	0.1942	-1.41883	4.30227e-06
ENSMUSG00000036242	Armh4	-2.07756	4.10477e-05	0.287103	0.931861	-1.85838	0.0122835	-1.98516	0.104478	-2.28345	0.136395	-4.13167	6.62695e-10
ENSMUSG00000062591	Tubb4a	-3.44576	4.11685e-05	-1.58762	5.62353e-08	-5.05644	3.2049e-11	-4.17854	8.71815e-47	-2.59497	1.59205e-17	-7.64644	8.21557e-24
ENSMUSG00000003974	Grm3	-3.08249	4.12072e-05	-1.62989	8.47514e-05	-4.71994	7.56122e-16	-0.245817	0.769102	1.37151	0.0375138	-3.36073	3.40908e-05
ENSMUSG00000074336	Apoc4	5.91446	4.12663e-05	3.76638	1.1964e-22	9.58834	3.88685e-17	4.57211	1.54351e-39	0.795598	0.0705712	10.389	6.87709e-21
ENSMUSG00000029346	Srrd	0.92887	4.16107e-05	-0.364407	0.401331	0.540606	0.0711974	0.224084	0.467899	0.584009	0.0496804	1.12643	2.78184e-07
ENSMUSG00000026490	Cdc42bpa	-1.68476	4.1679e-05	-0.159542	0.885496	-1.87334	0.000153587	-0.769994	0.00804065	-0.613485	0.205685	-2.48334	3.69236e-09
ENSMUSG00000039904	Gpr37	-3.69542	4.18172e-05	-1.52193	1.17073e-06	-5.23675	6.43038e-10	-3.61282	1.77931e-26	-2.09472	2.49322e-07	-7.34091	4.40323e-17
ENSMUSG00000055435	Maf	-0.637268	4.19659e-05	0.13603	0.809064	-0.529297	0.00754282	-0.220967	0.411576	-0.361139	0.210385	-0.889648	8.16607e-07
ENSMUSG00000046229	Scand1	0.87069	4.21668e-05	-0.184558	0.836297	0.662855	0.0313848	0.437244	0.275847	0.614948	0.181722	1.28285	3.60597e-06
ENSMUSG00000075514	Gm13375	-1.51489	4.22236e-05	-0.523141	0.506736	-2.0611	2.09622e-07	-0.420414	0.478093	0.0961973	0.905563	-1.96315	3.57503e-07
ENSMUSG00000038178	Slc43a2	-0.822679	4.24353e-05	0.827516	3.26484e-07	-0.0224187	0.958274	0.377484	0.0112386	-0.453931	0.0273765	-0.474477	0.0265087
ENSMUSG00000060240	Cend1	-2.36352	4.24572e-05	0.0887832	0.973714	-2.27963	0.00272734	-0.958352	0.204403	-1.06269	0.308936	-3.35031	2.59169e-07
ENSMUSG00000106918	Mrpl33	1.11629	4.24572e-05	-0.314872	0.55821	0.776468	0.0159582	0.240954	0.540521	0.549963	0.114496	1.3281	1.93877e-06
ENSMUSG00000024524	Gnal	-1.72191	4.32806e-05	0.645218	0.537952	-1.10576	0.0080156	0.422301	NA	-0.242535	0.858391	-1.33891	0.0559203
ENSMUSG00000027889	Ampd2	0.668873	4.3517e-05	0.0192761	0.979561	0.664223	0.00112866	-0.085239	0.728088	-0.107016	0.686473	0.555094	0.000724926
ENSMUSG00000009575	Cbx5	-0.694748	4.43037e-05	0.251699	0.597274	-0.469178	0.0178862	-0.432176	0.0496633	-0.688458	0.00308765	-1.15399	1.4093e-15
ENSMUSG00000042524	Sun2	0.56959	4.43225e-05	-0.0744364	0.877533	0.469318	0.00117516	0.0682513	0.733384	0.138669	0.388368	0.609878	2.93804e-07
ENSMUSG00000062859	Tcp11	-1.62232	4.49247e-05	-0.243458	0.906682	-1.90484	4.33163e-07	-1.09559	0.202645	-0.858092	0.33757	-2.75831	3.85653e-09
ENSMUSG00000082901	Gm14323	1.31009	4.54395e-05	-0.202775	0.875611	1.08142	0.0051093	0.852574	0.0332811	1.04857	0.0330417	2.13386	4.70139e-11
ENSMUSG00000042401	Crtac1	-3.10343	4.57508e-05	-0.0974743	0.977837	-3.20754	0.00013171	-2.5537	0.116701	-2.45737	0.183464	-5.67074	0.00227531
ENSMUSG00000002274	Metrn	-0.805732	4.57803e-05	-0.152358	0.920275	-0.976687	0.0482035	-0.345317	0.245211	-0.199925	0.794339	-1.17591	2.04558e-06
ENSMUSG00000018899	Irf1	0.60423	4.57803e-05	-0.0281552	0.973276	0.551571	0.0154048	0.109584	0.546511	0.134439	0.641194	0.685242	3.87056e-07
ENSMUSG00000040415	Dtx3	0.782998	4.60487e-05	-0.0576757	0.953773	0.703612	0.0156316	0.0825437	0.791606	0.137702	0.726972	0.838676	9.0773e-06
ENSMUSG00000044252	Osbpl1a	-1.28928	4.65029e-05	0.0109696	0.988546	-1.30476	0.000258508	-0.377964	0.0195145	-0.391271	0.0953208	-1.68831	3.89134e-08
ENSMUSG00000027227	Sord	0.817578	4.68051e-05	-0.151118	0.828008	0.637085	0.0108974	0.421742	0.0725897	0.567584	0.0608407	1.2114	4.24029e-09
ENSMUSG00000028514	Usp24	-0.67715	4.68105e-05	0.319054	0.669775	-0.390635	0.334753	-0.247116	0.511897	-0.567155	0.232211	-0.955402	1.86751e-05
ENSMUSG00000095407	Tmem200c	-1.78772	4.71066e-05	0.314604	0.871869	-1.49749	0.00307721	-0.453822	0.629472	-0.777122	0.331473	-2.27299	8.37768e-08
ENSMUSG00000103088	Pcdhgb6	-1.45262	4.72589e-05	0.0132885	0.993426	-1.46991	3.09303e-05	-0.905734	0.135118	-0.925692	0.127654	-2.39972	1.78407e-11
ENSMUSG00000043631	Ecm2	-1.92191	4.74168e-05	0.687209	0.613169	-1.25192	0.0332096	-1.71666	0.040484	-2.41275	0.00319297	-3.66667	1.11384e-12
ENSMUSG00000027030	Stk39	-1.16841	4.74778e-05	0.24498	0.940702	-0.942375	0.193619	-1.67737	1.67734e-08	-1.92878	0.0623839	-2.86775	2.7151e-22
ENSMUSG00000032724	Abtb2	-2.15566	4.75997e-05	-0.00341075	0.997739	-2.17448	6.04114e-05	-0.253771	0.787394	-0.253223	0.738728	-2.43443	3.97718e-06
ENSMUSG00000017639	Rab11fip4	-1.03705	4.7817e-05	0.495767	0.0427744	-0.563796	0.0511693	0.192672	0.525162	-0.306158	0.149277	-0.865614	0.000362961
ENSMUSG00000063887	Nlgn1	-3.5862	4.78265e-05	-0.488685	0.920892	-3.98681	6.92084e-06	0.600192	0.796756	1.06685	0.589252	-2.92576	0.000981039
ENSMUSG00000027221	Chst1	0.73661	4.79293e-05	0.544938	0.00819999	1.25489	1.18772e-16	0.890759	3.95198e-10	0.342167	0.0367913	1.59788	2.77576e-32
ENSMUSG00000031790	Mmp15	-1.3203	4.80137e-05	0.0803535	0.969535	-1.26289	0.0178542	-1.34135	2.71446e-05	-1.42259	0.0144142	-2.68341	1.06259e-22
ENSMUSG00000037736	Limch1	-2.73126	4.81414e-05	-0.355296	0.669646	-3.11663	1.77984e-11	-2.04479	4.22044e-07	-1.68825	7.53992e-07	-4.80584	4.37303e-25
ENSMUSG00000026213	Stk11ip	0.598818	4.8309e-05	0.136061	0.818433	0.706848	0.000129571	0.120534	0.663049	-0.0158798	0.969082	0.692399	3.47442e-06
ENSMUSG00000005397	Nid1	-1.98764	4.84519e-05	0.377581	0.804792	-1.62343	0.0055467	-2.11885	0.00164712	-2.50048	0.000871791	-4.12809	2.62563e-12
ENSMUSG00000050856	Atp5k	0.986913	4.84519e-05	-0.340863	0.608744	0.619071	0.0907917	0.372801	0.237266	0.706786	0.0745039	1.3312	1.9348e-08
ENSMUSG00000032118	Fez1	-3.09001	4.84889e-05	-1.63811	5.25934e-07	-4.74602	4.99105e-10	-2.91319	6.08301e-22	-1.28528	0.00474967	-6.03921	4.29157e-16
ENSMUSG00000040147	Maob	-1.46465	4.85216e-05	0.253894	0.939901	-1.24329	0.0618961	-1.39412	0.000237023	-1.63987	0.0234621	-2.88315	5.23905e-23
ENSMUSG00000041362	Shtn1	-1.4085	4.85216e-05	0.437839	0.367613	-0.991746	0.00640563	-0.32687	0.458984	-0.764338	0.00408385	-1.75827	2.70493e-08
ENSMUSG00000056481	Cd248	-2.03721	4.86348e-05	0.521652	0.720411	-1.54359	0.000177534	-1.45979	0.163715	-1.99822	0.0112552	-3.54111	2.48101e-10
ENSMUSG00000060261	Gtf2i	-0.626145	4.86348e-05	0.0377055	0.967966	-0.614423	0.00364075	-0.379008	0.167487	-0.421253	0.21685	-1.03572	7.25452e-08
ENSMUSG00000079057	Cyp4v3	0.71969	4.86348e-05	0.346942	0.0928667	1.03974	1.85706e-09	0.521975	0.000108998	0.171094	0.394392	1.21387	2.51058e-13
ENSMUSG00000028689	Ccdc163	1.04122	4.87024e-05	-0.0423307	0.969639	0.974072	0.000350881	0.0912534	0.829428	0.127007	0.732668	1.10005	1.37682e-06
ENSMUSG00000016534	Lamp2	0.595785	4.87086e-05	-0.121837	0.826499	0.445188	0.00766125	0.10105	0.651327	0.218062	0.316755	0.667494	9.78156e-10
ENSMUSG00000026728	Vim	-0.838289	4.90778e-05	1.88148	1.05235e-30	1.01901	4.27709e-06	1.89564	1.44712e-29	0.00993672	0.982733	1.02947	2.53096e-06
ENSMUSG00000103755	Gm37805	3.43644	4.90778e-05	0.244715	0.897625	3.62205	7.45425e-07	0.48554	0.557309	0.230405	0.759661	3.85611	9.16589e-08
ENSMUSG00000014547	Wdfy2	-0.76257	4.9362e-05	0.144008	0.879937	-0.650252	0.0244012	-0.303897	0.385019	-0.449569	0.276858	-1.09701	2.52351e-07
ENSMUSG00000005373	Mlxipl	0.749963	4.9514e-05	-0.225456	0.639917	0.50045	0.0704784	-0.0910377	0.710148	0.132443	0.668581	0.631187	0.000341098
ENSMUSG00000024140	Epas1	-1.11737	4.9514e-05	0.313842	0.722623	-0.826106	0.0618379	-0.50469	0.258708	-0.825164	0.13521	-1.64781	2.87166e-06
ENSMUSG00000026842	Abl1	-0.605719	4.9514e-05	0.0835099	0.90685	-0.549027	0.00757515	-0.26203	0.272158	-0.347654	0.228838	-0.896148	1.44493e-07
ENSMUSG00000071451	Psmg4	1.19575	4.9514e-05	0.0538402	0.968345	1.22511	0.000573467	0.812514	0.0132547	0.754323	0.097742	1.98347	2.60443e-10
ENSMUSG00000112023	Lilr4b	1.19273	4.9514e-05	2.32268	1.60017e-14	3.48848	1.27479e-34	1.90339	7.00959e-15	-0.413226	0.299034	3.07141	1.20105e-51
ENSMUSG00000037625	Cldn11	-3.50175	5.05821e-05	-1.12179	0.000138167	-4.64769	1.90869e-08	-4.79222	7.03729e-68	-3.67701	7.99115e-33	-8.31564	6.68062e-25
ENSMUSG00000035458	Tnni3	1.11833	5.13416e-05	1.11228	0.00148316	2.21143	2.3885e-10	1.06859	4.84664e-07	-0.0530997	0.933272	2.15544	1.48677e-18
ENSMUSG00000047773	Ankfn1	-2.5912	5.13624e-05	-1.12722	0.735583	-3.77325	7.45339e-07	-2.23957	0.315738	-1.13368	0.745661	-4.87762	2.16566e-07
ENSMUSG00000091811	Inafm1	0.836888	5.13624e-05	-0.1731	0.826125	0.640261	0.0292791	0.208953	0.478093	0.377061	0.268046	1.01794	6.5255e-08
ENSMUSG00000025727	A930017K11Rik	-2.65012	5.13834e-05	-0.580268	0.770681	-3.25003	5.25217e-07	-5.37701	0.000271364	-4.78783	0.00474967	-8.02709	1.27925e-10
ENSMUSG00000033287	Kctd17	-1.0412	5.15658e-05	-0.621303	0.345725	-1.66944	1.73064e-05	-0.62555	0.0516934	-0.0203495	0.982733	-1.69306	8.01002e-10
ENSMUSG00000029465	Arpc3	0.863182	5.20744e-05	-0.14045	0.861793	0.696231	0.00621087	0.526255	0.0757315	0.66019	0.0629987	1.36181	1.45987e-08
ENSMUSG00000031990	Jam3	-1.46749	5.23285e-05	-1.09908	0.00158704	-2.60071	6.97992e-11	-0.66033	0.0127492	0.422564	0.314176	-2.16333	1.50609e-10
ENSMUSG00000096687	Mfsd4b4	0.750933	5.25249e-05	-0.248279	0.671183	0.474373	0.0971956	-0.0986638	0.781761	0.149385	0.709524	0.622911	0.00105298
ENSMUSG00000087687	Pet100	1.19431	5.25887e-05	-0.231389	0.840549	0.933446	0.0491503	0.718281	0.00796713	0.945115	0.0496804	1.88738	1.26957e-10
ENSMUSG00000028890	Mtf1	-1.05989	5.26519e-05	0.386205	0.392384	-0.69973	0.0343485	0.0289937	0.950949	-0.358566	0.304576	-1.05729	5.54333e-05
ENSMUSG00000034377	Tulp4	-1.3687	5.26808e-05	0.428843	0.566582	-0.971979	0.0384478	-0.569422	0.057677	-0.995112	0.017932	-1.96057	9.01565e-10
ENSMUSG00000063856	Gpx1	0.919147	5.30569e-05	0.0408792	0.973656	0.935836	0.00390913	0.604404	0.0483608	0.555708	0.218322	1.49594	2.2801e-08
ENSMUSG00000046242	Nme9	-1.5426	5.38091e-05	-0.0299185	0.99043	-1.60471	0.0161376	-2.26629	0.00238369	-2.2524	0.0575194	-3.84636	1.1636e-12
ENSMUSG00000034488	Edil3	-3.97273	5.39396e-05	-1.75109	0.000198694	-5.74696	2.54337e-11	-3.85847	8.56304e-05	-2.09564	0.0181826	-7.84954	1.95738e-11
ENSMUSG00000068099	1500009C09Rik	-1.62221	5.40144e-05	-0.321415	0.903126	-1.97147	0.0033582	-1.05506	0.104367	-0.734534	0.517649	-2.70965	8.96212e-13
ENSMUSG00000026463	Atp2b4	-1.55834	5.46843e-05	0.415455	0.619843	-1.16897	0.00693055	-1.13547	0.00859601	-1.55492	0.000271213	-2.72414	2.22322e-12
ENSMUSG00000025533	Asl	0.907052	5.47959e-05	-0.169413	0.776012	0.714046	0.00678192	0.321844	0.332373	0.486662	0.149277	1.20271	3.60823e-06
ENSMUSG00000027775	Mfsd1	0.594702	5.47959e-05	0.199285	0.511881	0.76683	1.61926e-08	0.42959	0.00154676	0.226186	0.225076	0.995708	7.3456e-14
ENSMUSG00000052911	Lamb2	0.68164	5.47959e-05	-0.605403	0.0245458	0.0529012	0.908181	-0.645538	9.15751e-07	-0.0407017	0.926601	0.00903656	0.973078
ENSMUSG00000026721	Rabgap1l	-0.887456	5.53313e-05	0.205187	0.8264	-0.708589	0.0186378	-0.69767	0.00587638	-0.906949	0.0074609	-1.61017	1.04029e-20
ENSMUSG00000038060	Dlec1	-1.12231	5.53313e-05	-0.113047	0.917174	-1.2574	2.26982e-05	-1.24808	0.000444852	-1.1395	0.00654098	-2.40064	4.17388e-14
ENSMUSG00000001056	Nhp2	0.884035	5.5499e-05	-0.214173	0.765106	0.644377	0.00747034	0.329421	0.405792	0.537374	0.155261	1.18533	1.34234e-06
ENSMUSG00000047935	Sox1ot	-1.7307	5.56053e-05	-0.0352448	0.990223	-1.78107	0.000344745	1.07519	0.236558	1.10688	0.261467	-0.70154	0.229846
ENSMUSG00000050875	Minar2	-2.54679	5.56703e-05	0.617916	0.859968	-1.89822	0.0204098	-0.903544	0.622276	-1.54332	0.325373	-3.44044	6.88012e-07
ENSMUSG00000071392	Ect2l	-2.23746	5.57424e-05	-0.804205	0.655396	-3.04129	3.10461e-08	-2.44798	0.089389	-1.61406	0.376288	-4.64198	2.84043e-08
ENSMUSG00000062760	Shisal1	-2.60104	5.60042e-05	1.5524	0.0916447	-1.0734	0.0919803	-0.104268	0.95562	-1.66173	0.0551012	-2.73303	2.15359e-05
ENSMUSG00000039043	Arpin	-1.44192	5.60792e-05	0.0666801	0.970636	-1.39978	8.10458e-06	-0.00742187	0.994603	-0.0832998	0.903661	-1.48074	2.08167e-06
ENSMUSG00000037894	H2az1	1.05343	5.61015e-05	0.222354	0.793726	1.25172	5.51936e-05	0.562354	0.0230876	0.334983	0.394884	1.5875	1.0797e-11
ENSMUSG00000030256	Bhlhe41	0.693048	5.62862e-05	0.140416	0.732043	0.807496	6.43071e-06	0.253925	0.0840402	0.109119	0.576853	0.91674	3.32497e-09
ENSMUSG00000050288	Fzd2	-1.5539	5.66887e-05	-0.112029	0.967969	-1.71396	0.00352242	0.3122	0.777215	0.41902	0.720846	-1.30108	0.00734406
ENSMUSG00000021003	Galc	0.773536	5.81164e-05	0.57119	0.00499371	1.31651	4.27256e-14	0.56247	0.00150759	-0.0110193	0.975719	1.30795	2.85421e-14
ENSMUSG00000049281	Scn3b	-1.62482	5.83397e-05	-0.638034	0.63039	-2.3201	3.64832e-09	-1.10242	0.449915	-0.504109	0.766603	-2.79185	0.000186612
ENSMUSG00000020122	Egfr	-1.766	5.87313e-05	0.101888	0.972106	-1.67475	0.00127104	0.0438494	0.976708	-0.0685668	0.962005	-1.75399	0.000143834
ENSMUSG00000027882	Stxbp3	-0.863402	5.88822e-05	0.268089	0.376044	-0.62341	0.0128162	0.0776302	0.782047	-0.193841	0.413296	-0.812681	0.000151744
ENSMUSG00000005125	Ndrg1	-3.07071	5.92924e-05	-0.778813	0.00715017	-3.86927	8.77997e-07	-1.80783	1.10753e-10	-1.0341	0.00851696	-4.90347	7.70811e-11
ENSMUSG00000031431	Tsc22d3	-1.06162	5.92997e-05	0.791192	0.01775	-0.289773	0.497119	0.309691	0.510747	-0.490061	0.27862	-0.779805	0.0144274
ENSMUSG00000041889	Shisa4	-2.65117	5.99412e-05	-0.834579	0.175947	-3.50102	1.73027e-09	-1.94495	4.62368e-14	-1.12355	0.0663347	-4.62623	1.85455e-22
ENSMUSG00000026069	Il1rl1	1.13455	6.00695e-05	-0.728526	0.159058	0.363743	0.537366	-0.344776	0.351439	0.386212	0.521472	0.75968	0.0305704
ENSMUSG00000019838	Slc16a10	0.735137	6.08441e-05	0.922502	6.95122e-06	1.62796	3.78595e-18	0.822934	1.2289e-06	-0.0997606	0.76645	1.53024	1.70503e-20
ENSMUSG00000045636	Mtus1	-0.556082	6.19229e-05	-0.00738166	0.990827	-0.591209	0.000724185	-0.0851703	0.72295	-0.0817654	0.781039	-0.670688	2.81686e-07
ENSMUSG00000054752	Fsd1l	-1.30675	6.20369e-05	-0.420158	0.663132	-1.74311	1.33434e-09	-2.49028	7.72887e-08	-2.07348	1.95598e-05	-3.81971	2.0999e-32
ENSMUSG00000001750	Tcirg1	0.72105	6.21419e-05	0.345389	0.304189	1.04315	6.41434e-06	0.362833	0.01147	0.0141529	0.972476	1.05598	1.11409e-10
ENSMUSG00000060675	Plaat3	-1.35688	6.23194e-05	-0.177084	0.879774	-1.55452	0.000830155	-0.187329	0.602524	-0.0184496	0.982425	-1.56753	7.37458e-06
ENSMUSG00000023349	Clec4n	-1.76692	6.24796e-05	1.72947	3.02679e-05	-0.0576578	0.926383	1.55037	0.00833432	-0.197695	0.792001	-0.255808	0.657831
ENSMUSG00000060284	Sp7	-2.71056	6.24796e-05	-3.58671	0.00693252	-6.32945	1.24981e-10	-3.17958	0.019769	0.228552	NA	-5.88826	1.20973e-08
ENSMUSG00000032184	Lysmd2	-1.4436	6.25223e-05	-0.199513	0.931761	-1.65613	0.00155425	-0.700446	0.366846	-0.512414	0.632013	-2.16429	2.996e-07
ENSMUSG00000023949	Tcte1	-1.94158	6.29383e-05	-0.539938	0.799267	-2.53457	5.01408e-06	-2.95838	0.00136006	-2.42218	0.0474204	-4.96015	3.74409e-15
ENSMUSG00000006731	B4galnt1	0.845572	6.29654e-05	0.492087	0.068879	1.3135	9.24994e-11	0.542254	0.00451547	0.0460005	0.890924	1.35863	2.03327e-14
ENSMUSG00000022892	App	-1.31825	6.36595e-05	0.175928	0.656876	-1.16702	0.00216276	-0.283897	0.0753959	-0.464046	0.00970552	-1.62633	3.64904e-07
ENSMUSG00000027070	Lrp2	-2.36567	6.5181e-05	0.290364	0.943711	-2.1001	0.0178295	-0.0785092	0.97596	-0.382845	0.888119	-2.4548	0.0109332
ENSMUSG00000056501	Cebpb	0.893526	6.53359e-05	0.801006	0.00623364	1.67128	2.87583e-08	0.978974	1.65371e-07	0.169864	0.71979	1.84348	4.2132e-15
ENSMUSG00000024620	Pdgfrb	-1.73929	6.53376e-05	0.271572	0.798641	-1.4925	0.00335621	-0.708862	0.0744516	-0.981653	0.027659	-2.47821	6.74578e-09
ENSMUSG00000032783	Troap	2.03508	6.56575e-05	-1.71674	0.0106425	0.26723	0.805408	-0.517319	0.399607	1.18402	0.0996578	1.48127	0.00174265
ENSMUSG00000078945	Naip2	0.635048	6.61681e-05	0.144403	0.769124	0.750216	4.34455e-05	0.223795	0.190936	0.0770913	0.792131	0.830873	7.12895e-08
ENSMUSG00000030047	Arhgap25	0.651776	6.69469e-05	0.439612	0.00355264	1.06404	4.01144e-10	0.646594	6.90193e-12	0.202843	0.213579	1.26958	7.75873e-17
ENSMUSG00000032221	Mns1	-1.46976	6.76988e-05	-0.0750017	0.972622	-1.56807	0.000103669	-2.32149	0.000255784	-2.25394	0.00172976	-3.81728	1.02094e-17
ENSMUSG00000035095	Fam167a	-1.63581	6.77798e-05	-0.178144	0.939901	-1.85239	8.64415e-05	-1.18666	0.0870503	-1.00842	0.232443	-2.85736	5.57118e-12
ENSMUSG00000020108	Ddit4	-2.39084	6.78771e-05	0.36743	0.66409	-2.04636	4.80229e-05	-0.226113	0.638453	-0.606324	0.176832	-2.65199	1.42858e-10
ENSMUSG00000068154	Insm1	-2.75973	6.82879e-05	0.274675	0.956815	-2.43839	0.0058146	0.399665	0.874319	0.114567	0.968774	-2.34717	0.00486952
ENSMUSG00000029649	Pomp	0.758727	6.86435e-05	-0.299623	0.510637	0.433757	0.057899	0.390302	0.171587	0.683352	0.0193602	1.12082	2.615e-08
ENSMUSG00000041697	Cox6a1	0.842627	6.89089e-05	-0.326449	0.645829	0.495144	0.203933	0.0572062	0.915002	0.377215	0.437805	0.873234	0.00051722
ENSMUSG00000022564	Grina	0.750266	6.8914e-05	-0.0232423	0.982757	0.704759	0.0101737	0.262158	0.32917	0.280144	0.431913	0.984787	7.12105e-07
ENSMUSG00000004891	Nes	1.0831	6.89342e-05	1.34161	8.88662e-09	2.39676	7.85807e-19	0.948453	9.36919e-07	-0.391094	0.183842	2.00532	2.44721e-17
ENSMUSG00000096883	Shisa8	-2.44009	6.92085e-05	-1.13121	0.466273	-3.607	2.25646e-08	-1.17075	0.464587	-0.0728452	0.976327	-3.65915	3.59649e-06
ENSMUSG00000025658	Cnksr2	-2.691	7.03828e-05	0.125298	0.983124	-2.70113	0.00805365	-1.31566	0.595749	-1.45185	0.60023	-4.13344	2.83065e-06
ENSMUSG00000031299	Pdha1	-0.676919	7.07308e-05	0.0811685	0.925341	-0.624055	0.0056709	-0.15826	0.620391	-0.242796	0.464795	-0.864345	9.93046e-08
ENSMUSG00000043671	Dpy19l3	-0.913674	7.09529e-05	-0.194006	0.763718	-1.13221	8.67639e-07	-0.523253	0.0366194	-0.334103	0.249609	-1.46465	4.52172e-12
ENSMUSG00000047205	Dusp18	-1.37987	7.09565e-05	0.315936	0.799441	-1.08747	0.0282715	-0.980397	0.00391103	-1.29748	0.0102093	-2.38178	2.48603e-13
ENSMUSG00000097767	Miat	-1.41989	7.17993e-05	0.623254	0.674746	-0.831053	0.221662	-0.447837	0.743582	-1.08619	0.345988	-1.92517	0.0017998
ENSMUSG00000069670	Nkain2	-3.56306	7.2382e-05	-1.53684	0.000666986	-5.12178	1.75502e-09	-4.54195	3.96547e-11	-3.00938	0.00075782	-8.12218	6.62148e-15
ENSMUSG00000038508	Gdf15	1.79432	7.25924e-05	2.04508	5.73615e-07	3.8194	7.49192e-18	1.90016	1.07973e-13	-0.141815	0.831329	3.68804	7.5715e-34
ENSMUSG00000024732	Ccdc86	0.798756	7.33761e-05	-0.461826	0.0982656	0.309384	0.290064	0.000813958	0.998715	0.45697	0.0814442	0.772065	8.49928e-05
ENSMUSG00000030513	Pcsk6	-3.23039	7.33761e-05	-1.57167	0.00698571	-4.85529	3.55415e-18	-1.39721	0.0276019	0.174558	0.864544	-4.67128	1.07714e-09
ENSMUSG00000031558	Slit2	-1.71237	7.33761e-05	0.0646463	0.983124	-1.67349	0.0283997	-2.22921	6.75608e-06	-2.30046	0.0137288	-3.96881	8.19117e-18
ENSMUSG00000057963	Itpk1	-0.960514	7.3826e-05	-0.0125321	0.987685	-0.994361	0.000901004	-0.236901	0.162886	-0.226649	0.432887	-1.21929	1.78738e-07
ENSMUSG00000029167	Ppargc1a	-1.72444	7.3848e-05	0.243525	0.915742	-1.51895	0.00678356	-1.16151	0.108496	-1.40761	0.095591	-2.92317	4.44716e-12
ENSMUSG00000038894	Irs2	-1.01814	7.39888e-05	0.506252	0.0645117	-0.539973	0.100628	-0.0771366	0.856003	-0.586875	0.043779	-1.12273	2.58401e-05
ENSMUSG00000024502	Jakmip2	-1.4513	7.4287e-05	-0.118759	0.961628	-1.59366	0.00292112	-1.81797	0.00227796	-1.69707	0.054527	-3.29748	3.29685e-14
ENSMUSG00000057455	Rit2	-2.63391	7.49569e-05	1.34626	0.401331	-1.383	0.00775809	-2.24069	0.384319	-3.71924	0.0116547	-5.09961	7.2038e-07
ENSMUSG00000058351	Smim4	1.19169	7.61075e-05	-0.0388044	0.978493	1.12986	0.00475647	0.318361	0.395105	0.344857	0.495333	1.47776	8.24349e-07
ENSMUSG00000049493	Pls1	-2.96824	7.62472e-05	-0.834427	0.163804	-3.83472	1.2376e-11	-3.57593	5.97982e-12	-2.74477	3.68081e-05	-6.57256	2.88366e-14
ENSMUSG00000027562	Car2	-2.72611	7.62646e-05	-0.770609	0.267897	-3.51063	2.66656e-05	-2.53246	1.49921e-40	-1.7744	0.000422357	-5.28049	1.07097e-17
ENSMUSG00000111324	Gm31410	3.26126	7.65152e-05	0.116079	0.967443	3.36922	0.000238632	0.0178565	0.989601	-0.116513	0.927007	3.23736	6.41113e-05
ENSMUSG00000044674	Fzd1	-1.85104	7.68702e-05	0.130252	0.96286	-1.764	0.00115219	0.384693	0.764409	0.240686	0.853411	-1.52269	0.00775038
ENSMUSG00000022043	Trim35	-0.849721	7.78832e-05	-0.0794321	0.91279	-0.955124	0.000110309	-0.363591	0.0598915	-0.287054	0.286773	-1.23976	2.5778e-09
ENSMUSG00000017778	Cox7c	0.999757	7.86486e-05	0.145747	0.878416	1.12307	0.000168446	0.287822	0.432573	0.139189	0.776468	1.26265	7.70249e-07
ENSMUSG00000046447	Camk2n1	-0.590953	7.86486e-05	-0.376399	0.272143	-0.987453	9.36252e-06	-0.506281	0.00226366	-0.137124	0.710503	-1.12592	2.67628e-12
ENSMUSG00000052942	Glis3	-1.32657	7.89494e-05	0.0549776	0.973276	-1.29803	3.61274e-06	-0.960845	0.0395911	-1.02293	0.0109135	-2.32308	4.9113e-17
ENSMUSG00000022503	Nubp1	0.648616	7.92187e-05	-0.376335	0.18246	0.249695	0.302386	-0.00759245	0.983193	0.361437	0.106377	0.611691	2.85615e-05
ENSMUSG00000053113	Socs3	0.90111	7.94308e-05	0.111473	0.891076	0.991444	0.00162829	0.254673	0.0865881	0.137815	0.716065	1.12994	1.99686e-07
ENSMUSG00000048332	Lhfp	-1.42815	7.97438e-05	-0.0639166	0.974596	-1.50836	0.000561904	-1.57846	0.0149335	-1.51579	0.0688671	-3.03168	1.12799e-10
ENSMUSG00000041789	2700046A07Rik	-2.85934	7.99981e-05	-3.197	NA	-6.07265	3.49335e-07	-1.74283	NA	1.4409	NA	-4.61413	2.82794e-05
ENSMUSG00000027864	Ptgfrn	0.655856	8.01126e-05	0.592704	0.00836073	1.2194	5.13987e-11	0.343514	0.132903	-0.251094	0.405506	0.968956	9.38434e-08
ENSMUSG00000097855	A930007I19Rik	2.09236	8.07309e-05	0.97259	0.0535644	3.05229	1.78701e-12	1.12455	0.00269166	0.158322	0.783818	3.21351	3.53002e-15
ENSMUSG00000032295	Man2c1	0.561526	8.12065e-05	0.0155742	0.98359	0.553162	0.00260021	0.0558453	0.822653	0.0370217	0.903454	0.589462	1.06347e-05
ENSMUSG00000006281	Tep1	0.538394	8.12456e-05	0.274827	0.598085	0.782262	0.00178998	0.0824269	0.779809	-0.195123	0.617907	0.590367	0.000353297
ENSMUSG00000042178	Armc5	0.613739	8.16394e-05	-0.105052	0.860766	0.48555	0.0159726	0.0391395	0.890155	0.138869	0.584119	0.624502	1.00883e-05
ENSMUSG00000034532	Fbxo16	-2.21844	8.2032e-05	0.510484	0.900903	-1.80876	0.0652707	-1.56381	0.346694	-2.07852	0.227512	-3.87924	3.64157e-10
ENSMUSG00000028246	Faxc	-1.67534	8.27388e-05	0.247775	0.915711	-1.47852	0.00162432	-1.83892	0.119474	-2.0981	0.0830648	-3.59022	1.12215e-08
ENSMUSG00000020080	Hkdc1	-1.59626	8.27719e-05	-0.297836	0.901575	-1.9243	0.000673251	-2.73996	0.000624491	-2.45095	0.0281745	-4.37128	3.53169e-13
ENSMUSG00000021773	Comtd1	1.05171	8.29736e-05	-0.103688	0.916832	0.926105	0.00533885	0.275892	0.492291	0.373782	0.375899	1.30056	9.42126e-06
ENSMUSG00000028757	Ddost	0.702113	8.3675e-05	-0.146458	0.827134	0.53008	0.0111714	0.362947	0.17138	0.502756	0.0933845	1.03678	2.46225e-08
ENSMUSG00000031939	Taf1d	0.803292	8.36846e-05	0.0493401	0.960315	0.827092	2.42561e-05	0.233549	0.436077	0.179797	0.538708	1.00844	9.46748e-10
ENSMUSG00000056145	AI504432	1.37157	8.37835e-05	0.756028	0.08996	2.09887	1.62406e-07	0.612752	0.123004	-0.142546	0.837456	1.95965	2.43857e-07
ENSMUSG00000066233	Tmem42	1.27683	8.40474e-05	-0.412979	0.543039	0.835525	0.00640563	0.172804	0.793059	0.578636	0.196122	1.42309	8.97444e-06
ENSMUSG00000036834	Plch1	-1.63363	8.43124e-05	-0.564699	0.769108	-2.22032	0.000343085	-1.64911	0.0203382	-1.09091	0.377029	-3.31211	1.18607e-10
ENSMUSG00000033313	Fbxl8	1.1872	8.44648e-05	0.0150511	0.99043	1.18096	0.000765496	0.272703	0.586528	0.251638	0.646786	1.43539	1.53534e-06
ENSMUSG00000036959	Bcorl1	-1.19607	8.45573e-05	0.496639	0.442706	-0.731322	0.0940836	-0.0153581	0.983315	-0.511948	0.320676	-1.24012	0.000150032
ENSMUSG00000024644	Cndp2	0.665487	8.46756e-05	0.0680225	0.915051	0.707544	3.71447e-05	0.440045	0.0168152	0.367321	0.110391	1.07811	2.01217e-10
ENSMUSG00000031325	4930519F16Rik	-3.01297	8.67879e-05	-0.860289	NA	-3.9207	0.000458717	-3.51727	NA	-2.60571	NA	-6.74442	7.85985e-08
ENSMUSG00000047109	Cldn14	-2.72356	8.70325e-05	-1.86569	0.177636	-4.59656	5.05178e-09	-5.37671	0.000768411	-3.49847	NA	-8.0936	3.09351e-10
ENSMUSG00000029009	Mthfr	0.715284	8.74166e-05	0.0419712	0.967443	0.728638	0.00131874	-0.158237	0.668955	-0.199715	0.589252	0.528049	0.00705364
ENSMUSG00000052957	Gas1	-1.81967	8.74166e-05	-0.200674	0.945584	-2.02736	0.000226033	0.688736	0.432573	0.872952	0.343756	-1.15834	0.0144898
ENSMUSG00000035521	Gnptg	0.685126	8.75827e-05	-0.288726	0.473639	0.371383	0.102891	0.252542	0.411386	0.535676	0.0731575	0.910518	4.56399e-06
ENSMUSG00000027883	Gpsm2	-1.81801	8.76389e-05	-0.759691	0.346705	-2.60374	1.95282e-07	-0.645054	0.335225	0.109174	0.91378	-2.4862	3.19784e-07
ENSMUSG00000064210	Ano6	-0.678158	8.84838e-05	0.889549	3.71751e-05	0.180687	0.559617	0.369056	0.163746	-0.522883	0.106216	-0.341313	0.144551
ENSMUSG00000070509	Rgma	-2.58992	8.84838e-05	-0.751706	0.39367	-3.35897	1.12171e-10	-0.156166	0.889442	0.590118	0.474661	-2.77787	8.302e-05
ENSMUSG00000027399	Il1a	0.875926	8.8564e-05	-0.046535	0.954668	0.802542	0.000945529	0.0769002	0.785613	0.120406	0.613594	0.925795	2.11031e-06
ENSMUSG00000039115	Itga9	-0.743628	8.89924e-05	0.377204	0.362513	-0.395422	0.0882578	-0.15196	0.680101	-0.5334	0.0679626	-0.926228	5.71305e-08
ENSMUSG00000068762	Gstm6	-2.45438	8.89924e-05	-1.33622	0.476304	-3.79808	2.4592e-07	-1.98696	0.197947	-0.637919	0.82804	-4.44929	6.34977e-07
ENSMUSG00000068617	Efcab1	-1.43704	8.95772e-05	-0.00903043	0.995932	-1.47722	0.0220709	-1.518	0.0111523	-1.50982	0.118611	-2.9854	4.63831e-10
ENSMUSG00000018199	Ro60	-0.887744	8.9863e-05	0.325246	0.532487	-0.594083	0.0474923	-0.227267	0.514077	-0.551303	0.113654	-1.1409	9.24175e-07
ENSMUSG00000028124	Gclm	-0.909186	8.98952e-05	0.473381	0.0331877	-0.461635	0.112373	0.264745	0.235018	-0.211781	0.39775	-0.667543	0.00447823
ENSMUSG00000005338	Cadm3	-2.20527	8.99716e-05	0.667007	0.795009	-1.56885	0.086061	-0.645102	0.641861	-1.31778	0.347336	-2.88154	9.04409e-06
ENSMUSG00000026223	Itm2c	0.644455	9.07022e-05	-0.280655	0.393367	0.337969	0.0708859	0.197107	0.480666	0.472187	0.0522368	0.813297	2.24827e-06
ENSMUSG00000014294	Ndufa2	0.901907	9.08407e-05	-0.200732	0.830785	0.676419	0.0504905	0.489724	0.153906	0.683156	0.121748	1.36344	1.4093e-07
ENSMUSG00000045625	Pigz	-1.84609	9.10602e-05	-0.173979	0.885024	-2.05542	1.29488e-05	-0.37817	0.459312	-0.212315	0.588558	-2.26701	1.46915e-07
ENSMUSG00000000686	Abhd15	-0.867465	9.10632e-05	0.511545	0.0416032	-0.382237	0.176869	-0.161949	0.584251	-0.674587	0.00100513	-1.05536	7.58648e-07
ENSMUSG00000017929	B4galt5	0.663308	9.12693e-05	0.574737	0.0233961	1.20694	3.56339e-10	0.4567	0.0196502	-0.118514	0.739798	1.09025	6.39873e-11
ENSMUSG00000037902	Sirpa	0.589453	9.12809e-05	-0.0786229	0.866716	0.484116	0.00158179	0.153271	0.353864	0.227603	0.133869	0.714044	1.17611e-07
ENSMUSG00000029528	Pxn	-0.589575	9.21807e-05	0.200141	0.631051	-0.415973	0.0502176	-0.111244	0.644805	-0.314277	0.186309	-0.729776	7.80372e-07
ENSMUSG00000033379	Atp6v0b	0.837126	9.22152e-05	-0.187717	0.790916	0.625898	0.0291729	0.380052	0.162848	0.561289	0.0904598	1.18956	5.51067e-08
ENSMUSG00000029838	Ptn	-2.56591	9.23059e-05	-0.248269	0.732652	-2.83698	5.17774e-08	-0.521091	0.0713258	-0.279334	0.549914	-3.12119	9.54652e-07
ENSMUSG00000020432	Tcn2	0.802485	9.27879e-05	-0.675428	0.0171705	0.102731	0.798571	-0.18573	0.617483	0.48251	0.16636	0.588272	0.0121384
ENSMUSG00000027947	Il6ra	-0.749222	9.32649e-05	0.435219	0.264635	-0.343397	0.275464	-0.144999	0.70136	-0.582799	0.0891122	-0.924269	1.32811e-05
ENSMUSG00000020052	Ascl1	-3.14588	9.33157e-05	1.26454	0.645829	-1.93251	0.0563294	0.406918	0.859434	-0.862812	0.615996	-2.79349	0.000315056
ENSMUSG00000033149	Phldb2	-1.33442	9.33786e-05	0.0243884	0.989421	-1.32101	0.00158992	-1.20992	0.00466024	-1.25069	0.0239807	-2.56897	5.14349e-15
ENSMUSG00000027223	Mapk8ip1	-2.53811	9.35167e-05	-0.845775	0.0183107	-3.4003	3.76564e-10	-1.84738	6.94468e-18	-1.0101	0.0179885	-4.40751	1.03576e-12
ENSMUSG00000086006	Gm13293	-1.88039	9.44351e-05	-0.154812	0.946999	-2.06977	0.000129892	-0.784523	0.527189	-0.624377	0.642009	-2.69134	8.08716e-05
ENSMUSG00000000804	Usp32	-0.768537	9.46655e-05	0.508908	0.17267	-0.290722	0.285109	-0.164645	0.717038	-0.676195	0.0448934	-0.964936	2.65989e-06
ENSMUSG00000021814	Anxa7	0.695982	9.46748e-05	0.0614292	0.924217	0.729879	9.64149e-06	0.436435	0.0132907	0.369525	0.0700618	1.10283	5.85874e-11
ENSMUSG00000043085	Tmem82	2.11127	9.47584e-05	0.921403	0.0987545	2.98662	2.53124e-13	0.809963	0.117452	-0.110896	0.860673	2.87295	1.05362e-11
ENSMUSG00000033949	Trim36	-0.890525	9.50265e-05	0.0681618	0.953125	-0.852302	0.00874705	-0.275805	0.438311	-0.347533	0.4378	-1.19648	4.03545e-06
ENSMUSG00000034295	Fhod3	-1.88443	9.5445e-05	0.36635	0.890595	-1.60221	0.00662272	-1.04604	0.336528	-1.4016	0.173957	-2.99097	4.01677e-11
ENSMUSG00000078234	Klhdc7a	-1.24936	9.5445e-05	0.17066	0.920386	-1.10719	0.0324386	-1.54407	7.83784e-05	-1.71453	0.00442389	-2.82576	8.1094e-16
ENSMUSG00000023143	Nagpa	0.674047	9.55752e-05	0.00425757	0.995061	0.653728	0.00118033	0.29421	0.177703	0.284158	0.287536	0.939799	2.10477e-09
ENSMUSG00000000632	Sez6	-2.19388	9.62725e-05	1.51363	0.252746	-0.661166	0.471838	0.868508	0.595114	-0.646022	0.689274	-1.31415	0.11094
ENSMUSG00000024501	Dpysl3	-1.88371	9.67173e-05	0.535164	0.742824	-1.34688	0.00187809	0.393572	0.804487	-0.110186	0.942347	-1.45272	0.0360804
ENSMUSG00000031379	Pir	-1.15634	9.72565e-05	0.130868	0.954717	-1.05794	0.0663574	-0.939168	0.158366	-1.07324	0.242429	-2.13617	1.54203e-07
ENSMUSG00000027457	Snph	-1.06543	9.77095e-05	-0.213436	0.734623	-1.30693	2.13947e-06	-0.188353	0.642725	0.0207949	0.965267	-1.28785	2.02179e-06
ENSMUSG00000051319	Mtln	0.978108	9.79923e-05	-0.0448082	0.974126	0.907772	0.00603924	0.771511	0.00180288	0.811461	0.0286838	1.72148	9.76583e-17
ENSMUSG00000027858	Tspan2	-3.59235	9.83495e-05	-0.760696	0.0583776	-4.37463	3.63866e-07	-3.92429	2.21772e-26	-3.16257	5.66845e-18	-7.54163	7.44413e-17
ENSMUSG00000029798	Herc6	0.900508	9.86928e-05	-0.182986	0.860938	0.689909	0.0745562	-0.361436	0.307066	-0.177552	0.765562	0.512989	0.0893302
ENSMUSG00000039105	Atp6v1g1	0.814771	9.86928e-05	-0.148168	0.839097	0.639859	0.0104553	0.534723	0.0234733	0.676988	0.0203538	1.32145	2.5568e-10
ENSMUSG00000020027	Socs2	1.70072	9.87447e-05	-0.00867657	0.994372	1.68167	0.000104837	0.259367	0.566043	0.274025	0.449172	1.95023	6.89275e-07
ENSMUSG00000006782	Cnp	-3.03473	9.89297e-05	-4.2805	3.20949e-54	-7.33359	2.55656e-40	-5.89355	9.65497e-90	-1.61881	1.60188e-08	-8.95598	3.01787e-42
ENSMUSG00000005615	Pcyt1a	-0.757895	9.97786e-05	0.561319	0.180875	-0.229042	0.556739	-0.142924	0.774835	-0.705026	0.0960069	-0.932106	0.000161782
ENSMUSG00000051456	Hspb3	0.935729	9.97786e-05	-1.03157	0.0106532	-0.112093	0.859656	-0.313855	0.307081	0.703675	0.138185	0.59139	0.0200269
ENSMUSG00000020686	Gas2l2	-1.84893	9.99698e-05	0.07534	0.976577	-1.80237	0.000298548	-1.15762	0.181375	-1.23657	0.156969	-3.04023	2.3294e-10
ENSMUSG00000025892	Gria4	-3.50663	0.000100389	-1.05388	0.460816	-4.56557	4.18763e-12	-3.29917	0.0214377	-2.27228	0.228174	-6.85408	9.44518e-06
ENSMUSG00000064339	mt-Rnr2	1.33619	0.000100661	-0.461069	0.828008	0.853949	0.161982	-0.243883	0.782604	0.22246	0.85584	1.06526	0.00297059
ENSMUSG00000045036	Tmem232	-1.75378	0.000100776	-0.332959	0.921227	-2.12023	0.0111746	-2.754	0.00304592	-2.41663	0.122667	-4.56076	6.4852e-12
ENSMUSG00000031490	Eif4ebp1	0.91703	0.000101291	0.304448	0.632371	1.19589	8.46544e-07	0.928124	0.00136015	0.616887	0.115106	1.81573	7.17433e-14
ENSMUSG00000075010	AW112010	1.18175	0.000101291	0.406793	0.543646	1.56073	5.27572e-07	1.09319	0.000543029	0.681069	0.11534	2.24605	4.25259e-15
ENSMUSG00000021508	Cxcl14	1.25322	0.000101662	2.58755	9.22837e-38	3.81889	7.51468e-44	3.06811	1.76203e-55	0.47792	0.0886619	4.29985	2.34788e-59
ENSMUSG00000020806	Rhbdf2	0.624685	0.00010194	1.07705	4.18494e-10	1.674	1.98059e-24	0.88062	7.03723e-08	-0.198454	0.478092	1.47475	7.12649e-21
ENSMUSG00000040537	Adam22	-1.62815	0.000102126	0.718117	0.297956	-0.932436	0.0268474	-0.293651	0.727154	-1.00698	0.0320456	-1.94476	2.36798e-07
ENSMUSG00000005481	Ddx39	0.614916	0.000102354	-0.0305941	0.969639	0.560137	0.00487444	0.342619	0.0597175	0.367787	0.137237	0.929811	9.07433e-09
ENSMUSG00000030917	Tmem159	0.828195	0.000102354	-0.20356	0.747949	0.601406	0.0308057	0.28689	0.321332	0.483618	0.135952	1.08856	8.05142e-07
ENSMUSG00000055932	Fto	-0.798118	0.000102418	0.0450871	0.955748	-0.779105	0.00164665	-0.0703607	0.790688	-0.117763	0.701048	-0.892519	3.45741e-06
ENSMUSG00000055485	Soga1	-1.06673	0.000102642	0.580732	0.392294	-0.519786	0.289955	-0.206578	0.709099	-0.786898	0.141369	-1.30326	7.21832e-06
ENSMUSG00000032017	Grik4	-2.26296	0.000102653	-1.31323	0.35454	-3.60148	3.10661e-09	-2.78029	0.0202111	-1.45668	0.403053	-5.0843	5.26465e-10
ENSMUSG00000031022	BC051019	-1.88955	0.000102713	-0.489681	0.799403	-2.40512	2.06002e-06	-1.54469	0.102875	-1.06273	0.354166	-3.45695	1.43522e-09
ENSMUSG00000054423	Cadps	-2.40386	0.000102775	-1.16975	0.489473	-3.55935	1.45223e-11	-0.307129	0.885895	0.880524	0.560537	-2.64718	0.000244795
ENSMUSG00000070565	Rasal2	-1.12201	0.000104468	0.372521	0.655396	-0.77957	0.0181829	-0.385827	0.480172	-0.761411	0.106889	-1.539	2.87006e-08
ENSMUSG00000031818	Cox4i1	0.870881	0.00010544	-0.158346	0.863394	0.688249	0.0360917	0.424921	0.2126	0.57671	0.176781	1.26863	1.35058e-06
ENSMUSG00000055320	Tead1	-1.63806	0.00010544	0.614757	0.584551	-1.05254	0.0682625	-1.3809	0.004028	-1.99484	0.000303175	-3.04393	1.32897e-17
ENSMUSG00000001525	Tubb5	0.643251	0.000105758	0.0816907	0.897576	0.698324	7.84198e-07	0.482625	0.0111	0.395341	0.0779427	1.09735	5.04023e-12
ENSMUSG00000026482	Rgl1	-0.703432	0.000106531	0.0108921	0.990223	-0.72209	0.00167274	-0.287077	0.212878	-0.300378	0.323971	-1.0194	1.45398e-08
ENSMUSG00000031217	Efnb1	-0.673113	0.0001072	-0.372438	0.199819	-1.07086	2.87339e-10	-0.397989	0.0526962	-0.0324761	0.928674	-1.10082	1.27328e-11
ENSMUSG00000090125	Pou3f1	-3.73321	0.000107301	0.0532254	0.983256	-3.69731	0.000316902	-0.210728	0.847701	-0.265392	0.805267	-3.95094	3.83624e-05
ENSMUSG00000090291	Lrrc10b	-1.59115	0.000107301	-0.817462	0.425767	-2.44097	1.27284e-09	-1.78433	0.0133738	-0.977205	0.296146	-3.41741	6.88035e-14
ENSMUSG00000015829	Tnr	-2.32671	0.00010732	1.712	0.00340015	-0.617642	0.31799	-2.81834	0.00793177	-4.60038	5.18403e-13	-5.20072	1.21832e-13
ENSMUSG00000052928	Ctif	-1.04203	0.000107552	0.0502906	0.963431	-1.0231	0.00131367	0.00115475	0.998715	-0.0506313	0.926346	-1.06486	0.000231363
ENSMUSG00000091537	Tma7	1.06749	0.000107552	-0.0733527	0.950128	0.967897	0.000693454	0.639073	0.0896312	0.70913	0.0929006	1.68099	3.99587e-08
ENSMUSG00000032714	Syde1	-1.02647	0.000108326	-0.264457	0.844511	-1.3058	0.00445268	-0.929027	0.00844078	-0.674508	0.317523	-1.97855	3.80619e-10
ENSMUSG00000020692	Nle1	0.796958	0.000108437	-0.0630711	0.954208	0.714626	0.0182727	0.132358	0.651044	0.18798	0.629819	0.89874	3.8237e-07
ENSMUSG00000021573	Tppp	-2.64105	0.000108437	-0.263471	0.777385	-2.93134	2.35676e-08	-1.25257	1.93818e-05	-0.991858	0.0193677	-3.92168	9.50734e-10
ENSMUSG00000029442	Wdr66	-1.33005	0.000108437	-0.898849	0.306992	-2.23803	3.13003e-06	-2.29939	5.39729e-06	-1.41444	0.102295	-3.64404	3.97747e-19
ENSMUSG00000055652	Klhl25	0.69379	0.000108437	-0.511619	0.0031844	0.154558	0.556694	-0.0389453	0.895993	0.468538	0.00863182	0.627249	0.000537509
ENSMUSG00000002222	Rmnd5a	-0.712484	0.000108922	0.446781	0.257228	-0.295514	0.35511	-0.0422963	0.923466	-0.490484	0.156969	-0.782964	6.44978e-05
ENSMUSG00000022965	Ifngr2	0.718086	0.000108952	0.0501524	0.947753	0.741372	1.10387e-07	0.385146	0.0631404	0.329843	0.0845347	1.07413	1.71854e-12
ENSMUSG00000032218	Ccnb2	1.73985	0.000109811	-1.24431	0.00105806	0.453101	0.51227	-0.119434	0.877567	1.12363	0.0237551	1.58127	0.00158698
ENSMUSG00000025144	Cenpx	0.864083	0.000109821	-0.0344292	0.974444	0.805839	0.00117254	0.487087	0.0766557	0.514967	0.115994	1.32228	1.20975e-09
ENSMUSG00000102252	Snrpn	-1.26604	0.000111233	-0.328477	0.790567	-1.6139	0.000340712	-2.04041	9.22244e-08	-1.71358	0.00428874	-3.32616	3.35454e-19
ENSMUSG00000032679	Cd59a	-1.24941	0.000111273	0.207797	0.953125	-1.07082	0.155867	-1.14616	0.000135598	-1.34628	0.103604	-2.41661	6.63333e-16
ENSMUSG00000072893	4933439C10Rik	0.826554	0.000111495	0.118741	0.92064	0.929066	0.00741195	0.0835951	0.846846	-0.0430121	0.946005	0.882812	2.84133e-05
ENSMUSG00000037813	D630003M21Rik	-1.8421	0.000111539	0.408245	0.877845	-1.53225	0.0108854	0.364197	0.782047	-0.0249425	0.987858	-1.5521	0.00025212
ENSMUSG00000085251	Gm12326	-1.8589	0.000111917	-1.40477	0.307829	-3.32147	3.92366e-08	-2.83494	0.0133526	-1.48084	0.434887	-4.7106	1.75188e-09
ENSMUSG00000018377	Vezf1	-1.67434	0.000112265	0.878769	0.306992	-0.838694	0.103339	-0.169104	0.914621	-1.06546	0.2731	-1.90889	0.00199893
ENSMUSG00000100157	2310034O05Rik	5.79311	0.000112265	-2.52401	0.0684044	3.35624	0.146378	-0.605203	0.70586	1.92119	0.163057	5.15893	0.000497481
ENSMUSG00000114238	Rps17-ps1	1.46389	0.000113304	-0.0835829	0.961628	1.35326	0.000792085	0.932809	0.0230876	1.00858	0.0410969	2.36821	1.1931e-11
ENSMUSG00000030849	Fgfr2	-2.60736	0.00011415	-0.714121	0.27256	-3.33935	7.85607e-11	-2.61463	1.97541e-15	-1.90941	2.19193e-05	-5.24651	1.58585e-32
ENSMUSG00000042763	Maneal	-2.28934	0.00011415	0.226401	0.944693	-2.07261	0.00628998	-0.0692899	0.956154	-0.312568	0.812054	-2.38512	1.84906e-05
ENSMUSG00000056973	Ces1d	-1.92953	0.000114171	0.0123142	0.995581	-1.965	0.000453864	0.613521	NA	0.554351	NA	-1.39376	0.167981
ENSMUSG00000029182	1700001C02Rik	-1.55627	0.00011452	-0.518232	0.832577	-2.1101	0.00533358	-1.67149	0.00713939	-1.15804	0.36062	-3.25961	1.26567e-13
ENSMUSG00000027344	Fsip1	-2.45097	0.000114826	0.557389	0.875768	-1.97306	0.00814111	-1.14298	0.521428	-1.69932	0.298489	-3.67647	7.5167e-07
ENSMUSG00000031760	Mt3	-1.07322	0.000115265	0.136173	0.961865	-0.956092	0.129544	-0.939996	4.53338e-06	-1.08135	0.099592	-2.03918	9.37299e-14
ENSMUSG00000040659	Efhd2	0.662835	0.000115265	-0.176488	0.679837	0.460379	0.0199509	0.188539	0.438243	0.359281	0.123346	0.822647	1.61718e-06
ENSMUSG00000013419	Zfp651	-0.737017	0.000115438	0.0780747	0.945584	-0.682824	0.0201849	-0.376831	0.116325	-0.45434	0.199183	-1.13946	7.19011e-14
ENSMUSG00000027748	Trpc4	1.97456	0.000115791	3.35339	2.90005e-44	5.28588	5.57398e-70	3.19515	8.71815e-47	-0.161376	0.576616	5.12578	1.6064e-69
ENSMUSG00000053070	Cfap300	-1.58008	0.000116171	0.280236	0.904173	-1.3465	0.0397307	-1.37899	0.0360285	-1.65416	0.0831383	-2.99787	1.73349e-10
ENSMUSG00000046160	Olig1	-3.4119	0.000116888	-1.03671	3.35209e-05	-4.47242	1.39383e-07	-3.51522	5.93088e-23	-2.4833	4.87785e-08	-6.96509	2.22955e-13
ENSMUSG00000053475	Tnfaip6	-3.68013	0.000117373	-1.70227	0.0155966	-5.42941	1.35079e-09	-3.37132	7.43734e-05	-1.6507	0.230299	-7.07154	6.99658e-09
ENSMUSG00000032596	Uba7	0.616772	0.000117888	-0.0750581	0.920927	0.516064	0.0401046	-0.0646915	0.809151	0.00836258	0.985257	0.523284	0.0022823
ENSMUSG00000034463	Scara3	-1.35733	0.000117913	-0.757429	0.473511	-2.14661	3.3296e-06	1.41856	0.000777321	2.17613	7.96984e-05	0.0258075	0.961811
ENSMUSG00000117478	BC051408	-6.11871	0.000117913	0.475083	NA	-5.67927	0.000222221	NA	NA	0.0934795	NA	-5.57532	0.000272127
ENSMUSG00000074591	Ankub1	-1.95041	0.000118047	-1.79005	0.0298545	-3.74647	5.7236e-12	-3.85194	3.80085e-07	-2.06616	0.0898627	-5.81353	2.8145e-21
ENSMUSG00000049538	Adamts16	0.601367	0.000118477	-1.19405	1.55936e-10	-0.616886	0.00203051	-0.66327	2.52026e-06	0.525176	0.017662	-0.0916676	0.61267
ENSMUSG00000084304	Gm6142	1.15047	0.000119232	0.154074	0.877845	1.27497	3.9638e-05	1.01613	0.000230852	0.859333	0.0180003	2.14103	9.52494e-14
ENSMUSG00000101389	Ms4a4a	-1.61593	0.000119333	1.74187	4.51338e-06	0.110311	0.831987	0.876579	0.0854777	-0.874765	0.00427259	-0.762023	0.031876
ENSMUSG00000028962	Slc4a2	-0.733193	0.000119449	0.0786722	0.94872	-0.675913	0.060898	-0.689471	1.42395e-05	-0.773666	0.0337352	-1.44868	1.75994e-19
ENSMUSG00000050751	Pgbd5	-2.2446	0.000120018	-0.649842	0.514492	-2.91654	2.05283e-06	-1.66495	0.00247692	-1.0214	0.160292	-3.93324	2.83358e-11
ENSMUSG00000027375	Mal	-3.55499	0.000120055	-1.46233	1.22255e-09	-5.04024	4.00231e-09	-4.03697	3.88889e-44	-2.57642	9.19892e-19	-7.61948	2.12418e-18
ENSMUSG00000004567	Mcoln1	0.590697	0.000120181	0.292229	0.389781	0.859881	4.6121e-06	0.169032	0.437164	-0.126751	0.65602	0.73257	2.78602e-07
ENSMUSG00000036745	Ttll7	-3.28276	0.000121089	-0.945383	0.0401957	-4.25307	1.02024e-07	-3.36358	2.56184e-16	-2.42022	2.73129e-07	-6.67427	2.40236e-15
ENSMUSG00000027533	Fabp5	1.65245	0.000121207	0.916359	9.63319e-06	2.54383	2.47776e-08	1.33951	1.06122e-16	0.419253	0.144466	2.96584	4.42473e-13
ENSMUSG00000028207	Asph	0.61265	0.000121615	0.302775	0.514607	0.884143	0.000233769	0.226763	0.329593	-0.078033	0.861047	0.809185	3.35399e-06
ENSMUSG00000020034	Tcp11l2	-0.627584	0.000122206	0.157428	0.767413	-0.495968	0.00874782	0.0548792	0.898709	-0.108512	0.773124	-0.602294	0.00280995
ENSMUSG00000030798	Cd37	0.775354	0.000123127	-0.37261	0.304145	0.380022	0.226379	0.0437706	0.912647	0.411497	0.193969	0.791997	0.00030088
ENSMUSG00000037337	Map4k1	1.01235	0.000123674	0.21999	0.727324	1.2119	1.60318e-06	0.251125	0.520581	0.0276657	0.954703	1.23914	2.08167e-06
ENSMUSG00000027298	Tyro3	-2.38424	0.000125423	-0.934573	0.0961914	-3.33568	1.04668e-09	-1.82838	0.066125	-0.901152	0.512688	-4.2294	3.61549e-06
ENSMUSG00000115855	Gm34643	5.8987	0.000127001	-0.819351	0.73428	5.05081	0.00238504	-0.389671	0.826799	0.426174	0.787194	5.4605	0.000517146
ENSMUSG00000004677	Myo9b	0.648758	0.000127017	0.729457	0.014503	1.34802	7.94586e-08	0.313391	0.267967	-0.416513	0.281242	0.932871	4.8751e-06
ENSMUSG00000026494	Kif26b	-2.69241	0.000127283	0.663865	0.843701	-1.99236	0.012706	-4.81632	0.0185053	-5.44651	0.00527351	-7.4152	1.46439e-09
ENSMUSG00000022231	Sema5a	-2.64019	0.000128604	0.425521	0.882795	-2.2398	0.00222272	-3.09986	0.0353434	-3.53882	0.0125655	-5.77855	5.69464e-10
ENSMUSG00000031548	Sfrp1	-1.46437	0.000128744	0.418663	0.778434	-1.06675	0.100958	-1.31569	0.00438241	-1.74181	0.0128984	-2.8058	1.1403e-11
ENSMUSG00000018217	Pmp22	0.713284	0.00012878	-0.605214	0.00226604	0.0824426	0.774206	-0.106805	0.750137	0.493157	0.0285789	0.579425	0.00225275
ENSMUSG00000045107	Saysd1	0.877604	0.00012878	-0.432117	0.313124	0.421487	0.181901	0.261564	0.471284	0.687534	0.0382761	1.11134	2.14547e-06
ENSMUSG00000035441	Myo1d	-2.5737	0.00012932	-0.103562	0.932168	-2.69538	1.17055e-07	-1.03371	0.000237344	-0.936009	0.00234879	-3.62254	8.27163e-16
ENSMUSG00000028194	Ddah1	-2.01798	0.000129429	0.520679	0.787073	-1.52525	0.023816	1.10911	0.0694083	0.590624	0.514725	-0.939505	0.0856713
ENSMUSG00000055717	Slain1	-3.17787	0.000129686	-1.62856	2.72939e-07	-4.84439	4.54224e-10	-3.90593	6.63432e-28	-2.27935	3.23986e-07	-7.10313	1.05721e-18
ENSMUSG00000022945	Chaf1b	1.5288	0.000129767	-0.313574	0.833079	1.17688	0.0476945	0.493336	0.223851	0.819659	0.17628	2.00837	3.88053e-09
ENSMUSG00000014778	Fhod1	0.63369	0.000129846	-0.130642	0.825029	0.477547	0.0485035	-0.0292119	0.910127	0.0992113	0.735895	0.576363	0.000234036
ENSMUSG00000065987	Cd209b	-1.31643	0.000131636	-0.237519	0.899473	-1.59112	0.000320775	-0.878725	0.212291	-0.650808	0.459858	-2.23442	4.95212e-08
ENSMUSG00000095334	Gm21984	-3.81556	0.000131714	-2.90811	0.0263222	-6.74576	3.90667e-14	-2.26445	0.157637	0.774435	0.820279	-6.0603	7.68282e-05
ENSMUSG00000047875	Gpr157	0.715078	0.00013221	-0.00246225	0.995932	0.686062	0.00163136	-0.0160391	0.961603	-0.0148586	0.969044	0.672111	0.000901149
ENSMUSG00000054150	Syne3	-1.44904	0.000132408	0.351808	0.795419	-1.12877	0.00343846	-0.210844	0.802269	-0.562179	0.318187	-1.68901	1.4617e-07
ENSMUSG00000025089	Gfra1	-3.42131	0.000132969	0.108119	0.968187	-3.31604	4.94895e-06	-1.01793	0.272158	-1.1343	0.256476	-4.45777	1.85981e-06
ENSMUSG00000020099	Unc5b	-3.31561	0.000133362	-1.15067	0.00193037	-4.48579	1.4186e-07	-2.97175	1.55956e-26	-1.82913	3.99077e-06	-6.31763	1.98674e-15
ENSMUSG00000030020	Prickle2	-3.02318	0.000133933	-1.26273	0.0738335	-4.31747	4.70269e-13	-2.44326	8.72699e-05	-1.17976	0.236717	-5.49762	6.57968e-10
ENSMUSG00000033540	Idua	0.548873	0.000134065	0.1475	0.734289	0.670044	4.1543e-05	0.101874	0.638623	-0.049195	0.865723	0.622348	1.43106e-05
ENSMUSG00000049608	Gpr55	-2.85605	0.000134435	0.902368	0.700519	-1.97972	0.00414825	-0.633864	0.780693	-1.54586	0.262733	-3.53165	2.60545e-05
ENSMUSG00000006024	Napa	0.654876	0.000134485	-0.130595	0.783092	0.500099	0.0104624	0.194643	0.406621	0.320502	0.158873	0.822751	2.8474e-06
ENSMUSG00000010663	Fads1	-0.591415	0.000134485	0.0240899	0.97796	-0.592566	0.00900008	-0.156979	0.376491	-0.186466	0.515614	-0.776355	4.05884e-09
ENSMUSG00000038816	Ctnnal1	-0.704529	0.000134485	-0.281268	0.762658	-1.01042	0.00549355	-0.977962	2.75975e-08	-0.701111	0.118599	-1.70855	1.00497e-28
ENSMUSG00000057193	Slc44a2	0.488912	0.000134485	-0.622267	1.3725e-06	-0.159551	0.354394	-0.253525	0.0616304	0.365083	0.0182593	0.208246	0.15418
ENSMUSG00000092274	Neat1	0.959231	0.000134485	0.452903	0.426813	1.39238	5.41162e-06	0.281325	0.466317	-0.171131	0.730163	1.21544	9.14651e-08
ENSMUSG00000032239	Rp9	0.735911	0.000134605	-0.114036	0.886987	0.594787	0.0197874	0.423236	0.101841	0.533334	0.104344	1.13231	7.3011e-08
ENSMUSG00000031167	Rbm3	0.702213	0.00013669	-0.00374188	0.995932	0.675589	0.00669	0.152658	0.577323	0.153122	0.654695	0.825893	1.99774e-09
ENSMUSG00000039470	Zdhhc2	-3.03008	0.000136906	1.36599	0.655396	-1.77288	0.0730872	1.501	0.352724	0.154653	0.94588	-1.60791	0.0466285
ENSMUSG00000043740	B430306N03Rik	0.852008	0.000136906	0.0293718	0.976867	0.854447	4.20132e-05	0.501434	0.0366778	0.469106	0.0705655	1.32559	1.11345e-13
ENSMUSG00000073702	Rpl31	1.6039	0.000136906	-0.030938	0.985281	1.5471	0.000241687	0.464653	0.397505	0.489692	0.352269	2.04204	1.40455e-07
ENSMUSG00000087178	A230056P14Rik	-1.62368	0.000136906	0.159272	0.925518	-1.4793	0.00159822	-0.382389	0.601059	-0.549338	0.389056	-2.03451	1.76861e-06
ENSMUSG00000110332	Gm19935	-1.37183	0.000137308	-0.0550095	0.978226	-1.45176	0.00519605	-1.8652	1.70489e-05	-1.81574	0.00500901	-3.26406	1.41696e-15
ENSMUSG00000027170	Eif3m	0.678278	0.000138825	-0.113963	0.885496	0.537799	0.0426529	0.417385	0.0820213	0.526877	0.118152	1.06986	3.69287e-07
ENSMUSG00000022272	Myo10	-0.973126	0.000140122	1.04146	1.41687e-05	0.0438301	0.921128	0.193156	0.73876	-0.854989	0.0182506	-0.814747	0.00941835
ENSMUSG00000019432	Ddx39b	0.485386	0.000140351	0.00805111	0.990223	0.467866	0.00382938	0.0623697	0.793886	0.0524847	0.845544	0.520537	1.98239e-05
ENSMUSG00000051236	Msrb3	-1.42319	0.000143096	0.441245	0.75703	-1.01487	0.0850915	-0.958827	0.123713	-1.40488	0.0745039	-2.41417	5.39996e-08
ENSMUSG00000018796	Acsl1	-0.878325	0.000143241	0.00199775	0.997423	-0.904924	0.00086677	-0.298308	0.116591	-0.301113	0.275147	-1.19906	1.80786e-08
ENSMUSG00000032577	Mapkapk3	0.679804	0.000143528	0.434981	0.0451467	1.08873	2.42902e-08	0.459408	0.00734777	0.0206027	0.956501	1.11102	3.37903e-09
ENSMUSG00000018451	6330403K07Rik	-1.4749	0.000144183	-0.162987	0.941258	-1.65471	6.18863e-05	-1.43127	0.0602313	-1.27384	0.155644	-2.92196	2.32945e-10
ENSMUSG00000028525	Pde4b	-2.22741	0.000144415	-0.0980766	0.934163	-2.35344	1.02982e-06	-0.477453	0.0799065	-0.384478	0.32984	-2.73503	4.52009e-11
ENSMUSG00000047238	Mageh1	-1.06994	0.000144415	-0.347839	0.679809	-1.43562	1.37803e-05	-0.00170154	0.998184	0.344126	0.489566	-1.0945	9.47135e-05
ENSMUSG00000044092	C130050O18Rik	1.11449	0.000145915	-0.670916	0.134017	0.417084	0.199556	0.00994756	0.98934	0.676012	0.0515262	1.09357	5.80577e-06
ENSMUSG00000021959	Lats2	-0.717671	0.000147042	0.0947042	0.915374	-0.651938	0.00587814	-0.123391	0.741735	-0.219465	0.536488	-0.868086	2.0256e-06
ENSMUSG00000068263	Efcc1	-1.98546	0.000147042	0.172648	0.954717	-1.85475	0.000112209	-1.5205	0.247388	-1.72285	0.13114	-3.59107	4.45954e-10
ENSMUSG00000025188	Hps1	0.514685	0.0001471	0.193971	0.639439	0.68419	0.000220609	0.142053	0.499139	-0.0543539	0.868194	0.628666	8.42623e-06
ENSMUSG00000014907	Naf1	-0.747109	0.0001473	0.0144116	0.989879	-0.756415	0.00328158	-0.303496	0.354279	-0.324015	0.414865	-1.07748	1.86853e-08
ENSMUSG00000022419	Deptor	-0.994949	0.000147825	0.620797	0.176412	-0.399428	0.143728	-0.739757	0.0816319	-1.36669	5.18103e-05	-1.76597	1.19633e-12
ENSMUSG00000006728	Cdk4	0.581209	0.000147916	-0.0706156	0.926248	0.486454	0.0307016	0.312647	0.154174	0.377663	0.200156	0.866631	8.72919e-07
ENSMUSG00000027962	Vcam1	-1.00015	0.000147916	1.26274	8.47934e-05	0.239944	0.645781	0.412552	0.146109	-0.85154	0.0281537	-0.611608	0.022514
ENSMUSG00000027784	Ppm1l	-0.855496	0.000147935	-0.212067	0.754056	-1.09476	5.08806e-08	-0.642861	0.0063243	-0.435534	0.0950983	-1.52751	1.32425e-18
ENSMUSG00000090150	Acad11	-0.727604	0.000148826	0.167	0.826304	-0.583769	0.0201628	-0.28696	0.36151	-0.459643	0.16913	-1.04193	2.31216e-08
ENSMUSG00000034842	Art3	-1.89212	0.000151427	0.160376	0.94801	-1.74781	0.00173815	-0.307741	0.748219	-0.487772	0.552717	-2.23681	7.64362e-07
ENSMUSG00000041444	Arhgap32	-1.16695	0.000151468	0.0698375	0.966285	-1.12602	3.60357e-05	-0.695752	0.161875	-0.765987	0.104606	-1.88958	5.26457e-13
ENSMUSG00000024978	Gpam	-0.629389	0.000153746	-0.0179026	0.98359	-0.675481	0.00127253	-0.0136841	0.983195	0.000217177	0.999898	-0.676377	0.0157627
ENSMUSG00000032060	Cryab	-2.60492	0.000153746	-0.641879	0.299117	-3.26423	3.45079e-05	-2.05188	9.44027e-12	-1.41981	0.0120015	-4.67579	4.02482e-11
ENSMUSG00000031540	Kat6a	-1.05012	0.000154874	0.5684	0.43036	-0.514809	0.336529	-0.379232	0.441728	-0.948043	0.0985338	-1.46075	7.96094e-06
ENSMUSG00000030793	Pycard	0.861001	0.000154896	-0.155416	0.821624	0.679147	0.00659223	0.406797	0.0880353	0.556262	0.0262253	1.23838	9.44369e-10
ENSMUSG00000020267	Hint1	0.895496	0.0001561	-0.176034	0.844454	0.695547	0.0175222	0.643472	0.0505111	0.812398	0.0386485	1.5121	6.42822e-09
ENSMUSG00000068299	Nat8f4	-1.55529	0.00015639	-0.0887974	0.970636	-1.67426	0.000287888	-0.964456	0.250947	-0.88326	0.322361	-2.56143	1.73156e-08
ENSMUSG00000031483	Erlin2	-0.574325	0.000157823	0.207098	0.662475	-0.396155	0.0537628	-0.195768	0.497036	-0.406502	0.157937	-0.800833	1.90257e-06
ENSMUSG00000030688	Stard10	-1.01384	0.000158227	0.0636044	0.973276	-0.971145	0.0540277	-0.595735	0.309108	-0.665751	0.390479	-1.63656	3.55428e-05
ENSMUSG00000028518	Prkaa2	-1.28929	0.000159168	0.604206	0.496154	-0.720446	0.135674	-0.590215	0.270523	-1.18991	0.0264492	-1.90757	1.57602e-10
ENSMUSG00000036528	Ppfibp2	-0.797222	0.000159348	-0.0547573	0.946999	-0.877538	0.000453864	-0.403992	0.0168759	-0.353543	0.176789	-1.22519	1.17253e-09
ENSMUSG00000074272	Ceacam1	-0.821165	0.000159639	0.304083	0.523989	-0.544131	0.0109728	-0.342086	0.344267	-0.649688	0.0254009	-1.19195	5.51928e-08
ENSMUSG00000048148	Nwd1	-1.38293	0.000161471	0.0366002	0.984923	-1.36983	0.00159782	-1.17684	0.272554	-1.22175	0.130052	-2.60219	4.26518e-07
ENSMUSG00000059278	Naa38	1.02409	0.000161597	-0.344965	0.635244	0.658437	0.128174	0.425843	0.194205	0.763929	0.0886619	1.42381	9.52165e-07
ENSMUSG00000060477	Irak2	0.577554	0.000162436	0.224355	0.40987	0.776577	1.03795e-05	0.288616	0.0393131	0.0623305	0.810748	0.838441	4.25342e-08
ENSMUSG00000042708	Shcbp1l	1.89732	0.000163317	0.81975	0.089778	2.66029	2.86297e-11	0.545992	0.255115	-0.279895	0.528999	2.39067	7.38545e-09
ENSMUSG00000021879	Dnah12	-1.60387	0.000164548	-0.212219	0.90773	-1.83094	0.000139494	-2.32027	1.42233e-05	-2.10923	0.00104959	-3.95409	1.01649e-18
ENSMUSG00000029765	Plxna4	-1.06472	0.000165187	0.225473	0.826933	-0.871936	0.0257894	-0.456728	0.23708	-0.682838	0.149128	-1.55197	7.93135e-08
ENSMUSG00000033940	Brk1	0.670804	0.000165187	-0.0789085	0.911691	0.565234	0.00242595	0.419617	0.0522867	0.493715	0.0444057	1.06259	2.11684e-09
ENSMUSG00000016541	Atxn10	0.694013	0.000165746	-0.283606	0.437828	0.383883	0.0478561	0.206444	0.47529	0.483954	0.0431186	0.872228	6.77952e-07
ENSMUSG00000053820	Bcl2a1c	3.22473	0.000166243	0.305854	0.875611	3.47441	1.86182e-05	1.39269	0.00727676	1.06014	0.078552	4.51023	9.5307e-13
ENSMUSG00000056735	A930024E05Rik	1.01654	0.000166411	-1.00387	0.00403625	-0.0123327	0.981603	-0.360518	0.384895	0.636819	0.0903753	0.626598	0.0128009
ENSMUSG00000026923	Notch1	-0.760306	0.000166469	0.772797	0.104118	-0.0221809	0.974091	-0.0425789	0.952073	-0.816129	0.153665	-0.838892	0.0110384
ENSMUSG00000030956	Fam53b	-0.707139	0.000166469	0.185422	0.611498	-0.547819	0.0105573	-0.115737	0.593739	-0.304613	0.103869	-0.850779	7.65275e-07
ENSMUSG00000048047	Zbtb33	-0.702478	0.000166826	0.299978	0.63614	-0.435365	0.160682	-0.0956232	0.865048	-0.397324	0.396087	-0.831939	0.0013482
ENSMUSG00000061654	Spry3	-3.43377	0.000166991	0.408546	0.953276	-3.01044	9.386e-05	-2.38269	NA	-2.7696	0.363143	-5.79084	6.39758e-06
ENSMUSG00000026255	Efhd1	-3.4349	0.000167126	-1.22247	0.00172703	-4.6786	1.17794e-07	-1.98299	1.07344e-08	-0.768382	0.174074	-5.4512	2.09714e-10
ENSMUSG00000048583	Igf2	-1.73563	0.000168192	0.280667	0.897888	-1.47922	0.0403469	-2.73187	1.05126e-08	-3.00685	3.54838e-05	-4.48777	1.18231e-21
ENSMUSG00000019810	Fuca2	0.592165	0.000169984	-0.0530061	0.944693	0.511195	0.00717739	0.185551	0.369585	0.233151	0.348552	0.748686	1.01197e-06
ENSMUSG00000024039	Cbs	-1.72375	0.000169984	-0.949003	0.44408	-2.679	4.79086e-07	-0.0735809	0.950949	0.869445	0.323026	-1.81893	6.92885e-06
ENSMUSG00000038495	Otud7b	-1.39233	0.000169984	-0.0259575	0.983522	-1.44265	0.000754383	-0.316778	0.379055	-0.291205	0.480483	-1.73303	1.76096e-06
ENSMUSG00000097789	Gm2115	-2.51953	0.000169984	0.205248	0.961628	-2.3363	0.000203182	0.438252	0.825435	0.223324	0.900451	-2.14319	0.00194802
ENSMUSG00000042035	Igsf3	-1.73589	0.000170194	0.242633	0.934978	-1.49335	0.0144865	-0.752939	0.466576	-1.0019	0.322539	-2.49658	1.13302e-10
ENSMUSG00000031284	Pak3	-2.47963	0.000171676	-1.11042	0.548025	-3.60586	2.83617e-06	-2.15185	0.157171	-1.03863	0.666913	-4.62851	1.01315e-06
ENSMUSG00000024339	Tap2	0.639894	0.000172835	-0.0210065	0.978493	0.594544	0.00634721	0.197828	0.321332	0.214315	0.402163	0.81014	1.19839e-06
ENSMUSG00000031554	Adam5	-2.69021	0.000172835	0.979839	0.668937	-1.65506	0.00818689	-2.82035	0.212878	-3.73149	0.049578	-5.39104	1.29401e-05
ENSMUSG00000022044	Stmn4	-3.26086	0.000172863	-1.99938	8.1657e-16	-5.28359	4.29392e-11	-4.00308	1.48694e-28	-2.00957	2.35954e-05	-7.29854	3.80108e-16
ENSMUSG00000028080	Lrba	-0.695594	0.000175756	-0.451539	0.0459223	-1.17446	1.11197e-10	-0.50804	0.000606462	-0.0638074	0.815374	-1.23487	1.39199e-14
ENSMUSG00000032050	Rdx	-0.91389	0.000177105	0.194896	0.75508	-0.746697	0.012291	-0.245233	0.392892	-0.441365	0.148474	-1.18478	7.57221e-07
ENSMUSG00000032352	Lrrc1	-1.28282	0.000177651	-0.335633	0.611515	-1.64409	2.54529e-05	-0.60347	0.0260576	-0.279538	0.53552	-1.9181	7.36432e-09
ENSMUSG00000025202	Scd3	-2.32603	0.000177809	-1.24669	0.273898	-3.58622	1.28457e-07	-3.51138	0.00237188	-2.27668	0.180348	-5.85186	3.05091e-09
ENSMUSG00000022324	Matn2	-1.33959	0.00017902	0.388054	0.824419	-0.977556	0.161519	-1.37181	0.00321531	-1.76105	0.0219655	-2.74021	1.15133e-12
ENSMUSG00000038608	Dock10	-0.89986	0.00017902	0.383442	0.574433	-0.546389	0.170511	-0.28425	0.528989	-0.668647	0.16244	-1.21403	1.23717e-05
ENSMUSG00000047215	Rpl9	0.803362	0.000179823	-0.0415455	0.973428	0.744587	0.0279355	0.139263	0.655985	0.168517	0.710758	0.910091	2.43705e-06
ENSMUSG00000055421	Pcdh9	-3.68938	0.000180289	-1.30857	0.0355309	-5.03339	1.78943e-08	-2.9693	0.0417068	-1.65532	0.191204	-6.6906	2.1983e-06
ENSMUSG00000005540	Fcer2a	2.00479	0.000180302	-0.461003	0.603955	1.53435	0.00381963	-1.00124	0.0432299	-0.541034	0.277326	0.992833	0.0903578
ENSMUSG00000033900	Map9	-1.49465	0.000180425	0.109032	0.956815	-1.39718	0.000300587	-1.15033	0.0519093	-1.26709	0.0271407	-2.66103	4.20077e-13
ENSMUSG00000037138	Aff3	-1.53523	0.00018065	0.354296	0.809502	-1.20306	0.000317982	-1.50407	0.0924786	-1.87215	0.0148094	-3.08022	3.16778e-10
ENSMUSG00000028798	Eif3i	0.788567	0.000181111	-0.118177	0.904532	0.646468	0.0400525	0.543052	0.0396122	0.653924	0.0873278	1.30434	9.61749e-09
ENSMUSG00000030030	1700003E16Rik	-1.50577	0.000181111	-0.13844	0.951807	-1.66739	0.00130644	-1.40992	0.0109468	-1.2734	0.0989331	-2.94092	1.65516e-13
ENSMUSG00000026649	Cfap126	-1.16386	0.000181297	0.0966322	0.959558	-1.08788	0.0534658	-0.71476	0.00601056	-0.807093	0.202053	-1.89826	5.30865e-10
ENSMUSG00000046607	Hrk	-2.37631	0.000182033	-0.0774163	0.985254	-2.50309	1.3476e-07	-1.42533	0.514949	-1.33059	0.427657	-3.76135	1.21408e-07
ENSMUSG00000027347	Rasgrp1	-1.58139	0.000182705	0.474075	0.743369	-1.14621	0.00296678	-0.175939	0.867908	-0.65205	0.284014	-1.79636	7.6214e-09
ENSMUSG00000031119	Gpc4	-1.76983	0.000183475	0.906283	0.473639	-0.896576	0.231692	-0.246991	0.805527	-1.1482	0.169775	-2.04126	2.35962e-07
ENSMUSG00000022759	Lrrc74b	-1.61242	0.000184096	-0.668234	0.421171	-2.30443	7.89295e-08	-3.53278	3.21835e-08	-2.86432	0.000100721	-5.17066	6.36679e-19
ENSMUSG00000041020	Map7d2	-2.32064	0.000184175	-0.694247	0.69072	-3.02391	7.15273e-06	-3.01849	0.00188818	-2.33982	0.0729054	-5.35372	6.081e-11
ENSMUSG00000021943	Gdf10	-2.50795	0.000184407	0.937661	0.760001	-1.48242	0.118838	1.54335	0.166922	0.552922	0.733542	-0.931032	0.129844
ENSMUSG00000039155	Cdh26	-1.94569	0.000184713	-0.57988	0.726506	-2.55303	1.66307e-07	0.222518	NA	0.78487	0.696	-1.78327	0.307929
ENSMUSG00000021779	Thrb	-1.57375	0.000185026	0.313658	0.866228	-1.30101	0.00453618	-0.613249	0.500299	-0.932587	0.225463	-2.2386	9.26409e-08
ENSMUSG00000035078	Mtmr9	-0.852895	0.000185674	0.212187	0.807957	-0.672904	0.0520191	-0.171626	0.681918	-0.384049	0.38755	-1.05339	1.40662e-05
ENSMUSG00000074971	Fibin	-3.43346	0.000186866	-0.908276	NA	-4.18562	3.89278e-05	0.164355	NA	1.06642	0.82322	-3.18286	0.00502045
ENSMUSG00000023224	Serping1	-1.57027	0.000187198	0.0923446	0.974596	-1.52975	0.00921437	-0.156136	0.932075	-0.269649	0.875179	-1.79747	0.0129449
ENSMUSG00000098275	Gm18014	5.31571	0.000188117	-2.55815	0.109616	2.73164	0.0916802	-0.392108	0.852716	2.22523	0.0166077	4.86478	3.3209e-06
ENSMUSG00000025328	Padi3	2.93783	0.000188382	-1.44245	0.136765	1.48157	0.234269	-0.17937	0.87476	1.23681	0.167576	2.70332	0.000574768
ENSMUSG00000011256	Adam19	-1.85544	0.00018906	0.77939	0.283933	-1.09358	0.039101	-0.445738	0.588907	-1.22514	0.0128984	-2.31487	8.39616e-07
ENSMUSG00000034616	Ssh3	0.687105	0.000189082	0.420562	0.18339	1.0826	2.44223e-08	0.259769	0.295866	-0.161879	0.574858	0.919666	3.3511e-09
ENSMUSG00000032064	Dixdc1	-2.64247	0.000189803	-1.23283	0.00374961	-3.91835	1.1058e-13	-2.07151	2.10922e-09	-0.843767	0.100548	-4.73781	2.68215e-13
ENSMUSG00000108348	Gm42372	-2.37619	0.000190003	-0.893133	0.583109	-3.28788	8.90907e-06	-1.52797	0.0594197	-0.625837	0.637975	-3.91867	2.90052e-09
ENSMUSG00000037351	Actr1b	0.495393	0.000190891	-0.213951	0.489473	0.25763	0.212178	-0.053945	0.804088	0.156569	0.469504	0.414783	0.00102738
ENSMUSG00000091735	Gpr62	-3.15378	0.000190891	-1.88113	8.08808e-07	-5.03838	4.38134e-16	-4.07344	2.52849e-12	-2.20603	0.0266581	-7.23094	2.86424e-10
ENSMUSG00000003779	Kif20a	1.28782	0.000191622	-0.958349	0.0346767	0.299872	0.539911	-0.80403	0.0569184	0.150323	0.819982	0.456326	0.267034
ENSMUSG00000030201	Lrp6	-0.799644	0.000191678	0.751572	0.0617726	-0.0807742	0.867933	-0.157168	0.776891	-0.909575	0.0347574	-0.98845	0.000107057
ENSMUSG00000044708	Kcnj10	-2.36689	0.000191916	0.303898	0.449729	-2.08426	4.06043e-05	-0.0152575	0.975572	-0.321488	0.281884	-2.40429	1.5968e-07
ENSMUSG00000072772	Grcc10	0.995063	0.000192157	-0.339771	0.561704	0.630466	0.0724863	0.377229	0.279155	0.710732	0.0532804	1.34441	5.2914e-07
ENSMUSG00000018923	Med11	0.930569	0.000192299	-0.322941	0.64073	0.584056	0.141828	0.331414	0.268027	0.644847	0.110163	1.23352	5.32774e-07
ENSMUSG00000052684	Jun	0.909508	0.000193455	-0.470166	0.0882843	0.417786	0.247616	-0.310373	0.158982	0.153623	0.662637	0.573478	0.0299871
ENSMUSG00000025790	Slco3a1	-2.90185	0.000193579	-0.965501	0.0208828	-3.90679	3.51725e-11	-2.4007	1.07846e-08	-1.44049	0.0225258	-5.35011	7.37277e-11
ENSMUSG00000047394	Odf3b	-1.25528	0.000193904	-0.356248	0.81833	-1.61716	0.00158989	-2.4844	2.393e-06	-2.13871	0.0074609	-3.75355	6.88477e-17
ENSMUSG00000049517	Rps23	1.52816	0.000194458	0.191128	0.879774	1.70327	0.000136093	0.564686	0.277408	0.367812	0.563842	2.07471	2.74665e-06
ENSMUSG00000117163	Gm5978	6.85208	0.000195162	-5.81209	0.00458075	1.00702	NA	0.516621	0.782195	6.3069	1.70025e-05	7.31833	1.56309e-08
ENSMUSG00000063897		0.913537	0.000197263	-0.188358	0.826365	0.701993	0.0292174	0.224674	0.562418	0.407837	0.290675	1.1103	2.46945e-06
ENSMUSG00000022602	Arc	-2.98095	0.000197465	-1.02247	0.230969	-4.03238	1.9067e-05	-2.77202	1.93324e-07	-1.75005	0.0860008	-5.77772	4.0649e-11
ENSMUSG00000067148	Polr1c	0.667448	0.000197522	-0.0167121	0.986142	0.626497	0.00824839	0.35253	0.218247	0.363152	0.306995	0.993079	3.17113e-06
ENSMUSG00000048486	Fitm2	-0.745482	0.000197624	0.0479833	0.967756	-0.726638	0.0112597	-0.360084	0.207968	-0.406578	0.297292	-1.13064	2.26615e-08
ENSMUSG00000021361	Tmem14c	0.820191	0.000198254	-0.344449	0.498416	0.450307	0.134155	0.353481	0.320028	0.691025	0.0581512	1.14598	2.85308e-06
ENSMUSG00000040950	Mgl2	-1.36266	0.000198254	-0.0531447	0.96941	-1.44053	0.000167488	0.0087077	0.99108	0.0572333	0.922941	-1.39127	0.000151448
ENSMUSG00000046324	Ermp1	-1.37221	0.000199482	-0.169651	0.789353	-1.56742	7.66691e-05	-0.524597	0.0194327	-0.359658	0.161893	-1.92054	4.9805e-08
ENSMUSG00000071379	Hpcal1	0.754479	0.000199528	0.276665	0.470075	1.00497	3.51454e-08	0.628614	0.00263172	0.345954	0.185898	1.3541	1.25904e-12
ENSMUSG00000029757	Dync1i1	-1.93281	0.000200253	0.429117	0.882218	-1.55441	0.020991	-0.650367	0.684156	-1.09392	0.384916	-2.6589	2.46188e-06
ENSMUSG00000031813	Mvb12a	0.711855	0.000200253	-0.213914	0.713705	0.472938	0.0591014	0.170916	0.690487	0.380053	0.313572	0.857551	0.000455077
ENSMUSG00000068391	Chrac1	0.9049	0.000200401	-0.323058	0.612686	0.556997	0.104634	0.3935	0.270611	0.709655	0.0736644	1.27059	6.64384e-07
ENSMUSG00000048038	Ccdc187	-1.12993	0.000202321	-0.562712	0.461163	-1.71531	9.39887e-08	-2.43339	8.49276e-12	-1.86967	7.12154e-06	-3.58842	3.01373e-46
ENSMUSG00000055980	Irs1	-1.52358	0.000202503	-0.481215	0.759635	-1.99167	6.67623e-08	-1.0687	0.163551	-0.593204	0.490597	-2.59855	1.03222e-10
ENSMUSG00000078532	Nkain1	-3.46265	0.000203403	-2.21113	0.0208846	-5.73408	2.03189e-14	-3.30882	0.00153958	-1.04807	0.61567	-6.79616	5.43718e-09
ENSMUSG00000026830	Ermn	-3.4669	0.000203782	-1.80059	6.49284e-07	-5.29783	9.57927e-11	-4.32364	6.00535e-22	-2.52257	6.10233e-08	-7.82985	9.90701e-18
ENSMUSG00000046080	Clec9a	1.96722	0.000205092	-0.548464	0.655396	1.39812	0.0276503	0.0682248	0.947867	0.605713	0.429474	2.00192	0.000182293
ENSMUSG00000019088	Dnase1l1	1.05656	0.00020533	1.37673	6.00849e-09	2.40906	2.04321e-21	1.63623	8.81834e-14	0.25417	0.455666	2.6632	2.33603e-27
ENSMUSG00000029178	Klf3	-0.762187	0.00020534	0.177558	0.852949	-0.614419	0.0644767	-0.363968	0.335945	-0.543521	0.23263	-1.15716	3.86845e-06
ENSMUSG00000020598	Nrcam	-2.01726	0.000205808	-0.0826043	0.980313	-2.14886	0.000661991	1.83663	0.00299379	1.94625	0.0116802	-0.216671	0.740942
ENSMUSG00000044172	Ptx4	-5.5071	0.000206497	2.60781	NA	-2.82702	0.00589887	0.55206	NA	-2.06786	NA	-4.97105	0.000628032
ENSMUSG00000078154	Gm12184	1.18432	0.000206497	-1.24797	0.00111105	-0.0932759	0.867933	-0.138943	0.835504	1.10794	0.00700664	1.01937	0.00166143
ENSMUSG00000032680	6820408C15Rik	-1.28815	0.000207478	-0.37836	0.788712	-1.69074	0.000555451	-2.15079	7.79973e-07	-1.77256	0.0120286	-3.46774	2.29789e-17
ENSMUSG00000041220	Elovl6	-2.41618	0.000207855	-0.44344	0.587739	-2.87051	2.55332e-08	-1.69426	4.03313e-06	-1.25523	0.0115303	-4.12462	2.6093e-18
ENSMUSG00000062545	Tlr12	0.617624	0.000207855	-0.52163	0.00950932	0.0711525	0.813665	-0.290766	0.100367	0.225547	0.320065	0.298211	0.0783155
ENSMUSG00000062098	Btbd3	-0.906382	0.000208543	0.115558	0.878224	-0.817195	0.00320734	-0.383377	0.150391	-0.501601	0.0902715	-1.31744	9.0484e-08
ENSMUSG00000027546	Atp9a	-2.33918	0.000208586	-0.236821	0.85023	-2.59188	5.77146e-09	-1.58343	5.80008e-06	-1.35343	0.00011977	-3.94003	4.42494e-25
ENSMUSG00000022960	Donson	0.696271	0.000209309	-0.288307	0.367564	0.380138	0.0735332	-0.0576761	0.851602	0.223442	0.287587	0.606375	0.000347055
ENSMUSG00000026737	Pip4k2a	-0.730622	0.00020945	0.122495	0.802582	-0.635345	0.00840087	0.00790361	0.974034	-0.118616	0.62302	-0.750774	7.99517e-05
ENSMUSG00000025888	Casp1	0.660525	0.000210041	0.266297	0.494622	0.901183	9.64149e-06	0.555491	0.000290135	0.286094	0.254983	1.18715	3.70687e-13
ENSMUSG00000078453	Abracl	1.16313	0.000212494	-0.0407583	0.973771	1.09385	0.000751694	0.703725	0.018926	0.737053	0.0267913	1.8343	1.20311e-10
ENSMUSG00000045215	Asxl3	-2.48661	0.000212852	-1.54611	0.275178	-4.04377	1.167e-07	-4.08071	0.0094475	-2.57959	0.271612	-6.56997	2.24413e-07
ENSMUSG00000024087	Cyp1b1	-2.44866	0.000212997	-0.237781	0.97054	-2.66844	0.00926773	-2.7163	0.272851	-2.4716	0.50105	-5.20358	2.77549e-05
ENSMUSG00000051185	Fam174a	0.701935	0.000215094	-0.325134	0.360071	0.351079	0.177382	0.282344	0.290014	0.60226	0.0281179	0.958222	2.62885e-06
ENSMUSG00000117910	Gm50174	6.9139	0.000215754	-5.86098	0.00548435	1.02376	NA	1.85003	0.139097	7.66284	1.45765e-09	8.6783	6.6944e-14
ENSMUSG00000030894	Tpp1	0.450879	0.000216576	0.253716	0.315611	0.6767	1.05534e-06	0.145819	0.466576	-0.111229	0.662637	0.567482	2.53595e-05
ENSMUSG00000038369	Ncoa6	-0.761145	0.00021682	0.502634	0.306525	-0.289113	0.473842	-0.264513	0.389779	-0.768952	0.0371445	-1.05355	4.92356e-08
ENSMUSG00000027254	Map1a	-3.03106	0.000216877	-0.472344	0.598275	-3.52516	6.3284e-06	-2.78684	6.22684e-15	-2.31847	1.3308e-09	-5.85271	1.74205e-16
ENSMUSG00000031831	Dnaaf1	-1.54386	0.000216964	-0.259513	0.913079	-1.84553	0.000570082	-1.03272	0.214434	-0.777381	0.46634	-2.62315	4.84381e-08
ENSMUSG00000025381	Cnpy2	0.819506	0.000217086	-0.427653	0.29444	0.364672	0.227033	0.242643	0.46496	0.663321	0.0281537	1.03301	9.37334e-07
ENSMUSG00000006050	Sra1	0.667984	0.000218473	-0.238035	0.580702	0.405325	0.0648136	0.317096	0.306803	0.549288	0.0774114	0.957726	1.61622e-05
ENSMUSG00000114621	Gm31107	-5.84469	0.000219941	1.57565	NA	-4.03181	0.00539755	NA	NA	-1.02259	NA	-5.30707	0.000460112
ENSMUSG00000063077	Kif1b	-2.16754	0.00022253	0.209358	0.804792	-1.98493	0.000106774	-0.586843	0.0380291	-0.797599	0.0330417	-2.7805	2.40415e-10
ENSMUSG00000026421	Csrp1	-2.86963	0.00022326	-0.967693	0.000375769	-3.85678	5.62024e-07	-1.40599	1.86297e-16	-0.448109	0.229078	-4.302	2.14343e-09
ENSMUSG00000040414	Slc25a28	0.572393	0.000223292	0.0751222	0.926956	0.623958	0.0119692	0.101251	0.696703	0.0235255	0.957978	0.647108	0.000105389
ENSMUSG00000035561	Aldh1b1	1.25894	0.000224099	0.681603	0.15471	1.9135	4.37572e-11	0.886643	0.00444059	0.194079	0.675243	2.11361	8.75806e-16
ENSMUSG00000026199	Ankzf1	0.620906	0.000224333	-0.0506873	0.954501	0.54709	0.0100691	-0.0904548	0.771246	-0.044185	0.905016	0.501277	0.000515028
ENSMUSG00000032193	Ldlr	1.08678	0.000224905	-0.806313	6.29921e-05	0.257149	0.559552	-0.677076	0.000133336	0.127961	0.623583	0.386479	0.228364
ENSMUSG00000045763	Basp1	0.708829	0.000225925	-0.469891	0.0600724	0.210823	0.467462	0.0865078	0.796369	0.550038	0.0281745	0.766072	0.000116992
ENSMUSG00000031880	Rrad	0.755911	0.000226473	-0.350733	0.494626	0.385786	0.277552	0.052521	0.900235	0.399882	0.283559	0.782503	0.000363747
ENSMUSG00000035168	Tanc1	-1.77519	0.000227603	-0.560604	0.464454	-2.36685	2.80271e-07	-1.09901	0.00984525	-0.547978	0.200029	-2.90188	8.92571e-12
ENSMUSG00000083270	Gm13498	5.31685	0.000228045	-3.98762	0.0117523	1.44594	NA	1.21479	0.279742	5.36973	1.61383e-09	6.44652	6.91671e-11
ENSMUSG00000045664	Cdc42ep2	-3.04691	0.000229029	-0.635464	0.193057	-3.71819	1.12606e-09	-1.09064	0.211188	-0.451605	0.688945	-4.16326	8.25593e-05
ENSMUSG00000039661	Dusp26	-2.94134	0.000230701	-1.80948	0.000132618	-4.77126	1.01158e-08	-4.4004	3.96785e-19	-2.61147	0.00151356	-7.38304	2.10409e-16
ENSMUSG00000040003	Magi2	-1.717	0.000231461	-1.07534	0.065588	-2.81171	4.70432e-09	-1.5772	0.00750021	-0.509866	0.568046	-3.32005	2.03719e-10
ENSMUSG00000040312	Cchcr1	0.864452	0.000232778	-0.107863	0.896868	0.729871	0.00362377	-0.12159	0.782719	-0.0163653	0.975608	0.715119	0.00747281
ENSMUSG00000008475	Arpc5	0.663599	0.000233924	0.106459	0.875053	0.74251	2.31441e-06	0.674424	0.000774725	0.562158	0.0195907	1.30949	2.60976e-14
ENSMUSG00000060402	Chst8	-0.673378	0.000234563	-0.843106	0.0146055	-1.53754	1.558e-07	-0.693764	5.95825e-05	0.141271	0.787129	-1.39541	1.24052e-16
ENSMUSG00000020878	Lrrc46	-1.92201	0.000236995	0.315643	0.909313	-1.65404	0.00370216	-1.20954	0.252685	-1.53435	0.109548	-3.19291	1.66743e-12
ENSMUSG00000020668	Kif3c	-1.42735	0.00023719	0.258156	0.680685	-1.19295	0.00865649	-0.352498	0.255868	-0.610465	0.0623942	-1.79767	2.31868e-06
ENSMUSG00000068329	Htra2	0.682942	0.000239121	0.132353	0.818415	0.791044	0.000913151	0.276685	0.0582618	0.140751	0.620641	0.931477	1.33976e-07
ENSMUSG00000053158	Fes	0.620089	0.000240129	-0.0101544	0.989335	0.58572	0.0105056	0.176928	0.265829	0.183833	0.447912	0.768851	1.58133e-06
ENSMUSG00000023026	Dip2b	-0.714117	0.000240584	0.0711346	0.951807	-0.672609	0.0399989	-0.310512	0.200749	-0.382468	0.332437	-1.05275	3.07264e-08
ENSMUSG00000020803	Txndc17	0.971743	0.000241885	0.098495	0.926956	1.0435	0.000345533	0.800072	0.00218017	0.695616	0.043945	1.74376	8.45172e-13
ENSMUSG00000035032	Nek11	-1.459	0.000243015	-0.207768	0.929046	-1.6944	0.00616399	-1.96693	0.001259	-1.7644	0.0825273	-3.45685	1.26862e-11
ENSMUSG00000059325	Hopx	-1.13496	0.000243668	-0.165738	0.948859	-1.3359	0.0556547	-0.660817	0.150734	-0.489513	0.643838	-1.82446	7.14051e-09
ENSMUSG00000050708	Ftl1	0.963604	0.000245125	0.962745	0.000557807	1.90338	1.20655e-08	0.818569	7.71534e-09	-0.150941	0.738539	1.75354	2.07434e-12
ENSMUSG00000057135	Scimp	1.98824	0.000247295	0.0743415	0.967443	2.03609	0.000271672	0.788356	0.0727747	0.707518	0.14946	2.74646	5.87392e-09
ENSMUSG00000029276	Glmn	1.08246	0.00024769	-0.489685	0.354838	0.564611	0.159861	-0.0192727	0.973638	0.467922	0.280008	1.03601	0.000857266
ENSMUSG00000048782	Insc	-3.03595	0.00024769	-1.18772	0.0635821	-4.2541	1.71161e-11	-4.73442	4.38729e-08	-3.56217	0.00173831	-7.82778	9.06664e-12
ENSMUSG00000044352	Sowaha	-3.05078	0.000249169	-0.713397	0.790713	-3.77557	1.32428e-05	-1.69759	0.351928	-1.01794	0.632198	-4.76225	6.83077e-06
ENSMUSG00000015224	Cyp2j9	-2.70707	0.00025146	-0.598469	0.841205	-3.31543	0.000195614	1.274	0.110776	1.86281	0.0807187	-1.46536	0.0527902
ENSMUSG00000023032	Slc4a8	-1.23511	0.000254691	-0.693366	0.301959	-1.95242	3.7611e-07	-0.743939	0.121634	-0.0552377	0.953358	-2.00451	3.76775e-08
ENSMUSG00000015804	Med28	0.741558	0.000256589	-0.228299	0.624081	0.485326	0.0111504	0.434577	0.0879254	0.658319	0.00599413	1.14849	3.3511e-09
ENSMUSG00000048234	Rnf149	0.601009	0.000256904	1.18145	4.13242e-14	1.75528	1.78605e-41	1.26282	1.33353e-21	0.0780563	0.744338	1.83538	1.90972e-48
ENSMUSG00000020435	Osbp2	-2.10955	0.000257117	-0.885945	0.458367	-3.01132	3.21403e-06	-1.60231	0.0117224	-0.739828	0.462365	-3.74549	1.3347e-10
ENSMUSG00000027342	Pcna	0.669606	0.0002575	0.210525	0.632206	0.854116	3.76598e-05	0.604822	0.000256384	0.389788	0.139633	1.24821	6.70672e-12
ENSMUSG00000060224	Pyroxd2	0.750736	0.0002575	0.287015	0.535776	1.01343	0.000188516	0.258148	0.140365	-0.0306152	0.942347	0.980051	3.15921e-07
ENSMUSG00000025203	Scd2	-2.43396	0.000259453	-0.403748	0.098236	-2.86199	2.27136e-08	-0.666973	3.873e-05	-0.26746	0.306036	-3.12428	4.32047e-07
ENSMUSG00000030788	Rnf141	-1.28399	0.000259669	0.100306	0.916534	-1.21434	0.00493538	-0.0587969	0.853753	-0.163186	0.693061	-1.37072	8.10627e-05
ENSMUSG00000026630	Batf3	0.715075	0.000260225	0.256828	0.656876	0.950329	0.000342578	0.524192	0.0330953	0.260697	0.519492	1.21181	5.92525e-08
ENSMUSG00000031441	Atp11a	-1.06554	0.000265269	0.0662293	0.956105	-1.02353	8.93604e-05	-0.750266	0.0316643	-0.819518	0.0114528	-1.84241	2.04925e-12
ENSMUSG00000052146	Rps10	1.02959	0.00026611	-0.140864	0.906385	0.869652	0.0219336	0.0109513	0.984651	0.139434	0.795537	1.00667	8.64956e-05
ENSMUSG00000039960	Rhou	-3.21817	0.000266123	-1.0304	0.00944747	-4.29798	1.45991e-07	-1.9404	NA	-0.883095	NA	-5.17584	0.000188198
ENSMUSG00000063564	Col23a1	-1.61345	0.000266669	-0.169334	0.939924	-1.78319	6.94778e-06	0.15119	0.893363	0.309135	0.698213	-1.47324	0.000341155
ENSMUSG00000040373	Cacng5	-5.1608	0.000268397	0.589971	NA	-4.57101	0.00028415	2.47262	NA	1.83458	0.452551	-2.77609	0.0128366
ENSMUSG00000056602	Fry	-1.10462	0.000268774	0.266434	0.854043	-0.872191	0.0636211	-0.676828	0.185774	-0.939874	0.134714	-1.8119	1.11125e-08
ENSMUSG00000053536	Cstf2t	-0.607661	0.000270114	0.0853809	0.90773	-0.550176	0.0102059	0.0497099	0.882926	-0.0373847	0.923933	-0.58545	0.000473681
ENSMUSG00000071335	Mfsd4b3-ps	3.10666	0.000270114	-0.43179	0.829331	2.64969	0.0040715	-0.649951	0.558381	-0.224752	0.865705	2.42526	0.0138385
ENSMUSG00000028066	Pmf1	1.00473	0.000270465	-0.386668	0.613447	0.594458	0.108533	0.22393	0.72194	0.604034	0.241403	1.20016	9.57985e-05
ENSMUSG00000032368	Zic1	-1.37326	0.000270465	-0.0836275	0.970241	-1.47935	0.000622193	-1.77099	0.000960314	-1.69019	0.00860574	-3.16791	5.53209e-21
ENSMUSG00000068747	Sort1	-0.770844	0.000272002	0.143369	0.795635	-0.65536	0.0136832	-0.0902625	0.74298	-0.23604	0.390694	-0.888001	2.74767e-05
ENSMUSG00000024241	Sos1	-0.851293	0.000272909	0.521645	0.364606	-0.361538	0.413779	-0.232721	0.591302	-0.752855	0.0961499	-1.11266	5.48262e-06
ENSMUSG00000004961	Syt5	-1.89205	0.000274002	0.72906	0.622892	-1.18314	0.0519755	-0.289844	0.839618	-1.02746	0.294465	-2.21143	0.000106442
ENSMUSG00000022512	Cldn1	-1.40688	0.000274624	0.599549	0.632206	-0.832832	0.257808	-1.79928	1.27588e-05	-2.40525	0.000398434	-3.23282	4.29269e-15
ENSMUSG00000031778	Cx3cl1	-1.5313	0.000275042	0.414066	0.754849	-1.13957	0.0538874	-1.17878	0.00823754	-1.5942	0.00807285	-2.73308	3.78152e-11
ENSMUSG00000044303	Cdkn2a	2.85203	0.000276038	0.54791	0.701339	3.38191	4.44249e-05	0.896736	0.110486	0.35213	0.696	3.74511	2.57872e-08
ENSMUSG00000020818	Mfsd11	0.595389	0.000276282	0.261435	0.408583	0.831001	2.66812e-09	0.440109	0.0124492	0.174679	0.429046	1.00684	1.99116e-12
ENSMUSG00000031893	Tsnaxip1	-1.47395	0.000276537	0.169475	0.92383	-1.32982	0.000288502	-1.35391	0.0668342	-1.53295	0.0233641	-2.86375	3.7933e-10
ENSMUSG00000028441	1110017D15Rik	-1.28297	0.000277495	-0.0807374	0.967443	-1.38553	0.0057444	-1.60996	4.10864e-05	-1.52919	0.0156577	-2.91661	8.98901e-14
ENSMUSG00000030677	Kif22	1.3039	0.000277534	-0.662718	0.324152	0.609358	0.267234	-0.00166855	0.998784	0.657384	0.292865	1.27829	0.00234748
ENSMUSG00000006464	Bbs1	-1.00187	0.000279369	0.0450479	0.97796	-0.979636	0.00241736	-0.735006	0.0862026	-0.784022	0.107889	-1.76633	3.46195e-13
ENSMUSG00000029769	Ccdc136	-0.97565	0.000284585	-0.330221	0.793485	-1.3141	0.000893905	-1.65827	4.31448e-06	-1.34109	0.0195306	-2.65434	2.52063e-22
ENSMUSG00000037795	N4bp2	-0.897095	0.000284585	0.678473	0.222529	-0.259002	0.610999	-0.469139	0.398471	-1.14786	0.0373583	-1.40851	3.6392e-05
ENSMUSG00000031737	Irx5	-2.47721	0.000284608	0.647016	0.824419	-1.8776	2.77841e-05	-2.6105	0.329459	-3.28974	0.0509714	-5.18441	4.67417e-07
ENSMUSG00000036632	Alg5	0.732668	0.000285201	-0.180359	0.785764	0.526524	0.0441311	0.317344	0.279514	0.49177	0.133394	1.02234	2.1983e-06
ENSMUSG00000044894	Uqcrq	0.960897	0.000285201	-0.297317	0.567145	0.63891	0.0664936	0.359327	0.293238	0.650137	0.0774114	1.29262	8.21506e-06
ENSMUSG00000056486	Chn1	-1.16847	0.000285958	-0.0941303	0.961628	-1.29358	0.000237354	-1.28195	0.0191067	-1.19451	0.0711934	-2.47907	2.25665e-12
ENSMUSG00000076617	Ighm	0.659546	0.000285958	-0.876966	0.000829923	-0.240009	0.534835	-0.448356	0.0137005	0.422784	0.231272	0.183328	0.42759
ENSMUSG00000041923	Nol4	-2.46973	0.000285975	0.858506	0.724412	-1.6689	0.00949002	-0.18059	0.932643	-1.06357	0.350496	-2.73525	6.22069e-06
ENSMUSG00000050493	Fam167b	0.855025	0.0002872	-0.752416	0.00532107	0.0749741	0.857342	0.197975	0.608987	0.944072	0.000623814	1.02397	1.89666e-05
ENSMUSG00000008540	Mgst1	-1.17365	0.000287407	0.704489	0.425767	-0.498068	0.453351	1.27191	0.0272218	0.556123	0.548066	0.0616391	0.932454
ENSMUSG00000042677	Zc3h12a	0.875368	0.000289622	0.579618	0.00811288	1.4295	2.60336e-09	0.535148	0.000864621	-0.0506209	0.860579	1.38084	5.10564e-11
ENSMUSG00000040811	Eml2	-1.38344	0.000289811	-0.0982094	0.885496	-1.50703	0.000393186	-0.159717	0.580621	-0.0667172	0.851709	-1.56875	3.42333e-05
ENSMUSG00000061577	Adgrg5	1.81217	0.000290317	0.424083	0.61336	2.2062	5.34446e-07	0.283965	0.702108	-0.138274	0.840157	2.05752	2.01632e-05
ENSMUSG00000037306	Man1c1	0.542149	0.000292424	0.0260989	0.970742	0.540292	0.00347459	0.0236352	0.931225	-0.00536325	0.988634	0.537385	0.000547056
ENSMUSG00000052609	Plekhg3	-1.57074	0.000292424	-0.85189	0.0411621	-2.44439	2.03921e-08	-2.30447	1.32826e-10	-1.45568	0.000459815	-3.89964	1.48734e-19
[truncated: 15,101 more rows]

## Sheet: Tab 2
Supplementary Table 2.	snRNA-seq individual sample preprocessing parameters
			n_Feature_RNA		nCount_RNA
Time point	Sample_ID	Genotype	>	<	>	<
3-month	WT1	WT	200	9400	500	75000
	CnpKO1	Cnp-/-	200	10000	500	75000
	Foxg1MbpKO1	Foxg1Cre Mbpfl/fl	200	9000	500	100000
	WT2	WT	200	11000	500	100000
	CnpKO2	Cnp-/-	200	11000	500	130000
	Foxg1MbpKO2	Foxg1Cre Mbpfl/fl	200	10000	500	100000
			n_Feature_RNA		nCount_RNA
Time point	Sample_ID	Genotype	>	<	>	<
6_month	WT_!	WT	300	13000	500	120000
	WT_2	WT	300	11300	500	98000
	CnpKO_1	Cnp-/-	300	12000	500	130000
	CnpKO_2	Cnp-/-	300	11000	500	98000
	AD_1	5xFAD	300	11500	500	110000
	AD_2	5xFAD	300	12000	500	112000
	CnpKOAD_1	Cnp-/- 5xFAD	300	12000	500	120000
	CnpKOAD_2	Cnp-/- 5xFAD	300	11200	500	140000

## Sheet: Tab 3
Supplementary Table 3.	mIcroglia subsets analysis parameters
	3-month data	6-month data
number of high variable genes	2000	3000 (SCT)
top PCs	20	40
Cluster reslution	0.3	0.5

## Sheet: Tab 4
Supplementary Table 4.	3-month-old snRNA-seq microglia subpopulation marker gene list
	p_val	avg_log2FC	pct.1	pct.2	p_val_adj	cluster	gene
Inpp5d	2.5065e-57	0.993038	0.947	0.888	7.78344e-53	Homeostatic	Inpp5d
Srgap2	2.7949e-56	0.978997	0.962	0.891	8.67902e-52	Homeostatic	Srgap2
Nav2	2.03866e-52	1.01847	0.955	0.842	6.33065e-48	Homeostatic	Nav2
Zfhx3	1.4067e-51	1.03878	0.917	0.83	4.36823e-47	Homeostatic	Zfhx3
Tanc2	4.02637e-51	0.889637	0.967	0.919	1.25031e-46	Homeostatic	Tanc2
Tgfbr1	2.09197e-43	0.903282	0.929	0.824	6.4962e-39	Homeostatic	Tgfbr1
Dock4	6.24433e-43	0.844272	0.938	0.888	1.93905e-38	Homeostatic	Dock4
Nav3	1.41915e-39	0.862504	0.931	0.888	4.40688e-35	Homeostatic	Nav3
Hexb	1.55018e-39	0.967394	0.868	0.738	4.81376e-35	Homeostatic	Hexb
Frmd4a	9.62382e-39	0.885626	0.893	0.791	2.98849e-34	Homeostatic	Frmd4a
Ldlrad4	1.2159e-37	0.914558	0.886	0.837	3.77572e-33	Homeostatic	Ldlrad4
Csmd3	4.15276e-35	0.875284	0.952	0.87	1.28956e-30	Homeostatic	Csmd3
Mertk	1.24411e-34	0.800176	0.91	0.837	3.86334e-30	Homeostatic	Mertk
Pde3b	5.96951e-34	1.06921	0.794	0.677	1.85371e-29	Homeostatic	Pde3b
Epb41l2	2.57223e-31	0.865714	0.839	0.779	7.98755e-27	Homeostatic	Epb41l2
Numb	2.6102e-30	0.934039	0.797	0.687	8.10545e-26	Homeostatic	Numb
Siglech	5.37301e-30	1.15308	0.69	0.494	1.66848e-25	Homeostatic	Siglech
Maml3	8.73377e-30	0.856465	0.829	0.758	2.7121e-25	Homeostatic	Maml3
Celf2	1.95406e-29	0.599795	0.95	0.959	6.06793e-25	Homeostatic	Celf2
Chd9	4.30058e-29	0.782328	0.868	0.822	1.33546e-24	Homeostatic	Chd9
Pag1	4.73875e-29	0.831307	0.834	0.73	1.47152e-24	Homeostatic	Pag1
Elmo1	2.71391e-28	0.583703	0.964	0.941	8.42751e-24	Homeostatic	Elmo1
Mef2c	3.67457e-28	0.704446	0.903	0.878	1.14106e-23	Homeostatic	Mef2c
Selplg	7.15314e-28	1.13121	0.674	0.514	2.22126e-23	Homeostatic	Selplg
4933406I18Rik	1.24275e-26	1.03985	0.742	0.664	3.8591e-22	Homeostatic	4933406I18Rik
Rapgef5	4.20131e-26	0.949411	0.752	0.659	1.30463e-21	Homeostatic	Rapgef5
Adap2	3.74813e-25	0.913	0.718	0.598	1.16391e-20	Homeostatic	Adap2
Meg3	7.74131e-25	0.64131	0.9	0.906	2.40391e-20	Homeostatic	Meg3
Arhgap45	8.77425e-25	0.715992	0.823	0.796	2.72467e-20	Homeostatic	Arhgap45
St3gal6	1.22169e-22	1.02432	0.659	0.542	3.79371e-18	Homeostatic	St3gal6
Fgd2	4.9073e-22	0.991906	0.63	0.481	1.52386e-17	Homeostatic	Fgd2
Csf1r	7.67016e-22	0.838071	0.752	0.702	2.38181e-17	Homeostatic	Csf1r
Cx3cr1	8.67784e-22	0.962237	0.678	0.552	2.69473e-17	Homeostatic	Cx3cr1
P2ry12	1.91058e-21	1.05393	0.651	0.537	5.93292e-17	Homeostatic	P2ry12
Snhg11	5.60293e-21	0.559986	0.917	0.949	1.73988e-16	Homeostatic	Snhg11
Slco2b1	1.48328e-20	0.903309	0.694	0.588	4.60603e-16	Homeostatic	Slco2b1
Itgb5	4.81677e-20	0.885612	0.699	0.611	1.49575e-15	Homeostatic	Itgb5
Mef2a	6.54055e-20	0.604709	0.875	0.863	2.03104e-15	Homeostatic	Mef2a
Lpcat2	7.52385e-20	0.901824	0.657	0.545	2.33638e-15	Homeostatic	Lpcat2
Lyn	1.61048e-19	0.693365	0.799	0.763	5.00101e-15	Homeostatic	Lyn
Lgmn	5.2785e-19	0.841811	0.696	0.613	1.63913e-14	Homeostatic	Lgmn
Kcnip4	6.46463e-19	0.507893	0.927	0.947	2.00746e-14	Homeostatic	Kcnip4
Nrg3	6.87795e-19	0.593475	0.873	0.88	2.13581e-14	Homeostatic	Nrg3
Apbb1ip	1.69857e-18	0.671794	0.79	0.718	5.27457e-14	Homeostatic	Apbb1ip
8030442B05Rik	1.82081e-18	1.15304	0.495	0.323	5.65415e-14	Homeostatic	8030442B05Rik
Cst3	2.28853e-18	1.12755	0.72	0.651	7.10658e-14	Homeostatic	Cst3
Atp8a2	3.57406e-18	0.899962	0.645	0.552	1.10985e-13	Homeostatic	Atp8a2
Cdh23	6.07701e-18	1.18693	0.474	0.305	1.88709e-13	Homeostatic	Cdh23
Plxdc2	8.76485e-18	0.498975	0.954	0.865	2.72175e-13	Homeostatic	Plxdc2
Plcl2	1.69536e-17	0.831871	0.67	0.585	5.26459e-13	Homeostatic	Plcl2
Dock8	2.29228e-17	0.623392	0.776	0.743	7.11822e-13	Homeostatic	Dock8
Rreb1	1.37733e-15	0.665635	0.735	0.697	4.27701e-11	Homeostatic	Rreb1
Ikzf1	1.65276e-15	0.696151	0.711	0.641	5.13232e-11	Homeostatic	Ikzf1
Dennd4a	1.76531e-15	0.729474	0.724	0.718	5.48182e-11	Homeostatic	Dennd4a
Agmo	7.57729e-15	0.918084	0.626	0.542	2.35298e-10	Homeostatic	Agmo
Ophn1	7.87491e-15	0.636508	0.758	0.746	2.4454e-10	Homeostatic	Ophn1
Fchsd2	1.38212e-14	0.840131	0.66	0.611	4.29189e-10	Homeostatic	Fchsd2
Ivns1abp	1.82685e-14	0.852987	0.598	0.524	5.67291e-10	Homeostatic	Ivns1abp
Plxna4	6.66989e-14	0.88762	0.564	0.471	2.0712e-09	Homeostatic	Plxna4
Gm42418	2.93428e-13	0.313559	0.994	0.997	9.11181e-09	Homeostatic	Gm42418
Entpd1	3.21798e-13	0.762734	0.655	0.608	9.99278e-09	Homeostatic	Entpd1
Nrxn1	3.33828e-13	0.449976	0.851	0.83	1.03664e-08	Homeostatic	Nrxn1
Macf1	4.75005e-13	0.514055	0.839	0.86	1.47503e-08	Homeostatic	Macf1
Snx29	6.92333e-13	0.512968	0.777	0.781	2.1499e-08	Homeostatic	Snx29
Inpp4b	3.4601e-12	0.570285	0.715	0.679	1.07447e-07	Homeostatic	Inpp4b
Mgat4a	6.54151e-12	0.858152	0.511	0.427	2.03133e-07	Homeostatic	Mgat4a
Prkce	1.22109e-11	0.856723	0.523	0.435	3.79185e-07	Homeostatic	Prkce
Serinc3	1.66945e-11	0.624346	0.663	0.651	5.18414e-07	Homeostatic	Serinc3
Vsir	2.43882e-11	0.910316	0.464	0.372	7.57327e-07	Homeostatic	Vsir
Rbfox1	2.60096e-11	0.478276	0.794	0.827	8.07676e-07	Homeostatic	Rbfox1
Rgs10	2.6532e-11	0.866349	0.508	0.415	8.23898e-07	Homeostatic	Rgs10
Tmem119	2.7484e-11	1.03322	0.284	0.14	8.5346e-07	Homeostatic	Tmem119
Zfp710	3.96495e-11	0.753336	0.608	0.588	1.23124e-06	Homeostatic	Zfp710
Ly86	5.00878e-11	0.634129	0.703	0.641	1.55538e-06	Homeostatic	Ly86
Hpgds	5.96724e-11	0.623179	0.629	0.555	1.85301e-06	Homeostatic	Hpgds
0610040J01Rik	1.14165e-10	0.770266	0.532	0.476	3.54516e-06	Homeostatic	0610040J01Rik
Ankrd44	1.45358e-10	0.539096	0.729	0.728	4.5138e-06	Homeostatic	Ankrd44
Nrxn3	1.47761e-10	0.511729	0.833	0.837	4.58842e-06	Homeostatic	Nrxn3
Tmcc3	2.19902e-10	0.386961	0.889	0.898	6.8286e-06	Homeostatic	Tmcc3
Lair1	3.3377e-10	0.674093	0.58	0.511	1.03646e-05	Homeostatic	Lair1
Cacnb2	8.39292e-10	0.852978	0.528	0.483	2.60625e-05	Homeostatic	Cacnb2
Fam102b	1.01962e-09	0.892716	0.422	0.333	3.16622e-05	Homeostatic	Fam102b
Soga1	1.29998e-09	0.777936	0.527	0.473	4.03683e-05	Homeostatic	Soga1
Nrip1	1.67481e-09	0.769158	0.547	0.511	5.20079e-05	Homeostatic	Nrip1
Smap2	2.32513e-09	0.64957	0.582	0.552	7.22022e-05	Homeostatic	Smap2
Abi3	2.49212e-09	0.856317	0.398	0.29	7.73877e-05	Homeostatic	Abi3
Lrrtm4	7.84589e-09	0.538573	0.69	0.702	0.000243638	Homeostatic	Lrrtm4
Slc24a3	8.78899e-09	0.749407	0.546	0.501	0.000272924	Homeostatic	Slc24a3
Arhgap5	1.06289e-08	0.590913	0.647	0.621	0.000330059	Homeostatic	Arhgap5
Csmd1	1.07582e-08	0.364808	0.83	0.852	0.000334075	Homeostatic	Csmd1
Fam105a	1.29168e-08	0.686849	0.578	0.58	0.000401105	Homeostatic	Fam105a
Bin2	1.99687e-08	0.89391	0.343	0.239	0.000620088	Homeostatic	Bin2
Zeb1	2.22775e-08	0.725533	0.533	0.496	0.000691783	Homeostatic	Zeb1
Syt1	2.96276e-08	0.524821	0.707	0.735	0.000920024	Homeostatic	Syt1
Ccnd3	3.66437e-08	0.565987	0.665	0.641	0.0011379	Homeostatic	Ccnd3
Whrn	3.71488e-08	0.910866	0.287	0.181	0.00115358	Homeostatic	Whrn
Ssh2	6.71445e-08	0.330278	0.889	0.929	0.00208504	Homeostatic	Ssh2
C1qc	7.54118e-08	0.764651	0.485	0.43	0.00234176	Homeostatic	C1qc
Slc8a1	9.9138e-08	0.350406	0.926	0.939	0.00307853	Homeostatic	Slc8a1
Basp1	1.01581e-07	0.6248	0.554	0.519	0.0031544	Homeostatic	Basp1
Rap1gds1	1.22027e-07	0.548498	0.663	0.71	0.0037893	Homeostatic	Rap1gds1
Lrch1	1.35257e-07	0.507616	0.667	0.695	0.00420015	Homeostatic	Lrch1
Rhobtb1	1.4218e-07	0.840168	0.375	0.298	0.00441511	Homeostatic	Rhobtb1
Arhgap22	1.496e-07	0.742892	0.463	0.41	0.00464553	Homeostatic	Arhgap22
Cyth4	1.52765e-07	0.566198	0.6	0.598	0.00474382	Homeostatic	Cyth4
Sparc	1.61796e-07	0.855954	0.335	0.244	0.00502424	Homeostatic	Sparc
Akap13	1.73413e-07	0.595013	0.56	0.527	0.00538499	Homeostatic	Akap13
Nrg1	1.7588e-07	0.44482	0.712	0.761	0.00546162	Homeostatic	Nrg1
Capn3	2.18987e-07	0.851745	0.369	0.285	0.00680019	Homeostatic	Capn3
Dock2	2.25067e-07	0.363046	0.718	0.728	0.00698901	Homeostatic	Dock2
Bbs9	2.644e-07	0.799471	0.467	0.43	0.00821043	Homeostatic	Bbs9
Slc2a5	2.87459e-07	0.823958	0.192	0.092	0.00892646	Homeostatic	Slc2a5
Cyfip1	4.51284e-07	0.54297	0.559	0.527	0.0140137	Homeostatic	Cyfip1
Cd37	4.57962e-07	0.687205	0.431	0.372	0.0142211	Homeostatic	Cd37
Csf3r	5.66103e-07	0.522561	0.576	0.562	0.0175792	Homeostatic	Csf3r
Golm1	8.12828e-07	0.832764	0.309	0.216	0.0252408	Homeostatic	Golm1
Lrp1	8.20329e-07	0.707927	0.444	0.394	0.0254737	Homeostatic	Lrp1
Dst	8.58382e-07	0.338374	0.848	0.847	0.0266553	Homeostatic	Dst
Foxn3	1.22598e-06	0.325851	0.86	0.911	0.0380703	Homeostatic	Foxn3
Col27a1	1.48326e-06	0.878867	0.33	0.257	0.0460595	Homeostatic	Col27a1
Ubash3b	1.56739e-06	0.55871	0.612	0.644	0.0486721	Homeostatic	Ubash3b
Ptprj	1.56855e-06	0.404672	0.777	0.817	0.0487083	Homeostatic	Ptprj
Cntnap2	1.81218e-06	0.480074	0.618	0.608	0.0562736	Homeostatic	Cntnap2
Mylip	1.87978e-06	0.683195	0.427	0.359	0.0583728	Homeostatic	Mylip
Dip2b	1.88904e-06	0.381494	0.806	0.812	0.0586605	Homeostatic	Dip2b
St3gal5	2.24063e-06	0.858074	0.352	0.282	0.0695783	Homeostatic	St3gal5
Lsamp	2.8172e-06	0.219859	0.792	0.84	0.0874825	Homeostatic	Lsamp
Slc7a8	3.59313e-06	0.736727	0.395	0.338	0.111577	Homeostatic	Slc7a8
Sirpa	3.64345e-06	0.500636	0.596	0.59	0.11314	Homeostatic	Sirpa
Cfap74	4.33448e-06	0.784739	0.244	0.155	0.134599	Homeostatic	Cfap74
Il6ra	4.41794e-06	0.611441	0.476	0.438	0.13719	Homeostatic	Il6ra
Plekho1	4.94609e-06	0.536629	0.543	0.537	0.153591	Homeostatic	Plekho1
Unc93b1	5.15874e-06	0.54271	0.554	0.578	0.160194	Homeostatic	Unc93b1
Pde4d	5.46504e-06	0.4794	0.645	0.664	0.169706	Homeostatic	Pde4d
Itga9	5.70168e-06	0.780535	0.402	0.366	0.177054	Homeostatic	Itga9
P3h2	5.75116e-06	0.725225	0.469	0.422	0.178591	Homeostatic	P3h2
Fyb	5.76919e-06	0.271909	0.767	0.799	0.179151	Homeostatic	Fyb
Hivep3	5.84206e-06	0.536828	0.557	0.532	0.181413	Homeostatic	Hivep3
Fam49b	5.85611e-06	0.398386	0.709	0.786	0.18185	Homeostatic	Fam49b
Rrbp1	6.69992e-06	0.507942	0.589	0.616	0.208053	Homeostatic	Rrbp1
Cfh	8.30225e-06	0.570386	0.562	0.59	0.25781	Homeostatic	Cfh
Cttnbp2nl	9.2781e-06	0.665746	0.478	0.468	0.288113	Homeostatic	Cttnbp2nl
Gna15	1.02767e-05	0.804912	0.293	0.221	0.319123	Homeostatic	Gna15
Large1	1.51469e-05	0.415762	0.688	0.72	0.470356	Homeostatic	Large1
Fgf14	1.53002e-05	0.371738	0.716	0.786	0.475117	Homeostatic	Fgf14
Bmp2k	2.00133e-05	0.501051	0.584	0.621	0.621473	Homeostatic	Bmp2k
Slc7a7	2.05815e-05	0.726357	0.315	0.247	0.639117	Homeostatic	Slc7a7
Pitpnc1	2.11143e-05	0.55305	0.57	0.575	0.655662	Homeostatic	Pitpnc1
Nckap1l	2.26758e-05	0.616644	0.454	0.435	0.704152	Homeostatic	Nckap1l
Ctss	2.33134e-05	0.473073	0.59	0.611	0.72395	Homeostatic	Ctss
Rtn4rl1	2.53019e-05	0.755405	0.306	0.242	0.785698	Homeostatic	Rtn4rl1
Phf14	2.60633e-05	0.546936	0.559	0.598	0.809342	Homeostatic	Phf14
Herc2	2.66098e-05	0.588444	0.524	0.539	0.826314	Homeostatic	Herc2
Rtn1	2.774e-05	0.623737	0.461	0.44	0.861409	Homeostatic	Rtn1
A830008E24Rik	2.79044e-05	0.765919	0.333	0.267	0.866515	Homeostatic	A830008E24Rik
Pik3cd	2.79977e-05	0.70292	0.359	0.298	0.869413	Homeostatic	Pik3cd
Sgcz	3.34014e-05	0.485167	0.566	0.565	1	Homeostatic	Sgcz
Med12l	3.4124e-05	0.668296	0.343	0.288	1	Homeostatic	Med12l
Ptgs1	3.77257e-05	0.717155	0.302	0.234	1	Homeostatic	Ptgs1
Kcnd2	4.41748e-05	0.482901	0.558	0.552	1	Homeostatic	Kcnd2
Pmepa1	4.51732e-05	0.719078	0.401	0.372	1	Homeostatic	Pmepa1
Picalm	5.19138e-05	0.465005	0.643	0.697	1	Homeostatic	Picalm
Cd33	5.8269e-05	0.698948	0.283	0.214	1	Homeostatic	Cd33
Gm28928	7.26875e-05	0.465342	0.602	0.649	1	Homeostatic	Gm28928
Eef2k	7.50229e-05	0.807558	0.323	0.277	1	Homeostatic	Eef2k
Chn2	7.77851e-05	0.437002	0.618	0.631	1	Homeostatic	Chn2
Gtf2h2	8.14541e-05	0.655983	0.362	0.323	1	Homeostatic	Gtf2h2
Klf12	9.65625e-05	0.635428	0.483	0.483	1	Homeostatic	Klf12
Lingo2	0.00010108	0.430035	0.623	0.669	1	Homeostatic	Lingo2
Wasf2	0.000105685	0.497977	0.558	0.58	1	Homeostatic	Wasf2
Rptor	0.000113806	0.526819	0.528	0.56	1	Homeostatic	Rptor
Asb2	0.00014453	0.668415	0.146	0.079	1	Homeostatic	Asb2
Etv6	0.000149966	0.341134	0.56	0.57	1	Homeostatic	Etv6
Nr6a1os	0.000174095	0.785057	0.241	0.178	1	Homeostatic	Nr6a1os
Dlgap1	0.000182835	0.485976	0.548	0.555	1	Homeostatic	Dlgap1
Gria2	0.000192076	0.428422	0.564	0.603	1	Homeostatic	Gria2
1810011H11Rik	0.000201451	0.664851	0.212	0.142	1	Homeostatic	1810011H11Rik
Nos1ap	0.0002296	0.674921	0.37	0.346	1	Homeostatic	Nos1ap
Ppcdc	0.000232422	0.584917	0.436	0.425	1	Homeostatic	Ppcdc
Atxn1	0.00023372	0.503282	0.55	0.585	1	Homeostatic	Atxn1
Ncf1	0.00026938	0.68265	0.344	0.31	1	Homeostatic	Ncf1
Abca9	0.000276152	0.499266	0.501	0.504	1	Homeostatic	Abca9
Fcrls	0.000288411	0.598547	0.386	0.341	1	Homeostatic	Fcrls
Kif21b	0.000296493	0.673093	0.295	0.242	1	Homeostatic	Kif21b
Fkbp5	0.000310038	0.646397	0.487	0.476	1	Homeostatic	Fkbp5
Grin2a	0.000322334	0.574673	0.373	0.344	1	Homeostatic	Grin2a
Plcg2	0.000327823	0.599761	0.397	0.372	1	Homeostatic	Plcg2
Camk2d	0.000351878	0.385866	0.612	0.651	1	Homeostatic	Camk2d
Fhit	0.000402707	0.659349	0.49	0.506	1	Homeostatic	Fhit
Ppp1r9a	0.000418457	0.428882	0.612	0.682	1	Homeostatic	Ppp1r9a
Marcks	0.000418886	0.47114	0.423	0.397	1	Homeostatic	Marcks
Fermt3	0.000438991	0.599809	0.418	0.405	1	Homeostatic	Fermt3
Ulk2	0.000451018	0.417448	0.615	0.667	1	Homeostatic	Ulk2
Anxa3	0.000471806	0.504232	0.443	0.415	1	Homeostatic	Anxa3
Kcnh7	0.000519332	0.459401	0.538	0.567	1	Homeostatic	Kcnh7
Fli1	0.000540134	0.348109	0.657	0.725	1	Homeostatic	Fli1
Asap1	0.000607784	0.270952	0.655	0.715	1	Homeostatic	Asap1
Myo18b	0.00061316	0.660456	0.134	0.076	1	Homeostatic	Myo18b
Mtdh	0.000653798	0.477947	0.551	0.611	1	Homeostatic	Mtdh
Itga6	0.000822608	0.668277	0.382	0.361	1	Homeostatic	Itga6
Cables1	0.000859006	0.626395	0.31	0.267	1	Homeostatic	Cables1
Gpr34	0.00087838	0.555573	0.361	0.328	1	Homeostatic	Gpr34
Fmnl3	0.000882046	0.586781	0.359	0.336	1	Homeostatic	Fmnl3
Tmem135	0.000898203	0.510699	0.486	0.519	1	Homeostatic	Tmem135
AY036118	0.00092601	0.307212	0.687	0.796	1	Homeostatic	AY036118
Sall1	0.000974422	0.682951	0.258	0.211	1	Homeostatic	Sall1
Mycbp2	0.00102936	0.278803	0.784	0.873	1	Homeostatic	Mycbp2
Fam155a	0.00107829	0.334773	0.533	0.545	1	Homeostatic	Fam155a
Prkca	0.00119393	0.410015	0.604	0.636	1	Homeostatic	Prkca
Gm17231	0.00128889	0.605893	0.167	0.109	1	Homeostatic	Gm17231
Garnl3	0.00129844	0.656027	0.324	0.298	1	Homeostatic	Garnl3
Blnk	0.00131084	0.43621	0.511	0.539	1	Homeostatic	Blnk
Runx1	0.00132033	0.331125	0.655	0.684	1	Homeostatic	Runx1
Syngr1	0.00136377	0.598874	0.31	0.275	1	Homeostatic	Syngr1
Spi1	0.00139872	0.501829	0.38	0.356	1	Homeostatic	Spi1
Pard3b	0.0014129	0.635941	0.391	0.374	1	Homeostatic	Pard3b
Pros1	0.00150628	0.644635	0.308	0.267	1	Homeostatic	Pros1
Tbxas1	0.00152012	0.359426	0.569	0.595	1	Homeostatic	Tbxas1
Lhfpl2	0.00166031	0.542751	0.406	0.382	1	Homeostatic	Lhfpl2
Map3k3	0.00170544	0.566945	0.431	0.44	1	Homeostatic	Map3k3
Ltc4s	0.00173055	0.663821	0.319	0.298	1	Homeostatic	Ltc4s
Trio	0.00175157	0.484527	0.414	0.415	1	Homeostatic	Trio
Sall3	0.00178377	0.549687	0.196	0.14	1	Homeostatic	Sall3
Mafb	0.00185424	0.594368	0.287	0.244	1	Homeostatic	Mafb
Gab2	0.00192338	0.250024	0.71	0.804	1	Homeostatic	Gab2
Irf3	0.00194133	0.108852	0.111	0.191	1	Homeostatic	Irf3
Dapp1	0.00194844	0.588823	0.393	0.384	1	Homeostatic	Dapp1
Adgrb3	0.00195747	0.306906	0.667	0.725	1	Homeostatic	Adgrb3
Slc16a6	0.00213924	0.640198	0.275	0.237	1	Homeostatic	Slc16a6
Ddx42	0.00221433	0.134954	0.155	0.254	1	Homeostatic	Ddx42
Diaph2	0.00223507	0.319609	0.709	0.809	1	Homeostatic	Diaph2
Ddx5	0.00226383	0.29938	0.696	0.763	1	Homeostatic	Ddx5
C1qa	0.00264903	0.534178	0.442	0.45	1	Homeostatic	C1qa
Crybb1	0.00275302	0.590344	0.119	0.071	1	Homeostatic	Crybb1
Nfia	0.00278186	0.318676	0.683	0.761	1	Homeostatic	Nfia
Rnf216	0.00280881	0.493704	0.506	0.547	1	Homeostatic	Rnf216
C1qb	0.00296511	0.536394	0.466	0.478	1	Homeostatic	C1qb
Mlph	0.00305599	0.614301	0.206	0.155	1	Homeostatic	Mlph
Tspan18	0.00307393	0.532133	0.108	0.061	1	Homeostatic	Tspan18
Trim36	0.00309113	0.110708	0.096	0.165	1	Homeostatic	Trim36
Tgs1	0.00314243	0.104068	0.153	0.247	1	Homeostatic	Tgs1
Abcc3	0.00325441	0.654391	0.233	0.193	1	Homeostatic	Abcc3
Ppp4r1	0.00347196	0.103422	0.23	0.364	1	Homeostatic	Ppp4r1
Slc30a5	0.00348372	0.132044	0.108	0.181	1	Homeostatic	Slc30a5
Cflar	0.00349197	0.555791	0.391	0.399	1	Homeostatic	Cflar
Cntn4	0.00358239	0.404599	0.433	0.435	1	Homeostatic	Cntn4
Zfp652	0.00358403	0.525122	0.419	0.445	1	Homeostatic	Zfp652
Rps6ka1	0.00360663	0.612389	0.315	0.298	1	Homeostatic	Rps6ka1
Tmsb4x	0.00376124	0.412785	0.491	0.519	1	Homeostatic	Tmsb4x
Gm26542	0.00411529	0.609625	0.36	0.341	1	Homeostatic	Gm26542
Calm2	0.00412549	0.451621	0.422	0.427	1	Homeostatic	Calm2
Rcsd1	0.0042467	0.572899	0.357	0.344	1	Homeostatic	Rcsd1
Ttc28	0.00425904	0.48664	0.465	0.476	1	Homeostatic	Ttc28
Tm6sf1	0.00432873	0.449981	0.329	0.3	1	Homeostatic	Tm6sf1
Etv5	0.00434494	0.507406	0.216	0.168	1	Homeostatic	Etv5
Lrrk1	0.00437035	0.538428	0.392	0.397	1	Homeostatic	Lrrk1
Git2	0.00472384	0.40457	0.521	0.552	1	Homeostatic	Git2
Nckap5l	0.00481664	0.560924	0.138	0.092	1	Homeostatic	Nckap5l
Rnase4	0.00493805	0.465196	0.123	0.076	1	Homeostatic	Rnase4
Zfp69	0.005172	0.496118	0.132	0.087	1	Homeostatic	Zfp69
Tmem131	0.00534395	0.111854	0.225	0.349	1	Homeostatic	Tmem131
Nup88	0.00538654	0.102505	0.082	0.14	1	Homeostatic	Nup88
Gm3488	0.0055034	0.494995	0.146	0.099	1	Homeostatic	Gm3488
Glud1	0.00561543	0.1446	0.178	0.28	1	Homeostatic	Glud1
Togaram1	0.00568656	0.105056	0.104	0.17	1	Homeostatic	Togaram1
Gm40841	0.0056966	0.581354	0.229	0.186	1	Homeostatic	Gm40841
B4galt1	0.005828	0.488669	0.367	0.351	1	Homeostatic	B4galt1
Rhoh	0.00623913	0.480732	0.348	0.333	1	Homeostatic	Rhoh
Plxdc1	0.00625019	0.521524	0.183	0.137	1	Homeostatic	Plxdc1
Rab12	0.00636333	0.10255	0.111	0.181	1	Homeostatic	Rab12
Arhgap4	0.00656352	0.576664	0.196	0.153	1	Homeostatic	Arhgap4
Adcy8	0.00661691	0.407851	0.1	0.056	1	Homeostatic	Adcy8
Preb	0.00665353	0.107337	0.217	0.336	1	Homeostatic	Preb
Jmjd1c	0.00716247	0.290885	0.643	0.74	1	Homeostatic	Jmjd1c
Kat6a	0.00722369	0.104105	0.262	0.399	1	Homeostatic	Kat6a
Nr6a1	0.00726596	0.610412	0.395	0.412	1	Homeostatic	Nr6a1
Bank1	0.00732121	0.378181	0.324	0.282	1	Homeostatic	Bank1
Pip4k2a	0.00754709	0.253019	0.715	0.796	1	Homeostatic	Pip4k2a
Ctnnal1	0.00755498	0.103942	0.097	0.16	1	Homeostatic	Ctnnal1
Prcp	0.00761321	0.111885	0.186	0.285	1	Homeostatic	Prcp
Cyb5a	0.00784003	0.103506	0.086	0.142	1	Homeostatic	Cyb5a
Gm43821	0.0079682	0.494869	0.111	0.069	1	Homeostatic	Gm43821
Abcb4	0.00833211	0.530932	0.139	0.094	1	Homeostatic	Abcb4
Tmem245	0.00837745	0.135429	0.204	0.313	1	Homeostatic	Tmem245
Sdk1	0.00857852	0.653655	0.262	0.229	1	Homeostatic	Sdk1
Ubr3	0.00884845	0.119981	0.294	0.445	1	Homeostatic	Ubr3
Ptpa	0.00900128	0.154237	0.169	0.262	1	Homeostatic	Ptpa
Hps4	0.00911859	0.542722	0.334	0.326	1	Homeostatic	Hps4
Adap2os	0.0091302	0.626745	0.225	0.191	1	Homeostatic	Adap2os
Zfp160	0.00950879	0.103347	0.12	0.188	1	Homeostatic	Zfp160
Mtus1	0.00982508	0.541945	0.357	0.361	1	Homeostatic	Mtus1
Pik3ap1	0.00985797	0.461403	0.375	0.369	1	Homeostatic	Pik3ap1
Asic2	0.0099918	0.506024	0.374	0.374	1	Homeostatic	Asic2
Stk10	0.00999916	0.520882	0.245	0.209	1	Homeostatic	Stk10
Rai14	1.339e-53	1.85235	0.446	0.036	4.15799e-49	DAM	Rai14
Lgals3	1.66357e-50	1.17665	0.205	0.003	5.16589e-46	DAM	Lgals3
Itgax	1.35944e-46	1.3331	0.229	0.007	4.22148e-42	DAM	Itgax
Spp1	2.90203e-45	1.10004	0.169	0.001	9.01169e-41	DAM	Spp1
Lpl	3.01539e-42	1.76277	0.289	0.017	9.36369e-38	DAM	Lpl
Fgr	4.7335e-42	1.28626	0.265	0.013	1.46989e-37	DAM	Fgr
Olfr111	3.77394e-40	1.83828	0.398	0.041	1.17192e-35	DAM	Olfr111
Fam20c	1.53889e-39	1.60651	0.289	0.019	4.7787e-35	DAM	Fam20c
Bcar3	1.04813e-37	1.55642	0.289	0.021	3.25477e-33	DAM	Bcar3
Myof	2.40569e-35	1.28537	0.205	0.009	7.47038e-31	DAM	Myof
Gas2l3	2.59916e-35	1.23101	0.241	0.014	8.07116e-31	DAM	Gas2l3
Apobec1	6.31921e-34	1.9644	0.735	0.199	1.9623e-29	DAM	Apobec1
Fgf13	2.07907e-33	2.57868	0.904	0.382	6.45613e-29	DAM	Fgf13
Axl	1.63608e-32	1.14686	0.241	0.016	5.08052e-28	DAM	Axl
Mamdc2	4.96472e-31	1.54918	0.145	0.004	1.5417e-26	DAM	Mamdc2
Gpnmb	1.54713e-30	1.12822	0.108	0.001	4.80431e-26	DAM	Gpnmb
Apbb2	4.79259e-29	1.83959	0.88	0.375	1.48824e-24	DAM	Apbb2
Myo1e	1.08105e-26	1.96098	0.554	0.139	3.35698e-22	DAM	Myo1e
Rab7b	7.34382e-25	0.985323	0.157	0.008	2.28048e-20	DAM	Rab7b
March3	1.83684e-24	1.95724	0.434	0.09	5.70393e-20	DAM	March3
Lrmda	1.96793e-23	1.35163	0.976	0.699	6.111e-19	DAM	Lrmda
Apoe	2.34825e-23	2.14338	0.795	0.38	7.29203e-19	DAM	Apoe
Arhgap24	3.45415e-23	1.68947	0.651	0.211	1.07262e-18	DAM	Arhgap24
Xylt1	1.1129e-22	1.75513	0.494	0.123	3.4559e-18	DAM	Xylt1
Ptchd1	3.11722e-22	1.40119	0.349	0.06	9.67991e-18	DAM	Ptchd1
Rftn1	3.4279e-22	1.45079	0.494	0.125	1.06447e-17	DAM	Rftn1
Flt1	1.17167e-21	1.35364	0.325	0.053	3.63839e-17	DAM	Flt1
Dna2	1.74059e-21	0.894989	0.181	0.015	5.40505e-17	DAM	Dna2
Fmn1	1.85926e-20	1.458	0.627	0.213	5.77356e-16	DAM	Fmn1
Myo5a	4.02515e-20	1.41416	0.627	0.212	1.24993e-15	DAM	Myo5a
Plaur	9.75198e-20	0.994038	0.217	0.025	3.02828e-15	DAM	Plaur
Gm13391	1.15115e-19	0.589178	0.108	0.004	3.57466e-15	DAM	Gm13391
Myo1f	2.12273e-19	1.27359	0.892	0.555	6.59171e-15	DAM	Myo1f
Ccl4	2.57961e-19	0.991516	0.133	0.008	8.01047e-15	DAM	Ccl4
Cacna1a	3.20677e-18	1.72143	0.663	0.27	9.95798e-14	DAM	Cacna1a
AB124611	1.28852e-17	0.727134	0.12	0.007	4.00125e-13	DAM	AB124611
Igf1	2.50645e-17	1.52736	0.229	0.034	7.78327e-13	DAM	Igf1
Ptprc	3.11848e-16	1.27255	0.795	0.439	9.6838e-12	DAM	Ptprc
Mitf	4.14667e-16	1.35353	0.867	0.497	1.28767e-11	DAM	Mitf
Cd84	4.41903e-16	1.37613	0.747	0.34	1.37224e-11	DAM	Cd84
Cd244	6.70178e-16	0.50078	0.108	0.007	2.0811e-11	DAM	Cd244
Cers6	8.18127e-16	1.16309	0.53	0.176	2.54053e-11	DAM	Cers6
Gm26714	9.29291e-16	0.97647	0.229	0.036	2.88573e-11	DAM	Gm26714
Cd9	1.05866e-15	1.56456	0.566	0.214	3.28744e-11	DAM	Cd9
Arhgap25	1.44241e-15	1.31117	0.627	0.256	4.47912e-11	DAM	Arhgap25
Gm37168	1.79114e-15	0.959792	0.157	0.017	5.56203e-11	DAM	Gm37168
AU020206	3.68707e-15	1.07918	0.482	0.151	1.14494e-10	DAM	AU020206
Mdfic	4.28848e-15	1.09922	0.241	0.043	1.3317e-10	DAM	Mdfic
Sh3pxd2b	6.28057e-15	0.975612	0.205	0.031	1.95031e-10	DAM	Sh3pxd2b
Anapc15	3.68359e-14	1.0524	0.47	0.147	1.14386e-09	DAM	Anapc15
Nrp1	4.70356e-14	1.48708	0.59	0.244	1.4606e-09	DAM	Nrp1
Plekhm2	8.39237e-14	1.34258	0.578	0.245	2.60608e-09	DAM	Plekhm2
Dnajb14	2.33127e-13	1.09303	0.422	0.135	7.23929e-09	DAM	Dnajb14
Tns3	2.80708e-13	1.01769	0.771	0.46	8.71681e-09	DAM	Tns3
Slc16a10	3.93825e-13	1.14996	0.373	0.108	1.22295e-08	DAM	Slc16a10
Fat3	4.29631e-13	1.50575	0.795	0.476	1.33413e-08	DAM	Fat3
Fgf2	5.01265e-13	0.931027	0.133	0.015	1.55658e-08	DAM	Fgf2
Asph	5.40354e-13	1.25747	0.699	0.376	1.67796e-08	DAM	Asph
Cd274	5.54052e-13	0.580072	0.169	0.024	1.7205e-08	DAM	Cd274
St8sia6	8.18933e-13	1.0567	0.229	0.045	2.54303e-08	DAM	St8sia6
Cd44	8.99512e-13	0.54565	0.108	0.01	2.79325e-08	DAM	Cd44
Tank	9.45254e-13	0.948912	0.434	0.142	2.9353e-08	DAM	Tank
Fnip2	1.84923e-12	1.34965	0.627	0.294	5.74243e-08	DAM	Fnip2
Rassf3	2.0281e-12	1.1389	0.566	0.232	6.29786e-08	DAM	Rassf3
Fblim1	3.47002e-12	0.970728	0.253	0.057	1.07755e-07	DAM	Fblim1
Ctsb	6.1309e-12	1.20361	0.651	0.325	1.90383e-07	DAM	Ctsb
Ank	1.26984e-11	1.60386	0.53	0.234	3.94324e-07	DAM	Ank
Zfp395	1.44386e-11	0.830319	0.229	0.048	4.48363e-07	DAM	Zfp395
Chst11	2.4326e-11	1.36393	0.446	0.168	7.55397e-07	DAM	Chst11
Ifi207	4.42971e-11	0.922909	0.145	0.021	1.37556e-06	DAM	Ifi207
Fyb1	4.70642e-11	0.805766	0.928	0.766	1.46148e-06	DAM	Fyb
Cpd	9.92465e-11	0.980583	0.361	0.121	3.0819e-06	DAM	Cpd
Sash1	1.00028e-10	1.08318	0.289	0.082	3.10618e-06	DAM	Sash1
Atp6v1b2	1.19763e-10	1.09813	0.494	0.207	3.71901e-06	DAM	Atp6v1b2
Tec	1.43496e-10	0.955163	0.47	0.181	4.45599e-06	DAM	Tec
Nlrc5	1.74794e-10	0.793028	0.157	0.026	5.42788e-06	DAM	Nlrc5
Cd83	2.55434e-10	0.952472	0.193	0.04	7.932e-06	DAM	Cd83
Lyst	6.62348e-10	1.14105	0.554	0.259	2.05679e-05	DAM	Lyst
Gsap	1.56592e-09	1.07952	0.542	0.261	4.86267e-05	DAM	Gsap
Usp12	1.70889e-09	1.0778	0.47	0.202	5.3066e-05	DAM	Usp12
Fam46c	1.90615e-09	0.72418	0.229	0.057	5.91916e-05	DAM	Fam46c
Tpd52	3.23815e-09	0.989506	0.482	0.215	0.000100554	DAM	Tpd52
Nrp2	3.40755e-09	0.951706	0.337	0.117	0.000105815	DAM	Nrp2
Pkib	5.59918e-09	0.743279	0.205	0.049	0.000173871	DAM	Pkib
Nfkb1	7.19616e-09	0.799236	0.675	0.375	0.000223462	DAM	Nfkb1
Adam33	8.01597e-09	0.688898	0.133	0.023	0.00024892	DAM	Adam33
Fam219a	8.43728e-09	0.754743	0.458	0.192	0.000262003	DAM	Fam219a
Dpy19l4	8.61181e-09	0.896572	0.506	0.241	0.000267423	DAM	Dpy19l4
Tpm4	9.48385e-09	0.66174	0.181	0.04	0.000294502	DAM	Tpm4
Plek	9.92587e-09	1.1252	0.518	0.248	0.000308228	DAM	Plek
Ctsz	1.42483e-08	0.827469	0.41	0.166	0.000442453	DAM	Ctsz
Galc	1.44467e-08	0.714139	0.241	0.067	0.000448614	DAM	Galc
Abhd12	1.48683e-08	0.886734	0.783	0.562	0.000461706	DAM	Abhd12
Vps13c	1.57982e-08	0.909015	0.47	0.216	0.000490581	DAM	Vps13c
Plxnc1	1.96852e-08	0.850576	0.145	0.029	0.000611285	DAM	Plxnc1
Csf1	1.98598e-08	1.03725	0.193	0.049	0.000616708	DAM	Csf1
Acer3	2.15633e-08	0.734767	0.663	0.346	0.000669605	DAM	Acer3
Osbpl8	2.35517e-08	0.932208	0.651	0.361	0.000731351	DAM	Osbpl8
Snx8	2.50512e-08	0.645169	0.301	0.098	0.000777916	DAM	Snx8
Gpr137b	2.78577e-08	0.71864	0.337	0.118	0.000865064	DAM	Gpr137b
Gm15155	4.34024e-08	0.774539	0.217	0.06	0.00134778	DAM	Gm15155
Rap2b	4.40913e-08	0.657435	0.157	0.034	0.00136917	DAM	Rap2b
Hscb	4.41791e-08	0.518355	0.181	0.043	0.00137189	DAM	Hscb
Tnfaip3	5.78713e-08	0.564956	0.133	0.025	0.00179708	DAM	Tnfaip3
Ppm1h	6.10067e-08	0.716934	0.807	0.539	0.00189444	DAM	Ppm1h
Rtcb	6.21223e-08	0.722368	0.217	0.061	0.00192908	DAM	Rtcb
Acaca	6.62817e-08	0.82792	0.41	0.177	0.00205825	DAM	Acaca
Myo9b	6.8664e-08	0.814839	0.494	0.239	0.00213222	DAM	Myo9b
Kcnj2	8.21533e-08	0.780905	0.12	0.022	0.00255111	DAM	Kcnj2
Plin2	8.97658e-08	0.707246	0.169	0.04	0.0027875	DAM	Plin2
Ifi204	1.01387e-07	0.393657	0.108	0.018	0.00314837	DAM	Ifi204
Plau	1.39165e-07	0.802182	0.12	0.023	0.00432148	DAM	Plau
Prkg1	1.40313e-07	1.22268	0.566	0.331	0.00435715	DAM	Prkg1
Hpcal1	1.42457e-07	0.603394	0.241	0.073	0.00442372	DAM	Hpcal1
Eya4	1.48296e-07	0.925742	0.313	0.118	0.00460504	DAM	Eya4
Stx3	1.7529e-07	0.563014	0.145	0.032	0.00544328	DAM	Stx3
Tmem120b	1.9104e-07	0.522893	0.169	0.041	0.00593237	DAM	Tmem120b
Cotl1	2.00678e-07	0.81327	0.47	0.227	0.00623165	DAM	Cotl1
Cacna1d	2.08574e-07	0.763838	0.699	0.413	0.00647686	DAM	Cacna1d
Dhrs3	2.11663e-07	0.657452	0.313	0.114	0.00657278	DAM	Dhrs3
Cybb	2.15117e-07	0.568618	0.12	0.023	0.00668002	DAM	Cybb
Akap10	2.198e-07	0.771616	0.59	0.322	0.00682543	DAM	Akap10
Trpc4	2.57489e-07	0.834016	0.157	0.037	0.0079958	DAM	Trpc4
Sh3kbp1	2.6748e-07	0.734335	0.783	0.503	0.00830605	DAM	Sh3kbp1
C3ar1	3.31407e-07	0.695995	0.205	0.06	0.0102912	DAM	C3ar1
Iah1	3.81121e-07	0.6182	0.205	0.059	0.0118349	DAM	Iah1
Prelid2	4.88918e-07	0.558061	0.108	0.02	0.0151824	DAM	Prelid2
Rpl10a	5.73626e-07	0.860378	0.301	0.116	0.0178128	DAM	Rpl10a
Abr	6.00563e-07	0.776495	0.614	0.345	0.0186493	DAM	Abr
Gas7	6.55265e-07	1.13428	0.337	0.152	0.0203479	DAM	Gas7
Bcl2	7.35879e-07	0.915784	0.301	0.119	0.0228512	DAM	Bcl2
Dtnbp1	8.47888e-07	0.997298	0.349	0.154	0.0263295	DAM	Dtnbp1
Tns1	1.03328e-06	0.700513	0.349	0.145	0.0320864	DAM	Tns1
Cux1	1.03692e-06	0.571412	0.795	0.526	0.0321993	DAM	Cux1
Sat1	1.22023e-06	0.720067	0.494	0.254	0.0378919	DAM	Sat1
Mapkapk3	1.24845e-06	0.568006	0.181	0.051	0.038768	DAM	Mapkapk3
Plpp1	1.49113e-06	0.555773	0.217	0.068	0.046304	DAM	Plpp1
Arid5b	1.74187e-06	0.869223	0.542	0.311	0.0540903	DAM	Arid5b
Cd180	1.82617e-06	0.917131	0.47	0.248	0.0567079	DAM	Cd180
Cpeb2	2.14712e-06	0.778847	0.494	0.267	0.0666744	DAM	Cpeb2
Dse	2.41095e-06	0.682537	0.253	0.092	0.0748674	DAM	Dse
Dock21	2.42753e-06	0.66872	0.843	0.713	0.075382	DAM	Dock2
Trem2	2.85968e-06	0.881213	0.434	0.22	0.0888017	DAM	Trem2
St8sia4	3.23719e-06	0.593446	0.229	0.079	0.100525	DAM	St8sia4
Nadk	3.41804e-06	0.844263	0.265	0.102	0.10614	DAM	Nadk
Colgalt1	3.43379e-06	0.825318	0.289	0.118	0.106629	DAM	Colgalt1
Tbxas11	3.57231e-06	0.590484	0.759	0.565	0.110931	DAM	Tbxas1
Cd48	3.81543e-06	0.677387	0.217	0.073	0.118481	DAM	Cd48
Farsb	4.5932e-06	0.643805	0.253	0.096	0.142633	DAM	Farsb
Dapk1	4.67294e-06	0.657105	0.349	0.151	0.145109	DAM	Dapk1
Abcd2	4.93388e-06	0.847068	0.398	0.2	0.153212	DAM	Abcd2
Gab21	5.33763e-06	0.557072	0.892	0.726	0.165749	DAM	Gab2
Rnf149	5.39534e-06	0.851305	0.277	0.112	0.167541	DAM	Rnf149
Lhfpl21	5.96847e-06	0.662205	0.627	0.386	0.185339	DAM	Lhfpl2
Cd68	6.31197e-06	0.715811	0.217	0.076	0.196006	DAM	Cd68
Ms4a6c	6.34706e-06	0.664358	0.193	0.062	0.197095	DAM	Ms4a6c
Akt3	6.50577e-06	0.676968	0.578	0.345	0.202024	DAM	Akt3
Ddhd1	6.99901e-06	0.766978	0.337	0.157	0.21734	DAM	Ddhd1
Cdkal1	7.57025e-06	0.727992	0.578	0.353	0.235079	DAM	Cdkal1
Atp6v1a	7.78949e-06	0.626951	0.337	0.151	0.241887	DAM	Atp6v1a
Pld5	7.79674e-06	0.955267	0.108	0.024	0.242112	DAM	Pld5
Znrf3	7.97898e-06	0.765196	0.337	0.154	0.247771	DAM	Znrf3
Parvb	9.20874e-06	0.561953	0.205	0.069	0.285959	DAM	Parvb
Abca1	9.98677e-06	0.754907	0.627	0.436	0.310119	DAM	Abca1
Stx7	1.16175e-05	0.744609	0.434	0.232	0.360757	DAM	Stx7
Prkag2	1.26773e-05	0.705184	0.289	0.12	0.39367	DAM	Prkag2
Asap11	1.59438e-05	0.629583	0.843	0.661	0.495103	DAM	Asap1
Mir142hg	1.65622e-05	0.597698	0.651	0.389	0.514306	DAM	Mir142hg
Fam129a	1.69998e-05	0.825225	0.217	0.081	0.527895	DAM	Fam129a
Plekha1	1.70678e-05	0.718225	0.446	0.25	0.530008	DAM	Plekha1
Bcl6	1.78168e-05	0.621213	0.157	0.048	0.553265	DAM	Bcl6
Ctsh	1.8318e-05	0.626039	0.566	0.32	0.568828	DAM	Ctsh
Sh3bp2	1.87967e-05	0.656041	0.289	0.123	0.583694	DAM	Sh3bp2
Gnl3	1.9661e-05	0.672898	0.241	0.096	0.610534	DAM	Gnl3
Tmem163	2.04996e-05	0.691855	0.169	0.055	0.636573	DAM	Tmem163
Galns	2.15663e-05	0.47629	0.108	0.026	0.669699	DAM	Galns
Tbc1d8	2.17014e-05	0.720865	0.277	0.12	0.673893	DAM	Tbc1d8
Gm14005	2.22751e-05	0.549558	0.205	0.073	0.691708	DAM	Gm14005
Rassf4	2.33319e-05	0.505207	0.253	0.1	0.724526	DAM	Rassf4
Skil	2.3897e-05	0.649443	0.386	0.195	0.742075	DAM	Skil
Ranbp9	2.42443e-05	0.580095	0.506	0.284	0.752857	DAM	Ranbp9
Zfp251	2.45527e-05	0.413044	0.12	0.031	0.762435	DAM	Zfp251
Rusc2	2.47197e-05	0.66184	0.205	0.076	0.76762	DAM	Rusc2
Fndc3b	2.59139e-05	0.564436	0.494	0.264	0.804706	DAM	Fndc3b
Ptpn6	2.95572e-05	0.539078	0.205	0.074	0.91784	DAM	Ptpn6
Tecpr1	3.02302e-05	0.517181	0.277	0.115	0.938737	DAM	Tecpr1
Sgpl1	3.11193e-05	0.621898	0.277	0.119	0.966348	DAM	Sgpl1
Mpp1	3.24483e-05	0.491019	0.133	0.037	1	DAM	Mpp1
Ctps2	3.36821e-05	0.530818	0.313	0.143	1	DAM	Ctps2
Gm15283	3.62426e-05	0.519071	0.181	0.062	1	DAM	Gm15283
Dennd4b	3.68109e-05	0.484463	0.193	0.068	1	DAM	Dennd4b
Bhlhe41	3.84675e-05	0.566417	0.277	0.12	1	DAM	Bhlhe41
Gk	3.91313e-05	0.620587	0.157	0.05	1	DAM	Gk
Gm26624	4.02614e-05	0.566776	0.301	0.137	1	DAM	Gm26624
Ero1lb	4.07904e-05	0.583848	0.169	0.057	1	DAM	Ero1lb
Nceh1	4.27638e-05	0.544657	0.205	0.077	1	DAM	Nceh1
Arpc1b	4.32374e-05	0.548779	0.349	0.163	1	DAM	Arpc1b
Skap2	4.98394e-05	0.556607	0.699	0.47	1	DAM	Skap2
3110043O21Rik	5.12425e-05	0.542875	0.265	0.112	1	DAM	3110043O21Rik
Snd1	5.36398e-05	0.616023	0.494	0.276	1	DAM	Snd1
Sec24a	5.8615e-05	0.573231	0.325	0.151	1	DAM	Sec24a
Colec12	6.10562e-05	0.617934	0.108	0.028	1	DAM	Colec12
Galnt7	6.6294e-05	0.792133	0.373	0.196	1	DAM	Galnt7
Celf1	6.72158e-05	0.470428	0.663	0.43	1	DAM	Celf1
Pfkfb3	6.88416e-05	0.500446	0.277	0.12	1	DAM	Pfkfb3
Cbfa2t2	6.91024e-05	0.661183	0.41	0.226	1	DAM	Cbfa2t2
Ctsl	6.95682e-05	0.64433	0.301	0.142	1	DAM	Ctsl
Lmln	7.10961e-05	0.426598	0.229	0.089	1	DAM	Lmln
Anxa4	7.15249e-05	0.614277	0.12	0.035	1	DAM	Anxa4
Rell1	7.21821e-05	0.47339	0.108	0.029	1	DAM	Rell1
Runx11	7.27927e-05	0.511793	0.831	0.652	1	DAM	Runx1
Timm44	7.77554e-05	0.673147	0.241	0.103	1	DAM	Timm44
P2rx4	7.8327e-05	0.746546	0.337	0.172	1	DAM	P2rx4
Wsb2	7.8827e-05	0.412097	0.157	0.051	1	DAM	Wsb2
Esyt1	7.96658e-05	0.467841	0.108	0.029	1	DAM	Esyt1
Zmiz1	8.86483e-05	0.434517	0.639	0.409	1	DAM	Zmiz1
Ptpra	8.88217e-05	0.561379	0.651	0.45	1	DAM	Ptpra
Etl4	9.41264e-05	0.766842	0.602	0.407	1	DAM	Etl4
Anxa6	9.49128e-05	0.492841	0.12	0.035	1	DAM	Anxa6
Otulin	9.83939e-05	0.599338	0.349	0.184	1	DAM	Otulin
Rnf180	0.000101333	0.49057	0.675	0.448	1	DAM	Rnf180
Amdhd2	0.000101757	0.414686	0.12	0.035	1	DAM	Amdhd2
Dnmt3a	0.000108541	0.516229	0.711	0.489	1	DAM	Dnmt3a
Ifngr2	0.000108655	0.594782	0.422	0.226	1	DAM	Ifngr2
Wsb1	0.000117924	0.52473	0.47	0.273	1	DAM	Wsb1
Abi1	0.000120129	0.445969	0.59	0.344	1	DAM	Abi1
Hif1a	0.000120484	0.517672	0.265	0.118	1	DAM	Hif1a
Ddi2	0.000122248	0.588903	0.458	0.259	1	DAM	Ddi2
Camk1d	0.000127495	0.473322	0.807	0.678	1	DAM	Camk1d
Oxct1	0.000134755	0.64863	0.554	0.365	1	DAM	Oxct1
Ddx31	0.000138142	0.666512	0.289	0.138	1	DAM	Ddx31
Fmnl2	0.000152414	0.79169	0.518	0.335	1	DAM	Fmnl2
Shq1	0.000152957	0.424739	0.108	0.03	1	DAM	Shq1
4931422A03Rik	0.000157589	0.442549	0.157	0.054	1	DAM	4931422A03Rik
Traf3	0.000162573	0.61976	0.325	0.164	1	DAM	Traf3
Peak1	0.000165207	0.607962	0.614	0.439	1	DAM	Peak1
Fbxo11	0.000166597	0.514297	0.566	0.364	1	DAM	Fbxo11
Ftl1	0.000167221	0.531696	0.229	0.098	1	DAM	Ftl1
Renbp	0.000172025	0.481422	0.169	0.061	1	DAM	Renbp
Hacd2	0.000172387	0.792375	0.265	0.126	1	DAM	Hacd2
Plxdc21	0.000172447	0.378406	0.94	0.929	1	DAM	Plxdc2
Ipo5	0.000174871	0.631058	0.157	0.057	1	DAM	Ipo5
Csnk2a1	0.000175648	0.506525	0.289	0.136	1	DAM	Csnk2a1
Adcy7	0.000177164	0.648876	0.41	0.231	1	DAM	Adcy7
Atp8a1	0.000181887	0.575368	0.819	0.65	1	DAM	Atp8a1
Tasp1	0.000188096	0.490768	0.253	0.112	1	DAM	Tasp1
Eepd1	0.000196963	0.609171	0.157	0.055	1	DAM	Eepd1
Ell2	0.000206249	0.825633	0.253	0.122	1	DAM	Ell2
Rbpms	0.000211663	0.566041	0.241	0.107	1	DAM	Rbpms
Apbb1ip1	0.000212506	0.431101	0.867	0.764	1	DAM	Apbb1ip
Plk3	0.000213442	0.44389	0.12	0.037	1	DAM	Plk3
Zfp704	0.000225479	0.654902	0.361	0.2	1	DAM	Zfp704
Uhrf2	0.000232195	0.413802	0.47	0.27	1	DAM	Uhrf2
Eea1	0.00023781	0.585845	0.325	0.168	1	DAM	Eea1
Pygb	0.00024302	0.504119	0.169	0.064	1	DAM	Pygb
Ptk2b	0.000246356	0.480806	0.53	0.309	1	DAM	Ptk2b
Csf3r1	0.000247759	0.519423	0.723	0.563	1	DAM	Csf3r
Pon3	0.00025989	0.459884	0.265	0.12	1	DAM	Pon3
Elf1	0.000261477	0.54932	0.494	0.317	1	DAM	Elf1
Naip5	0.000262021	0.48472	0.205	0.083	1	DAM	Naip5
Ski	0.000265763	0.546684	0.554	0.376	1	DAM	Ski
Cd34	0.000268566	0.493871	0.193	0.076	1	DAM	Cd34
Eif5	0.000270135	0.508796	0.313	0.157	1	DAM	Eif5
Slc38a6	0.00028007	0.623838	0.313	0.159	1	DAM	Slc38a6
Acox3	0.000282215	0.486959	0.337	0.172	1	DAM	Acox3
Tnfsf13b	0.000287443	0.470617	0.133	0.044	1	DAM	Tnfsf13b
Adamts10	0.000293952	0.493227	0.133	0.044	1	DAM	Adamts10
Irf1	0.000294592	0.442136	0.145	0.05	1	DAM	Irf1
Frrs1	0.000295667	0.469574	0.41	0.223	1	DAM	Frrs1
Slc23a2	0.000300097	0.997896	0.398	0.237	1	DAM	Slc23a2
Snap29	0.0003114	0.467024	0.108	0.032	1	DAM	Snap29
Pi4ka	0.00031711	0.731693	0.41	0.239	1	DAM	Pi4ka
Dgkz	0.000318237	0.9379	0.386	0.238	1	DAM	Dgkz
Mbd5	0.000319068	0.462738	0.699	0.488	1	DAM	Mbd5
Rin2	0.000325141	0.597553	0.47	0.29	1	DAM	Rin2
Prrc1	0.000334023	0.540118	0.241	0.11	1	DAM	Prrc1
Nfkbiz	0.000341675	0.391747	0.169	0.063	1	DAM	Nfkbiz
Cdk14	0.000346406	0.657271	0.614	0.428	1	DAM	Cdk14
Nol4l	0.000347087	0.568642	0.289	0.145	1	DAM	Nol4l
Arl8b	0.000357561	0.419367	0.253	0.115	1	DAM	Arl8b
Nfe2l2	0.000368899	0.871563	0.373	0.209	1	DAM	Nfe2l2
Ppard	0.000379315	0.656438	0.325	0.172	1	DAM	Ppard
Anxa7	0.000381697	0.455386	0.145	0.051	1	DAM	Anxa7
Nek6	0.000389187	0.56394	0.301	0.152	1	DAM	Nek6
Wipf1	0.000411488	0.496626	0.554	0.35	1	DAM	Wipf1
Irak2	0.000414346	0.503153	0.614	0.415	1	DAM	Irak2
Klhl6	0.000416288	0.660344	0.265	0.13	1	DAM	Klhl6
Lrrc8d	0.000440014	0.64673	0.398	0.232	1	DAM	Lrrc8d
Arhgef10l	0.0004426	0.407598	0.169	0.065	1	DAM	Arhgef10l
Gm26740	0.000446139	0.349227	0.386	0.202	1	DAM	Gm26740
Osbpl11	0.000446551	0.436317	0.566	0.358	1	DAM	Osbpl11
Samsn1	0.000452558	0.603428	0.349	0.188	1	DAM	Samsn1
Plekha2	0.00045267	0.423239	0.313	0.154	1	DAM	Plekha2
Abcg1	0.000476213	0.601919	0.265	0.13	1	DAM	Abcg1
Tfb2m	0.000494219	0.429446	0.133	0.046	1	DAM	Tfb2m
Mroh1	0.000510503	0.524614	0.277	0.139	1	DAM	Mroh1
Nacc2	0.000540738	0.382564	0.193	0.079	1	DAM	Nacc2
Ahcyl2	0.000543315	0.715216	0.41	0.256	1	DAM	Ahcyl2
Otud4	0.000548039	0.545548	0.277	0.138	1	DAM	Otud4
Diaph1	0.000549333	0.382198	0.181	0.072	1	DAM	Diaph1
Soat1	0.000579132	0.687133	0.241	0.118	1	DAM	Soat1
Als2	0.000596473	0.495057	0.181	0.073	1	DAM	Als2
Slc17a5	0.000603109	0.409079	0.253	0.119	1	DAM	Slc17a5
Klhl24	0.000639395	0.577273	0.361	0.209	1	DAM	Klhl24
Slc39a9	0.000642977	0.596281	0.157	0.061	1	DAM	Slc39a9
Cadm1	0.000648795	0.750859	0.687	0.572	1	DAM	Cadm1
Gab3	0.000650457	0.551885	0.193	0.084	1	DAM	Gab3
Ybx1	0.00065674	0.509933	0.241	0.115	1	DAM	Ybx1
Plekhh2	0.00067035	0.564726	0.169	0.07	1	DAM	Plekhh2
Map4k3	0.000685571	0.437521	0.446	0.264	1	DAM	Map4k3
Smc6	0.00068984	0.420353	0.313	0.16	1	DAM	Smc6
Wdr83	0.00074517	0.358891	0.108	0.035	1	DAM	Wdr83
Gnaq	0.00074888	0.485898	0.783	0.65	1	DAM	Gnaq
Ncf4	0.000772657	0.35824	0.12	0.04	1	DAM	Ncf4
Amz1	0.000798795	0.460596	0.133	0.048	1	DAM	Amz1
Rap1b	0.000817302	0.360362	0.518	0.308	1	DAM	Rap1b
Rai1	0.000828646	0.602848	0.337	0.19	1	DAM	Rai1
Kcnq1	0.000834277	0.562237	0.217	0.101	1	DAM	Kcnq1
Anxa31	0.000836241	0.605848	0.578	0.427	1	DAM	Anxa3
Atp6v0d1	0.000857238	0.604434	0.289	0.158	1	DAM	Atp6v0d1
Sgms1	0.00086369	0.593719	0.482	0.307	1	DAM	Sgms1
Epha7	0.000878127	0.437918	0.193	0.084	1	DAM	Epha7
Lasp1	0.000897137	0.467608	0.217	0.098	1	DAM	Lasp1
Ttc1	0.000915945	0.537076	0.145	0.056	1	DAM	Ttc1
Ndel1	0.000927909	0.547903	0.289	0.154	1	DAM	Ndel1
Lrp12	0.000944749	0.473683	0.229	0.109	1	DAM	Lrp12
Pvt1	0.000953564	0.610396	0.518	0.36	1	DAM	Pvt1
Pdcd4	0.000971298	0.586907	0.313	0.17	1	DAM	Pdcd4
Bcor	0.000974585	0.580622	0.325	0.174	1	DAM	Bcor
Gcnt1	0.000981512	0.374815	0.229	0.104	1	DAM	Gcnt1
Ing4	0.000984216	0.556521	0.373	0.217	1	DAM	Ing4
Rap2a	0.000995716	0.588005	0.325	0.179	1	DAM	Rap2a
Slc11a1	0.000999448	0.449576	0.241	0.117	1	DAM	Slc11a1
Hk3	0.0010034	0.509746	0.265	0.129	1	DAM	Hk3
Esrra	0.00101783	0.361981	0.169	0.068	1	DAM	Esrra
Atp6v1c1	0.001027	0.470239	0.265	0.135	1	DAM	Atp6v1c1
Gm16599	0.00103588	0.498746	0.325	0.176	1	DAM	Gm16599
Bms1	0.0010566	0.558382	0.169	0.071	1	DAM	Bms1
Pip5k1c	0.00108319	0.519855	0.217	0.102	1	DAM	Pip5k1c
Zfp655	0.00114634	0.370732	0.108	0.036	1	DAM	Zfp655
Slc6a17	0.00114843	0.458689	0.145	0.056	1	DAM	Slc6a17
Gga2	0.00116844	0.350287	0.12	0.042	1	DAM	Gga2
Runx2	0.00117921	0.448246	0.157	0.064	1	DAM	Runx2
Tbc1d22a	0.00117959	0.395004	0.602	0.417	1	DAM	Tbc1d22a
Arhgap15	0.00120686	0.44857	0.229	0.11	1	DAM	Arhgap15
Blnk1	0.001248	0.52765	0.663	0.51	1	DAM	Blnk
Vps11	0.00127075	0.432231	0.145	0.057	1	DAM	Vps11
Igsf6	0.0012752	0.447854	0.12	0.043	1	DAM	Igsf6
Smg9	0.00127693	0.470644	0.229	0.109	1	DAM	Smg9
Bcl2l1	0.00129707	0.621441	0.446	0.297	1	DAM	Bcl2l1
Ttc3	0.00130634	0.292076	0.663	0.411	1	DAM	Ttc3
Arfgef2	0.00134889	0.461893	0.301	0.164	1	DAM	Arfgef2
Atraid	0.00136305	0.374933	0.217	0.101	1	DAM	Atraid
Psmc6	0.00136808	0.514382	0.313	0.178	1	DAM	Psmc6
Gars	0.00137242	0.412088	0.145	0.057	1	DAM	Gars
Larp4b	0.0013758	0.592591	0.47	0.32	1	DAM	Larp4b
Man1c1	0.00137735	0.488142	0.482	0.32	1	DAM	Man1c1
Mib1	0.00142228	0.465739	0.398	0.236	1	DAM	Mib1
Alpk1	0.0014474	0.382214	0.157	0.064	1	DAM	Alpk1
Rnf111	0.00145379	0.440046	0.434	0.27	1	DAM	Rnf111
Rab11fip5	0.00146866	0.499258	0.181	0.079	1	DAM	Rab11fip5
Ctsc	0.00149771	0.503666	0.398	0.237	1	DAM	Ctsc
Lcp1	0.00159052	0.367218	0.458	0.275	1	DAM	Lcp1
Simc1	0.00159182	0.435545	0.193	0.087	1	DAM	Simc1
Gm26522	0.00159589	0.461957	0.181	0.079	1	DAM	Gm26522
Fyn	0.00160035	0.424806	0.253	0.129	1	DAM	Fyn
Wdr7	0.00160838	0.484913	0.398	0.243	1	DAM	Wdr7
Bfar	0.00162237	0.477623	0.193	0.088	1	DAM	Bfar
Nln	0.00168539	0.469281	0.217	0.105	1	DAM	Nln
Rps6ka3	0.00168844	0.506763	0.494	0.33	1	DAM	Rps6ka3
Tom1	0.00171093	0.388065	0.253	0.129	1	DAM	Tom1
Tbc1d10a	0.00175921	0.344431	0.108	0.037	1	DAM	Tbc1d10a
3110082I17Rik	0.00178532	0.45038	0.325	0.179	1	DAM	3110082I17Rik
Tmem164	0.00179301	0.424607	0.518	0.34	1	DAM	Tmem164
Lipa	0.00179345	0.407988	0.181	0.082	1	DAM	Lipa
Etv61	0.00179907	0.473775	0.759	0.551	1	DAM	Etv6
Ten1	0.00181048	0.410172	0.169	0.073	1	DAM	Ten1
Cpq	0.00183491	0.514622	0.181	0.08	1	DAM	Cpq
March7	0.00184631	0.431327	0.373	0.223	1	DAM	March7
Map3k2	0.00186547	0.688075	0.373	0.246	1	DAM	Map3k2
Atp2b1	0.00187293	0.291323	0.747	0.543	1	DAM	Atp2b1
Pik3cb	0.00188168	0.613041	0.373	0.234	1	DAM	Pik3cb
Ctsa	0.00191136	0.585238	0.301	0.176	1	DAM	Ctsa
Bri3	0.00194177	0.338995	0.325	0.176	1	DAM	Bri3
Sp3os	0.00198601	0.393709	0.133	0.051	1	DAM	Sp3os
Creb3l2	0.00201801	0.493428	0.277	0.151	1	DAM	Creb3l2
Cyp4v3	0.00202038	0.401637	0.12	0.045	1	DAM	Cyp4v3
Arhgef4	0.00202624	0.418811	0.108	0.038	1	DAM	Arhgef4
Abcc10	0.00202747	0.282114	0.108	0.037	1	DAM	Abcc10
Cebpb	0.00208131	0.337667	0.133	0.051	1	DAM	Cebpb
Lamp2	0.00208399	0.611161	0.41	0.281	1	DAM	Lamp2
Chid1	0.00210103	0.425216	0.108	0.039	1	DAM	Chid1
Lmo2	0.00216364	0.533582	0.301	0.17	1	DAM	Lmo2
Lonrf3	0.00222249	0.416344	0.145	0.06	1	DAM	Lonrf3
Top3b	0.00223303	0.352508	0.205	0.097	1	DAM	Top3b
Memo1	0.00225583	0.50359	0.337	0.198	1	DAM	Memo1
Alcam	0.00231757	0.792692	0.325	0.198	1	DAM	Alcam
Arfgef1	0.00234896	0.499516	0.422	0.27	1	DAM	Arfgef1
Slc8b1	0.00235542	0.304929	0.133	0.051	1	DAM	Slc8b1
Ttll4	0.00235976	0.403016	0.157	0.066	1	DAM	Ttll4
Cmip	0.00239169	0.436654	0.59	0.422	1	DAM	Cmip
Gnai3	0.0024001	0.436708	0.205	0.1	1	DAM	Gnai3
Pak2	0.00240649	0.489141	0.47	0.314	1	DAM	Pak2
Bin3	0.00243633	0.452865	0.169	0.076	1	DAM	Bin3
Arid1b	0.00244391	0.470368	0.651	0.494	1	DAM	Arid1b
Atg16l1	0.00244439	0.498774	0.301	0.17	1	DAM	Atg16l1
Taf3	0.00244943	0.550413	0.301	0.178	1	DAM	Taf3
Myo1c	0.00246953	0.45354	0.205	0.097	1	DAM	Myo1c
Dram2	0.00247322	0.431603	0.325	0.19	1	DAM	Dram2
Znrf2	0.00247579	0.553513	0.361	0.224	1	DAM	Znrf2
Manba	0.00248822	0.399343	0.277	0.151	1	DAM	Manba
Gnas	0.00249085	0.677386	0.482	0.336	1	DAM	Gnas
Fars2	0.00256718	0.486107	0.482	0.329	1	DAM	Fars2
Dnajc11	0.00259031	0.43283	0.217	0.107	1	DAM	Dnajc11
Ralyl	0.00259301	0.297863	0.711	0.511	1	DAM	Ralyl
Fam114a1	0.00259479	0.40037	0.157	0.067	1	DAM	Fam114a1
Gm48228	0.00260657	0.317435	0.157	0.066	1	DAM	Gm48228
Zmat1	0.0026603	0.356308	0.181	0.083	1	DAM	Zmat1
Pign	0.00266573	0.432649	0.386	0.237	1	DAM	Pign
Lims1	0.00269619	0.348917	0.627	0.429	1	DAM	Lims1
Mapk4	0.00270456	0.369147	0.145	0.06	1	DAM	Mapk4
Leprot	0.00274241	0.250834	0.169	0.073	1	DAM	Leprot
Large11	0.00277893	0.384261	0.831	0.688	1	DAM	Large1
Ttc9c	0.00281737	0.458508	0.217	0.109	1	DAM	Ttc9c
Trps1	0.0028747	0.262185	0.361	0.208	1	DAM	Trps1
Rbck1	0.00287533	0.478945	0.157	0.07	1	DAM	Rbck1
Nars2	0.00289242	0.505719	0.145	0.062	1	DAM	Nars2
Herc4	0.00297284	0.397662	0.53	0.356	1	DAM	Herc4
Med15	0.0029769	0.464861	0.277	0.153	1	DAM	Med15
Nsmce2	0.00299304	0.480399	0.482	0.336	1	DAM	Nsmce2
Galk2	0.00301981	0.373508	0.253	0.132	1	DAM	Galk2
Rnf167	0.00305694	0.347227	0.253	0.13	1	DAM	Rnf167
Sf3b6	0.00309265	0.442787	0.205	0.101	1	DAM	Sf3b6
Metap1	0.00311126	0.425864	0.12	0.048	1	DAM	Metap1
Gm38604	0.00312058	0.385996	0.108	0.04	1	DAM	Gm38604
Hint1	0.00314701	0.505727	0.12	0.048	1	DAM	Hint1
Immp2l	0.00318817	0.233018	0.578	0.376	1	DAM	Immp2l
Tnfaip8	0.00319452	0.531396	0.301	0.167	1	DAM	Tnfaip8
Mief1	0.0031978	0.329284	0.169	0.076	1	DAM	Mief1
Capza1	0.00319972	0.442198	0.446	0.289	1	DAM	Capza1
Btbd9	0.00320362	0.310069	0.747	0.591	1	DAM	Btbd9
Npc2	0.00320484	0.391129	0.253	0.135	1	DAM	Npc2
Pfkl	0.00321604	0.550098	0.145	0.062	1	DAM	Pfkl
Efr3b	0.00325357	0.460955	0.145	0.063	1	DAM	Efr3b
Zrsr2	0.00332785	0.370001	0.253	0.134	1	DAM	Zrsr2
Mtf2	0.00336937	0.305922	0.301	0.165	1	DAM	Mtf2
Sept10	0.00340702	0.511935	0.181	0.087	1	DAM	Sept10
Spata5	0.00344038	0.491715	0.313	0.184	1	DAM	Spata5
Utp6	0.00345843	0.383119	0.133	0.055	1	DAM	Utp6
Scpep1	0.00355722	0.316414	0.145	0.061	1	DAM	Scpep1
Pprc1	0.00356653	0.346458	0.133	0.054	1	DAM	Pprc1
Ascc3	0.00358212	0.457904	0.53	0.361	1	DAM	Ascc3
Susd6	0.0036826	0.396394	0.446	0.291	1	DAM	Susd6
Egln1	0.00378667	0.364178	0.169	0.077	1	DAM	Egln1
Zfp64	0.00383155	0.35566	0.169	0.078	1	DAM	Zfp64
Ppig	0.00388653	0.477416	0.325	0.191	1	DAM	Ppig
Tbca	0.00392093	0.404887	0.157	0.07	1	DAM	Tbca
Rasgrp3	0.00407461	0.484818	0.614	0.492	1	DAM	Rasgrp3
Trappc6b	0.0041175	0.534959	0.193	0.098	1	DAM	Trappc6b
Ubxn1	0.00425445	0.471621	0.12	0.049	1	DAM	Ubxn1
Spata6	0.0043245	0.377932	0.145	0.063	1	DAM	Spata6
Nup98	0.0043629	0.673082	0.337	0.211	1	DAM	Nup98
Fcgr2b	0.00439542	0.253682	0.181	0.083	1	DAM	Fcgr2b
Rnf150	0.00441529	0.511836	0.386	0.243	1	DAM	Rnf150
Tatdn1	0.00442276	0.410656	0.181	0.087	1	DAM	Tatdn1
Usp35	0.00444628	0.311526	0.157	0.069	1	DAM	Usp35
Gmip	0.00450318	0.359505	0.41	0.261	1	DAM	Gmip
Zmpste24	0.00452566	0.283932	0.108	0.041	1	DAM	Zmpste24
Gm26917	0.00456437	0.441134	0.373	0.231	1	DAM	Gm26917
Nf2	0.00461225	0.320016	0.253	0.136	1	DAM	Nf2
Chmp3	0.00467676	0.346027	0.265	0.142	1	DAM	Chmp3
Zc3h7a	0.00469595	0.567388	0.386	0.262	1	DAM	Zc3h7a
Zbtb43	0.00476491	0.392436	0.108	0.042	1	DAM	Zbtb43
Wdr45b	0.00479176	0.421204	0.241	0.129	1	DAM	Wdr45b
Apaf1	0.00479308	0.506491	0.205	0.107	1	DAM	Apaf1
Zbtb1	0.00480343	0.329803	0.181	0.086	1	DAM	Zbtb1
Zfp106	0.00481432	0.393134	0.289	0.168	1	DAM	Zfp106
Slc25a25	0.00485247	0.670776	0.181	0.09	1	DAM	Slc25a25
Mettl2	0.00487641	0.319309	0.157	0.071	1	DAM	Mettl2
Aig1	0.00490994	0.469897	0.422	0.287	1	DAM	Aig1
Eya3	0.00495534	0.521036	0.277	0.16	1	DAM	Eya3
H2-K1	0.00506249	0.350851	0.217	0.111	1	DAM	H2-K1
Brd2	0.00514576	0.279626	0.145	0.062	1	DAM	Brd2
Zcchc4	0.00516378	0.47079	0.169	0.082	1	DAM	Zcchc4
Lin9	0.00518833	0.28128	0.12	0.048	1	DAM	Lin9
Csmd11	0.00519273	0.181993	0.892	0.832	1	DAM	Csmd1
Nsrp1	0.00528466	0.361467	0.157	0.073	1	DAM	Nsrp1
Cbfb	0.00529129	0.507209	0.265	0.151	1	DAM	Cbfb
9530068E07Rik	0.00532426	0.469477	0.108	0.043	1	DAM	9530068E07Rik
Rbm47	0.00535032	0.376885	0.542	0.404	1	DAM	Rbm47
Rpl18	0.00536095	0.368989	0.169	0.079	1	DAM	Rpl18
Pla2g7	0.00539186	0.353104	0.108	0.043	1	DAM	Pla2g7
Kcnma1	0.00540288	0.353557	0.759	0.569	1	DAM	Kcnma1
Map3k1	0.00547554	0.401578	0.289	0.166	1	DAM	Map3k1
Gm2245	0.00549643	0.323991	0.217	0.112	1	DAM	Gm2245
Cmas	0.0055927	0.344861	0.157	0.072	1	DAM	Cmas
Adam17	0.00561892	0.515397	0.337	0.209	1	DAM	Adam17
Slc9a7	0.00566714	0.358605	0.205	0.104	1	DAM	Slc9a7
Igf1r	0.00577267	0.360839	0.542	0.381	1	DAM	Igf1r
Neurl4	0.00590482	0.34076	0.12	0.05	1	DAM	Neurl4
Arhgap26	0.00596812	0.24526	0.386	0.229	1	DAM	Arhgap26
Ccnl1	0.00600238	0.462722	0.422	0.271	1	DAM	Ccnl1
Rrn3	0.0060335	0.42356	0.157	0.074	1	DAM	Rrn3
Ccdc82	0.00604672	0.309248	0.181	0.088	1	DAM	Ccdc82
Dnajc18	0.00609319	0.4954	0.217	0.118	1	DAM	Dnajc18
Atad3a	0.00611213	0.360528	0.145	0.065	1	DAM	Atad3a
Med14	0.00621333	0.39865	0.205	0.106	1	DAM	Med14
Ssbp4	0.00630717	0.443973	0.325	0.2	1	DAM	Ssbp4
Dgkh	0.00637689	0.338232	0.241	0.131	1	DAM	Dgkh
Stat2	0.00641318	0.264082	0.169	0.079	1	DAM	Stat2
Abhd17c	0.00643324	0.40601	0.145	0.065	1	DAM	Abhd17c
Itsn1	0.00643393	0.391133	0.229	0.125	1	DAM	Itsn1
Hdac9	0.00658783	0.360949	0.614	0.481	1	DAM	Hdac9
Fbxo18	0.00662316	0.471537	0.181	0.09	1	DAM	Fbxo18
Maml2	0.00665699	0.312384	0.711	0.605	1	DAM	Maml2
Dgkd	0.00678464	0.376543	0.518	0.377	1	DAM	Dgkd
Eif4a1	0.00683649	0.460032	0.205	0.11	1	DAM	Eif4a1
Nek7	0.0068634	0.436186	0.566	0.445	1	DAM	Nek7
Ncf2	0.00690431	0.492181	0.386	0.253	1	DAM	Ncf2
Neat1	0.0070068	0.321562	0.349	0.209	1	DAM	Neat1
Zfp646	0.0071086	0.353745	0.205	0.107	1	DAM	Zfp646
Scfd1	0.00713916	0.382185	0.301	0.181	1	DAM	Scfd1
Tbpl1	0.00716495	0.48996	0.241	0.133	1	DAM	Tbpl1
Rnpepl1	0.00718258	0.362843	0.157	0.074	1	DAM	Rnpepl1
Ctnnb1	0.00730613	0.467678	0.205	0.107	1	DAM	Ctnnb1
Kcnk13	0.00733759	0.614674	0.434	0.31	1	DAM	Kcnk13
Sirpa1	0.00734246	0.421646	0.699	0.588	1	DAM	Sirpa
Asb3	0.00737856	0.401558	0.337	0.207	1	DAM	Asb3
Zfp512	0.00741675	0.414104	0.229	0.126	1	DAM	Zfp512
Grb2	0.00746892	0.50442	0.446	0.304	1	DAM	Grb2
Gng12	0.00749092	0.536112	0.313	0.195	1	DAM	Gng12
Rps6ka2	0.00749384	0.246739	0.108	0.043	1	DAM	Rps6ka2
Elmod1	0.00758723	0.304858	0.169	0.081	1	DAM	Elmod1
Zfp141	0.00765313	0.439612	0.157	0.076	1	DAM	Zfp141
Kpna3	0.00769882	0.483671	0.349	0.225	1	DAM	Kpna3
Tspyl2	0.00775392	0.406067	0.12	0.052	1	DAM	Tspyl2
Pdzrn4	0.00777025	0.364449	0.193	0.098	1	DAM	Pdzrn4
Gna13	0.00792885	0.447284	0.289	0.171	1	DAM	Gna13
Uba6	0.00802066	0.56188	0.157	0.077	1	DAM	Uba6
Fam172a	0.00811813	0.382684	0.639	0.533	1	DAM	Fam172a
4833439L19Rik	0.00812159	0.450086	0.145	0.068	1	DAM	4833439L19Rik
Litaf	0.00814984	0.462844	0.313	0.2	1	DAM	Litaf
Pde8b	0.00834094	0.268025	0.253	0.137	1	DAM	Pde8b
Tmcc31	0.008354	0.248795	0.964	0.887	1	DAM	Tmcc3
AC146911.1	0.00865404	0.296285	0.145	0.067	1	DAM	AC146911.1
Serpine2	0.00866979	0.897326	0.313	0.204	1	DAM	Serpine2
Minos1	0.00884296	0.346843	0.12	0.052	1	DAM	Minos1
Clint1	0.00890426	0.448727	0.494	0.37	1	DAM	Clint1
Ddx17	0.00890575	0.325667	0.566	0.414	1	DAM	Ddx17
Ubap2	0.00899075	0.323041	0.193	0.099	1	DAM	Ubap2
2010111I01Rik	0.00914462	0.506874	0.542	0.395	1	DAM	2010111I01Rik
Dph6	0.00914645	0.429876	0.217	0.12	1	DAM	Dph6
Gnptab	0.00941447	0.64218	0.193	0.107	1	DAM	Gnptab
Mrpl1	0.00941994	0.373456	0.145	0.068	1	DAM	Mrpl1
Caprin1	0.00952618	0.450697	0.325	0.213	1	DAM	Caprin1
Tbc1d1	0.00955911	0.349865	0.205	0.107	1	DAM	Tbc1d1
Tor3a	0.00957601	0.428055	0.108	0.046	1	DAM	Tor3a
Fgd4	0.0096269	0.302724	0.398	0.248	1	DAM	Fgd4
Eif2s1	0.00966852	0.435854	0.145	0.069	1	DAM	Eif2s1
Glb1	0.00968191	0.391588	0.217	0.118	1	DAM	Glb1
Cnot4	0.0097497	0.369011	0.554	0.425	1	DAM	Cnot4
Tm9sf3	0.00983899	0.324787	0.277	0.165	1	DAM	Tm9sf3
Mobp	5.08085e-225	3.35739	0.933	0.051	1.57776e-220	Myelin Processing	Mobp
Prr5l	1.11118e-217	3.3832	0.921	0.055	3.45055e-213	Myelin Processing	Prr5l
St18	9.37762e-211	3.58083	0.983	0.098	2.91203e-206	Myelin Processing	St18
Mog	3.16833e-200	2.82468	0.837	0.037	9.8386e-196	Myelin Processing	Mog
Sec14l5	7.50607e-198	2.40267	0.711	0.007	2.33086e-193	Myelin Processing	Sec14l5
Phldb1	1.46148e-193	2.50755	0.816	0.036	4.53833e-189	Myelin Processing	Phldb1
Aspa	1.10545e-192	2.62271	0.77	0.024	3.43276e-188	Myelin Processing	Aspa
Zfp536	4.79404e-185	2.88857	0.874	0.067	1.48869e-180	Myelin Processing	Zfp536
Arhgap23	3.19679e-183	2.54831	0.833	0.051	9.92699e-179	Myelin Processing	Arhgap23
Tubb4a	5.81599e-179	2.49234	0.828	0.052	1.80604e-174	Myelin Processing	Tubb4a
C030029H02Rik	2.75543e-177	2.33484	0.715	0.021	8.55642e-173	Myelin Processing	C030029H02Rik
Bcas1	5.98919e-177	2.30165	0.749	0.029	1.85982e-172	Myelin Processing	Bcas1
Mag	1.24721e-174	2.57895	0.862	0.069	3.87298e-170	Myelin Processing	Mag
Map7	3.75159e-174	2.88017	0.962	0.137	1.16498e-169	Myelin Processing	Map7
Plekhh1	3.59751e-173	2.05598	0.703	0.021	1.11714e-168	Myelin Processing	Plekhh1
Daam2	4.10109e-173	2.1763	0.695	0.019	1.27351e-168	Myelin Processing	Daam2
Gm16168	1.89976e-172	2.71474	0.77	0.042	5.89933e-168	Myelin Processing	Gm16168
Tspan2	1.77236e-170	2.27763	0.707	0.025	5.50369e-166	Myelin Processing	Tspan2
St6galnac3	7.97208e-169	3.14533	0.941	0.139	2.47557e-164	Myelin Processing	St6galnac3
Ppp1r16b	2.53266e-166	2.56279	0.799	0.057	7.86467e-162	Myelin Processing	Ppp1r16b
Pde8a	2.87047e-166	2.45008	0.745	0.039	8.91367e-162	Myelin Processing	Pde8a
Plp1	8.68604e-166	3.19312	0.992	0.219	2.69728e-161	Myelin Processing	Plp1
Fa2h	8.79367e-166	2.17169	0.69	0.023	2.7307e-161	Myelin Processing	Fa2h
Clmn	3.53974e-165	2.28491	0.707	0.028	1.0992e-160	Myelin Processing	Clmn
Sept4	2.90775e-163	2.29934	0.741	0.039	9.02943e-159	Myelin Processing	Sept4
Gjc3	1.44392e-161	2.24317	0.762	0.046	4.4838e-157	Myelin Processing	Gjc3
Car2	4.56463e-159	2.23952	0.72	0.036	1.41746e-154	Myelin Processing	Car2
Frmd5	6.38193e-156	3.04936	0.975	0.217	1.98178e-151	Myelin Processing	Frmd5
Enpp2	2.72472e-153	2.52921	0.866	0.104	8.46106e-149	Myelin Processing	Enpp2
Hapln2	3.01723e-153	2.12933	0.623	0.017	9.36942e-149	Myelin Processing	Hapln2
Tmeff2	6.23782e-153	3.27497	1	0.312	1.93703e-148	Myelin Processing	Tmeff2
Csrp1	5.19469e-151	1.92769	0.628	0.019	1.61311e-146	Myelin Processing	Csrp1
Tmod2	2.0595e-149	2.13105	0.774	0.059	6.39536e-145	Myelin Processing	Tmod2
Mapt	8.43177e-149	2.5711	0.941	0.167	2.61832e-144	Myelin Processing	Mapt
Aatk	1.21025e-148	2.20698	0.774	0.064	3.75819e-144	Myelin Processing	Aatk
Slc24a2	8.0643e-148	3.12774	0.996	0.32	2.50421e-143	Myelin Processing	Slc24a2
Rnf220	5.79972e-147	2.75871	0.879	0.125	1.80099e-142	Myelin Processing	Rnf220
Hepacam	2.79475e-146	1.90423	0.649	0.027	8.67853e-142	Myelin Processing	Hepacam
Ugt8a	3.10049e-146	2.00877	0.686	0.037	9.62795e-142	Myelin Processing	Ugt8a
Pde4b	1.11865e-143	3.41114	1	0.443	3.47373e-139	Myelin Processing	Pde4b
Cntn2	1.14152e-143	1.7636	0.59	0.017	3.54476e-139	Myelin Processing	Cntn2
Phlpp1	1.16073e-143	2.6218	0.967	0.231	3.60442e-139	Myelin Processing	Phlpp1
Arhgef10	3.41157e-143	1.85171	0.603	0.02	1.05939e-138	Myelin Processing	Arhgef10
Mast4	3.36027e-142	2.80467	0.996	0.303	1.04346e-137	Myelin Processing	Mast4
Dnm3	1.37519e-141	2.37519	0.916	0.146	4.27037e-137	Myelin Processing	Dnm3
Plekhg1	3.19228e-141	2.10715	0.619	0.026	9.91298e-137	Myelin Processing	Plekhg1
Nfasc	1.39967e-140	2.18825	0.816	0.088	4.34641e-136	Myelin Processing	Nfasc
Cldn11	3.88054e-140	1.89478	0.644	0.032	1.20503e-135	Myelin Processing	Cldn11
Edil3	8.38472e-140	2.70564	0.979	0.282	2.60371e-135	Myelin Processing	Edil3
Palm2	8.58365e-138	2.16955	0.69	0.047	2.66548e-133	Myelin Processing	Palm2
Pacrg	5.1637e-136	2.04126	0.649	0.037	1.60348e-131	Myelin Processing	Pacrg
Dscaml1	6.3254e-136	2.20063	0.782	0.081	1.96423e-131	Myelin Processing	Dscaml1
Ttyh2	5.26628e-135	1.77079	0.636	0.032	1.63534e-130	Myelin Processing	Ttyh2
Sox10	1.01358e-133	1.7349	0.527	0.011	3.14747e-129	Myelin Processing	Sox10
Pex5l	3.82245e-131	3.11304	0.946	0.266	1.18698e-126	Myelin Processing	Pex5l
Ano4	1.19325e-130	2.54991	0.82	0.121	3.70541e-126	Myelin Processing	Ano4
Ttll7	8.72195e-130	2.10403	0.749	0.076	2.70843e-125	Myelin Processing	Ttll7
Pstpip2	1.79674e-129	1.85256	0.649	0.041	5.57942e-125	Myelin Processing	Pstpip2
Cdh19	3.30637e-129	2.06381	0.628	0.037	1.02673e-124	Myelin Processing	Cdh19
Kndc1	1.2327e-127	1.76509	0.573	0.024	3.82789e-123	Myelin Processing	Kndc1
Pls1	2.71098e-126	1.81586	0.54	0.018	8.41842e-122	Myelin Processing	Pls1
Ptgds	8.17297e-126	2.6809	0.753	0.09	2.53795e-121	Myelin Processing	Ptgds
Ncam1	3.19232e-125	2.26049	0.912	0.196	9.9131e-121	Myelin Processing	Ncam1
Mbp	7.48337e-125	3.53925	0.782	0.128	2.32381e-120	Myelin Processing	Mbp
Nkain2	1.36202e-124	2.61796	1	0.724	4.22949e-120	Myelin Processing	Nkain2
A330015K06Rik	8.54661e-123	1.83245	0.527	0.018	2.65398e-118	Myelin Processing	A330015K06Rik
Nrbp2	8.88502e-123	1.53485	0.523	0.017	2.75906e-118	Myelin Processing	Nrbp2
Ninj2	1.35383e-122	1.9061	0.502	0.013	4.20404e-118	Myelin Processing	Ninj2
A230001M10Rik	3.80748e-122	1.75782	0.523	0.017	1.18234e-117	Myelin Processing	A230001M10Rik
Magi2	4.29879e-122	2.53547	1	0.664	1.3349e-117	Myelin Processing	Magi2
Adamtsl1	7.04241e-121	1.77551	0.556	0.026	2.18688e-116	Myelin Processing	Adamtsl1
Pcdh9	3.98098e-120	2.20586	1	0.903	1.23621e-115	Myelin Processing	Pcdh9
Usp54	5.96041e-119	1.63548	0.636	0.045	1.85089e-114	Myelin Processing	Usp54
Slain1	3.64165e-118	1.71624	0.54	0.024	1.13084e-113	Myelin Processing	Slain1
Nkain1	3.95262e-118	1.45736	0.469	0.009	1.22741e-113	Myelin Processing	Nkain1
Ddr1	1.51389e-115	1.509	0.527	0.022	4.70109e-111	Myelin Processing	Ddr1
Limch1	1.54763e-114	1.99906	0.77	0.107	4.80587e-110	Myelin Processing	Limch1
Sh3d19	2.83672e-113	1.73143	0.623	0.049	8.80887e-109	Myelin Processing	Sh3d19
Anln	1.16161e-112	1.53362	0.469	0.012	3.60716e-108	Myelin Processing	Anln
Ctnna3	1.5927e-112	2.23662	0.753	0.105	4.94581e-108	Myelin Processing	Ctnna3
Apod	2.71745e-111	1.66719	0.531	0.027	8.4385e-107	Myelin Processing	Apod
Il33	5.62883e-111	1.72949	0.502	0.021	1.74792e-106	Myelin Processing	Il33
Grb14	8.45287e-110	1.70758	0.515	0.025	2.62487e-105	Myelin Processing	Grb14
A330049N07Rik	1.84992e-109	1.68362	0.477	0.017	5.74456e-105	Myelin Processing	A330049N07Rik
Insc	8.85118e-108	1.31043	0.406	0.004	2.74856e-103	Myelin Processing	Insc
Creb5	2.13624e-107	1.82396	0.594	0.048	6.63365e-103	Myelin Processing	Creb5
Gm4593	5.70502e-107	1.67108	0.556	0.037	1.77158e-102	Myelin Processing	Gm4593
Clic4	3.65063e-105	1.54362	0.565	0.04	1.13363e-100	Myelin Processing	Clic4
Dock5	3.81386e-105	1.35256	0.402	0.005	1.18432e-100	Myelin Processing	Dock5
Gm42413	4.17312e-104	1.52954	0.473	0.019	1.29588e-99	Myelin Processing	Gm42413
Ptprk	9.76226e-104	1.99081	0.849	0.178	3.03148e-99	Myelin Processing	Ptprk
Pard3	1.03015e-103	1.49874	0.615	0.055	3.19892e-99	Myelin Processing	Pard3
Tnfaip6	1.03913e-103	1.55063	0.456	0.017	3.22681e-99	Myelin Processing	Tnfaip6
Cobll1	7.42723e-103	1.45822	0.464	0.018	2.30638e-98	Myelin Processing	Cobll1
Gnao1	1.17117e-102	1.8177	0.741	0.106	3.63684e-98	Myelin Processing	Gnao1
Olfml1	3.6682e-101	1.41577	0.41	0.009	1.13908e-96	Myelin Processing	Olfml1
Mast3	1.18213e-100	1.89259	0.858	0.171	3.67086e-96	Myelin Processing	Mast3
Gatm	2.54033e-100	1.69058	0.732	0.102	7.88849e-96	Myelin Processing	Gatm
Opalin	1.2138e-99	1.49332	0.456	0.019	3.76922e-95	Myelin Processing	Opalin
Agap1	2.16398e-99	1.8931	0.862	0.189	6.7198e-95	Myelin Processing	Agap1
Megf10	6.78799e-99	1.35961	0.423	0.012	2.10788e-94	Myelin Processing	Megf10
Ypel2	2.32308e-98	1.76384	0.803	0.143	7.21388e-94	Myelin Processing	Ypel2
4930419G24Rik	1.32117e-97	1.31204	0.385	0.007	4.10264e-93	Myelin Processing	4930419G24Rik
Ccp110	2.05265e-97	1.47942	0.515	0.034	6.37409e-93	Myelin Processing	Ccp110
Mal	3.26421e-97	1.5615	0.582	0.053	1.01364e-92	Myelin Processing	Mal
Gal3st1	6.80154e-97	1.1883	0.389	0.007	2.11208e-92	Myelin Processing	Gal3st1
1700047M11Rik	1.44495e-95	1.26559	0.427	0.016	4.48701e-91	Myelin Processing	1700047M11Rik
Prickle2	2.08625e-95	1.99783	0.854	0.214	6.47842e-91	Myelin Processing	Prickle2
Abca2	1.84007e-94	1.36179	0.515	0.037	5.71398e-90	Myelin Processing	Abca2
Plekhg3	5.13567e-94	1.27918	0.41	0.013	1.59478e-89	Myelin Processing	Plekhg3
Plxnb3	4.25879e-93	1.30703	0.393	0.011	1.32248e-88	Myelin Processing	Plxnb3
Kif6	1.10059e-92	1.23703	0.36	0.005	3.41767e-88	Myelin Processing	Kif6
Ppp1r14a	3.82686e-92	1.2677	0.381	0.009	1.18835e-87	Myelin Processing	Ppp1r14a
Elovl7	1.29113e-91	1.24338	0.406	0.014	4.00936e-87	Myelin Processing	Elovl7
Enox1	2.03465e-91	1.67713	0.799	0.153	6.3182e-87	Myelin Processing	Enox1
Adipor2	3.62121e-91	1.77048	0.736	0.127	1.1245e-86	Myelin Processing	Adipor2
Hecw2	7.93838e-91	1.82972	0.866	0.227	2.4651e-86	Myelin Processing	Hecw2
Klhl2	8.11922e-90	1.83944	0.795	0.164	2.52126e-85	Myelin Processing	Klhl2
Ndrg1	5.22763e-89	1.33883	0.427	0.021	1.62334e-84	Myelin Processing	Ndrg1
Rcan2	4.97964e-88	1.52047	0.577	0.062	1.54633e-83	Myelin Processing	Rcan2
Dip2a	5.40532e-88	1.48707	0.544	0.053	1.67851e-83	Myelin Processing	Dip2a
D7Ertd443e	7.7684e-88	1.31534	0.414	0.019	2.41232e-83	Myelin Processing	D7Ertd443e
Srgap1	8.17326e-88	1.48053	0.464	0.032	2.53804e-83	Myelin Processing	Srgap1
Cdh20	3.49802e-87	1.81117	0.665	0.102	1.08624e-82	Myelin Processing	Cdh20
Lgi3	4.35428e-87	1.21439	0.418	0.02	1.35213e-82	Myelin Processing	Lgi3
Myrf	4.65228e-87	1.04693	0.331	0.003	1.44467e-82	Myelin Processing	Myrf
Unc5c	8.19068e-87	1.856	0.87	0.232	2.54345e-82	Myelin Processing	Unc5c
Myo6	8.92993e-87	1.5321	0.644	0.086	2.77301e-82	Myelin Processing	Myo6
Aplp1	9.07016e-87	1.61997	0.628	0.084	2.81656e-82	Myelin Processing	Aplp1
Lrp1b	2.68966e-86	1.62436	0.975	0.692	8.35221e-82	Myelin Processing	Lrp1b
Pak1	6.38245e-86	1.77683	0.828	0.194	1.98194e-81	Myelin Processing	Pak1
Ank3	1.15749e-85	1.90461	0.937	0.346	3.59436e-81	Myelin Processing	Ank3
Grm3	2.71894e-85	1.97089	0.828	0.224	8.44313e-81	Myelin Processing	Grm3
Sema6a	5.19627e-85	1.59994	0.439	0.028	1.6136e-80	Myelin Processing	Sema6a
Sez6l2	2.20772e-84	1.34156	0.481	0.038	6.85562e-80	Myelin Processing	Sez6l2
Pak7	2.60507e-84	1.79054	0.845	0.21	8.08952e-80	Myelin Processing	Pak7
Erbb4	6.14051e-84	1.95057	0.925	0.366	1.90681e-79	Myelin Processing	Erbb4
Ermn	2.08285e-83	1.13614	0.356	0.01	6.46789e-79	Myelin Processing	Ermn
Gm11149	7.53049e-83	1.12352	0.31	0.002	2.33844e-78	Myelin Processing	Gm11149
Daam1	1.07482e-82	1.6096	0.703	0.125	3.33763e-78	Myelin Processing	Daam1
Shisa4	1.53139e-82	1.41119	0.561	0.063	4.75543e-78	Myelin Processing	Shisa4
Dixdc1	4.39841e-82	1.26939	0.427	0.027	1.36584e-77	Myelin Processing	Dixdc1
Fign	1.27966e-81	1.32873	0.377	0.016	3.97372e-77	Myelin Processing	Fign
Sox8	1.29168e-81	1.11344	0.397	0.02	4.01105e-77	Myelin Processing	Sox8
Inf2	1.68489e-81	1.23056	0.435	0.029	5.23208e-77	Myelin Processing	Inf2
Arhgef28	9.14721e-81	1.23754	0.427	0.027	2.84048e-76	Myelin Processing	Arhgef28
Ppp2r3a	1.73188e-80	1.5222	0.707	0.124	5.378e-76	Myelin Processing	Ppp2r3a
Efnb3	7.086e-80	1.15837	0.351	0.012	2.20041e-75	Myelin Processing	Efnb3
AC110241.2	7.41101e-80	1.37849	0.314	0.005	2.30134e-75	Myelin Processing	AC110241.2
Eml1	1.78837e-79	1.53525	0.448	0.036	5.55344e-75	Myelin Processing	Eml1
Neat11	2.43014e-79	1.6807	0.682	0.125	7.54631e-75	Myelin Processing	Neat1
Rcbtb1	3.36429e-79	1.37766	0.54	0.061	1.04471e-74	Myelin Processing	Rcbtb1
Tmtc2	3.66198e-79	1.64938	0.623	0.097	1.13716e-74	Myelin Processing	Tmtc2
Sytl2	6.47494e-79	1.50889	0.531	0.061	2.01066e-74	Myelin Processing	Sytl2
Srcin1	1.64048e-78	1.32768	0.569	0.071	5.0942e-74	Myelin Processing	Srcin1
Pla2g3	1.91658e-78	0.999759	0.347	0.012	5.95156e-74	Myelin Processing	Pla2g3
Slc25a13	3.38145e-78	1.25067	0.494	0.048	1.05004e-73	Myelin Processing	Slc25a13
Cdc42bpa	6.83882e-78	1.65506	0.866	0.238	2.12366e-73	Myelin Processing	Cdc42bpa
Qdpr	8.7576e-78	1.2176	0.427	0.03	2.7195e-73	Myelin Processing	Qdpr
Kif21a	1.30241e-77	1.58016	0.686	0.125	4.04436e-73	Myelin Processing	Kif21a
Vmp1	2.66672e-77	1.61507	0.841	0.224	8.28097e-73	Myelin Processing	Vmp1
Kcna1	5.26434e-77	1.32882	0.498	0.05	1.63473e-72	Myelin Processing	Kcna1
Shtn1	8.62668e-77	1.3615	0.556	0.069	2.67884e-72	Myelin Processing	Shtn1
Tmeff1	2.2504e-76	1.27108	0.439	0.035	6.98816e-72	Myelin Processing	Tmeff1
Heg1	1.6202e-75	1.12779	0.397	0.025	5.03121e-71	Myelin Processing	Heg1
Stxbp6	4.17723e-75	1.45304	0.582	0.083	1.29715e-70	Myelin Processing	Stxbp6
Wscd1	8.70656e-75	1.08638	0.381	0.022	2.70365e-70	Myelin Processing	Wscd1
Gpm6b	2.97171e-74	1.5836	0.866	0.26	9.22806e-70	Myelin Processing	Gpm6b
Lzts2	3.87171e-74	1.1563	0.377	0.022	1.20228e-69	Myelin Processing	Lzts2
Tnni1	4.16487e-74	0.991406	0.264	0	1.29332e-69	Myelin Processing	Tnni1
Fnbp1	1.25646e-73	1.53118	0.95	0.436	3.90169e-69	Myelin Processing	Fnbp1
Trim59	3.95326e-73	1.08121	0.351	0.017	1.22761e-68	Myelin Processing	Trim59
Tanc1	4.56992e-73	1.11671	0.36	0.018	1.4191e-68	Myelin Processing	Tanc1
Spock1	5.97237e-73	1.73928	0.728	0.168	1.8546e-68	Myelin Processing	Spock1
Kctd13	1.9025e-72	1.24469	0.481	0.051	5.90783e-68	Myelin Processing	Kctd13
Slc44a1	1.97316e-72	1.43913	0.665	0.122	6.12724e-68	Myelin Processing	Slc44a1
Kirrel3	9.36701e-72	2.35605	0.736	0.19	2.90874e-67	Myelin Processing	Kirrel3
Pik3c2b	1.87661e-71	1.26772	0.435	0.039	5.82745e-67	Myelin Processing	Pik3c2b
Cdc37l1	5.44697e-71	1.51783	0.862	0.263	1.69145e-66	Myelin Processing	Cdc37l1
Agpat4	9.8892e-71	1.26018	0.481	0.054	3.07089e-66	Myelin Processing	Agpat4
Hcn2	1.42258e-70	1.27188	0.372	0.024	4.41754e-66	Myelin Processing	Hcn2
Ankub1	1.49596e-70	1.0699	0.305	0.009	4.64542e-66	Myelin Processing	Ankub1
Hhip	6.75254e-70	0.976725	0.28	0.005	2.09686e-65	Myelin Processing	Hhip
Il1rap	8.50512e-70	1.30287	0.64	0.111	2.64109e-65	Myelin Processing	Il1rap
Cyp2j12	9.19855e-70	0.904002	0.28	0.005	2.85642e-65	Myelin Processing	Cyp2j12
Arrdc3	1.06913e-69	1.26116	0.439	0.041	3.31997e-65	Myelin Processing	Arrdc3
Gprc5b	2.4828e-69	0.995906	0.343	0.017	7.70983e-65	Myelin Processing	Gprc5b
Nbas	4.34936e-69	1.41842	0.669	0.129	1.35061e-64	Myelin Processing	Nbas
Fgfr2	2.34073e-68	1.50404	0.908	0.346	7.26868e-64	Myelin Processing	Fgfr2
Fam102a	2.73007e-68	0.991239	0.368	0.024	8.4777e-64	Myelin Processing	Fam102a
Kif1b	2.86862e-68	1.4192	0.904	0.287	8.90792e-64	Myelin Processing	Kif1b
Cryab	3.53151e-68	1.11299	0.356	0.022	1.09664e-63	Myelin Processing	Cryab
Mcam	4.6658e-67	0.893205	0.255	0.002	1.44887e-62	Myelin Processing	Mcam
Npas3	4.67306e-67	1.58403	0.669	0.147	1.45113e-62	Myelin Processing	Npas3
Otud7b	1.1465e-66	1.303	0.72	0.155	3.56024e-62	Myelin Processing	Otud7b
Sept7	3.83397e-66	1.51484	0.837	0.264	1.19056e-61	Myelin Processing	Sept7
Tmbim1	2.13515e-65	1.04886	0.41	0.037	6.63028e-61	Myelin Processing	Tmbim1
Galnt6	6.02957e-65	0.955649	0.28	0.008	1.87236e-60	Myelin Processing	Galnt6
Cpm	1.8843e-64	0.988919	0.301	0.012	5.8513e-60	Myelin Processing	Cpm
Gm11659	7.28469e-64	0.826366	0.238	0.002	2.26211e-59	Myelin Processing	Gm11659
Kcnq3	1.24911e-63	1.50472	0.808	0.241	3.87885e-59	Myelin Processing	Kcnq3
Rtkn	1.32927e-63	0.994515	0.276	0.008	4.12778e-59	Myelin Processing	Rtkn
Sorcs1	2.2759e-63	1.51219	0.72	0.182	7.06734e-59	Myelin Processing	Sorcs1
Synj2	9.58896e-63	1.11814	0.414	0.042	2.97766e-58	Myelin Processing	Synj2
Neo1	1.27341e-62	1.26357	0.561	0.093	3.95431e-58	Myelin Processing	Neo1
Hid1	1.59093e-62	0.949165	0.289	0.012	4.9403e-58	Myelin Processing	Hid1
Tmem178b	1.98929e-62	1.56259	0.77	0.222	6.17735e-58	Myelin Processing	Tmem178b
Pla2g16	2.53838e-62	0.976199	0.326	0.02	7.88245e-58	Myelin Processing	Pla2g16
7630403G23Rik	3.47394e-62	1.2749	0.243	0.003	1.07876e-57	Myelin Processing	7630403G23Rik
Ablim2	6.63934e-62	1.2553	0.448	0.055	2.06172e-57	Myelin Processing	Ablim2
Slc12a2	8.85109e-62	1.351	0.728	0.175	2.74853e-57	Myelin Processing	Slc12a2
Jam3	2.15873e-61	1.11178	0.515	0.075	6.70351e-57	Myelin Processing	Jam3
Adamtsl4	2.94703e-61	0.828148	0.264	0.007	9.1514e-57	Myelin Processing	Adamtsl4
Cald1	4.45945e-61	0.9536	0.314	0.018	1.38479e-56	Myelin Processing	Cald1
5031439G07Rik	5.04255e-61	1.1166	0.715	0.154	1.56586e-56	Myelin Processing	5031439G07Rik
Prima1	4.14097e-60	0.846094	0.23	0.002	1.2859e-55	Myelin Processing	Prima1
Ube2e2	5.53857e-60	1.47198	0.828	0.264	1.71989e-55	Myelin Processing	Ube2e2
Pde1c	9.79666e-60	1.07594	0.343	0.027	3.04216e-55	Myelin Processing	Pde1c
Ankrd28	5.01038e-59	1.20368	0.632	0.131	1.55587e-54	Myelin Processing	Ankrd28
Cmtm5	8.49651e-59	0.779542	0.226	0.002	2.63842e-54	Myelin Processing	Cmtm5
Tulp4	1.01688e-58	1.313	0.82	0.251	3.15773e-54	Myelin Processing	Tulp4
Stmn4	1.277e-58	0.997716	0.393	0.041	3.96548e-54	Myelin Processing	Stmn4
Kif13b	2.62734e-58	1.27872	0.828	0.257	8.15868e-54	Myelin Processing	Kif13b
Dock10	2.87133e-58	1.15554	0.996	0.779	8.91634e-54	Myelin Processing	Dock10
Slco3a1	1.01008e-57	1.18099	0.393	0.043	3.1366e-53	Myelin Processing	Slco3a1
Slc6a1	1.21684e-57	0.956437	0.393	0.041	3.77866e-53	Myelin Processing	Slc6a1
Jakmip3	1.82153e-57	0.963412	0.356	0.032	5.6564e-53	Myelin Processing	Jakmip3
Myo1d	3.76387e-57	1.16157	0.644	0.134	1.16879e-52	Myelin Processing	Myo1d
Gpr37	4.35024e-57	0.925258	0.289	0.016	1.35088e-52	Myelin Processing	Gpr37
Cdc42ep1	6.57802e-57	0.731193	0.234	0.005	2.04267e-52	Myelin Processing	Cdc42ep1
Igsf11	6.9779e-57	0.949899	0.31	0.021	2.16685e-52	Myelin Processing	Igsf11
Kcnj10	8.59277e-57	0.800806	0.238	0.006	2.66831e-52	Myelin Processing	Kcnj10
Sik3	1.20725e-56	1.32392	0.883	0.324	3.74888e-52	Myelin Processing	Sik3
Lrrc8b	1.6572e-56	1.11786	0.444	0.061	5.14609e-52	Myelin Processing	Lrrc8b
Kctd3	1.75457e-56	1.06418	0.473	0.069	5.44848e-52	Myelin Processing	Kctd3
Pcbp4	2.57194e-56	0.927031	0.314	0.022	7.98666e-52	Myelin Processing	Pcbp4
Josd2	3.01746e-56	0.993256	0.347	0.031	9.37011e-52	Myelin Processing	Josd2
Atp11a	5.44793e-56	0.910947	0.444	0.059	1.69175e-51	Myelin Processing	Atp11a
Car14	9.35779e-56	0.731148	0.23	0.005	2.90587e-51	Myelin Processing	Car14
Abhd17b	1.34966e-55	1.1561	0.695	0.169	4.19109e-51	Myelin Processing	Abhd17b
Rhoj	1.70586e-55	0.975581	0.247	0.008	5.2972e-51	Myelin Processing	Rhoj
Cipc	1.85852e-55	1.01675	0.473	0.071	5.77125e-51	Myelin Processing	Cipc
Ttll5	2.31014e-55	1.11152	0.54	0.095	7.17367e-51	Myelin Processing	Ttll5
Ptprd	2.71865e-55	0.789973	1	0.964	8.44223e-51	Myelin Processing	Ptprd
Erbb3	3.76857e-55	0.734382	0.197	0	1.17025e-50	Myelin Processing	Erbb3
Bcar1	2.05628e-54	0.785802	0.247	0.009	6.38538e-50	Myelin Processing	Bcar1
Syt11	2.11983e-54	1.23549	0.657	0.158	6.58271e-50	Myelin Processing	Syt11
Lpar1	2.62393e-54	0.828975	0.264	0.012	8.14809e-50	Myelin Processing	Lpar1
Phactr3	6.66654e-54	0.974486	0.427	0.057	2.07016e-49	Myelin Processing	Phactr3
Plcl1	1.17471e-53	1.06192	1	0.77	3.64781e-49	Myelin Processing	Plcl1
Kazn	1.44585e-53	0.842018	0.372	0.041	4.4898e-49	Myelin Processing	Kazn
Lama2	2.23536e-53	1.27913	0.326	0.03	6.94148e-49	Myelin Processing	Lama2
Hip1	2.78598e-53	0.978304	0.498	0.083	8.65129e-49	Myelin Processing	Hip1
Scd2	6.56933e-53	1.04818	0.473	0.075	2.03997e-48	Myelin Processing	Scd2
Ptn	8.17612e-53	1.31981	0.582	0.126	2.53893e-48	Myelin Processing	Ptn
Olig1	8.68396e-53	0.823627	0.285	0.018	2.69663e-48	Myelin Processing	Olig1
Folh1	3.86422e-52	0.823593	0.226	0.007	1.19996e-47	Myelin Processing	Folh1
Sh3gl3	4.59748e-52	0.904556	0.285	0.019	1.42765e-47	Myelin Processing	Sh3gl3
Gsn	1.16362e-51	0.849366	0.272	0.017	3.6134e-47	Myelin Processing	Gsn
Gm48508	1.5734e-51	0.703061	0.205	0.003	4.88588e-47	Myelin Processing	Gm48508
Dnajb2	1.82712e-51	0.882131	0.343	0.035	5.67377e-47	Myelin Processing	Dnajb2
Dgki	5.28824e-51	1.32418	0.669	0.184	1.64216e-46	Myelin Processing	Dgki
Gm36855	5.83246e-51	0.806218	0.192	0.002	1.81115e-46	Myelin Processing	Gm36855
Abtb2	6.70751e-51	0.907598	0.272	0.017	2.08288e-46	Myelin Processing	Abtb2
Cldn14	6.76543e-51	0.735205	0.192	0.002	2.10087e-46	Myelin Processing	Cldn14
Slc22a23	6.83993e-51	1.03814	0.427	0.063	2.124e-46	Myelin Processing	Slc22a23
Pkp4	8.51309e-51	1.17212	0.632	0.152	2.64357e-46	Myelin Processing	Pkp4
Desi1	1.02522e-50	0.98161	0.435	0.065	3.18363e-46	Myelin Processing	Desi1
Tmod1	1.35685e-50	1.06294	0.439	0.069	4.21341e-46	Myelin Processing	Tmod1
Arnt2	3.04744e-50	0.932484	0.431	0.065	9.46323e-46	Myelin Processing	Arnt2
Prox1	6.84735e-50	0.972962	0.343	0.037	2.12631e-45	Myelin Processing	Prox1
Bfsp2	2.62566e-49	0.654997	0.176	0	8.15345e-45	Myelin Processing	Bfsp2
Adamts4	3.2861e-49	0.736916	0.197	0.003	1.02043e-44	Myelin Processing	Adamts4
Dock9	4.65112e-49	1.11078	0.69	0.18	1.44431e-44	Myelin Processing	Dock9
Pcolce2	7.21576e-49	0.781039	0.243	0.012	2.24071e-44	Myelin Processing	Pcolce2
Unc5b	1.07154e-48	0.813651	0.222	0.008	3.32744e-44	Myelin Processing	Unc5b
Map6d1	1.16957e-48	0.716099	0.226	0.009	3.63187e-44	Myelin Processing	Map6d1
B3galt1	1.63868e-48	1.28543	0.762	0.263	5.08859e-44	Myelin Processing	B3galt1
Gm28376	2.14294e-48	0.956533	0.339	0.038	6.65447e-44	Myelin Processing	Gm28376
Ncam2	2.57057e-48	1.33092	0.87	0.364	7.98239e-44	Myelin Processing	Ncam2
Sh3tc2	3.118e-48	0.629048	0.188	0.002	9.68233e-44	Myelin Processing	Sh3tc2
Cdk19	6.75143e-48	1.21467	0.87	0.367	2.09652e-43	Myelin Processing	Cdk19
Fam19a5	7.05875e-48	0.909059	0.393	0.056	2.19195e-43	Myelin Processing	Fam19a5
Gm42756	7.37595e-48	0.72537	0.197	0.004	2.29045e-43	Myelin Processing	Gm42756
Ephb1	9.10548e-48	1.03561	0.377	0.051	2.82752e-43	Myelin Processing	Ephb1
Ptk2	9.38122e-48	1.12057	0.682	0.185	2.91315e-43	Myelin Processing	Ptk2
Naaladl2	1.56218e-47	1.28527	0.573	0.136	4.85103e-43	Myelin Processing	Naaladl2
Trim2	1.77901e-47	1.16833	0.782	0.272	5.52435e-43	Myelin Processing	Trim2
Prkcq	4.04544e-47	0.779963	0.297	0.027	1.25623e-42	Myelin Processing	Prkcq
Cuedc1	4.52645e-47	0.730044	0.272	0.021	1.4056e-42	Myelin Processing	Cuedc1
Fermt2	5.85287e-47	0.935017	0.343	0.041	1.81749e-42	Myelin Processing	Fermt2
Cep97	1.58129e-46	0.881803	0.372	0.051	4.91039e-42	Myelin Processing	Cep97
Gm38304	3.05585e-46	0.5737	0.209	0.007	9.48935e-42	Myelin Processing	Gm38304
Htra1	6.13898e-46	0.861854	0.289	0.027	1.90634e-41	Myelin Processing	Htra1
A230009B12Rik	9.90486e-46	0.657167	0.184	0.003	3.07576e-41	Myelin Processing	A230009B12Rik
Otud7a	2.36476e-45	1.21373	0.674	0.192	7.3433e-41	Myelin Processing	Otud7a
Acyp2	1.11496e-44	0.92141	0.402	0.063	3.4623e-40	Myelin Processing	Acyp2
Pllp	1.21257e-44	0.70769	0.234	0.014	3.7654e-40	Myelin Processing	Pllp
Ywhaq	1.64818e-44	0.983678	0.498	0.102	5.11809e-40	Myelin Processing	Ywhaq
Erbin	2.06586e-44	1.1226	0.849	0.334	6.41512e-40	Myelin Processing	Erbin
Tmem117	3.68096e-44	0.951887	0.293	0.031	1.14305e-39	Myelin Processing	Tmem117
Dusp15	3.81072e-44	0.661543	0.192	0.006	1.18334e-39	Myelin Processing	Dusp15
Litaf1	9.38427e-44	0.954101	0.573	0.134	2.9141e-39	Myelin Processing	Litaf
Epn2	1.01329e-43	1.02085	0.569	0.135	3.14658e-39	Myelin Processing	Epn2
Prkcz	1.16266e-43	0.847923	0.431	0.074	3.61041e-39	Myelin Processing	Prkcz
Lpgat1	3.66189e-43	0.988847	0.653	0.177	1.13713e-38	Myelin Processing	Lpgat1
Atp9a	3.74607e-43	0.873047	0.397	0.066	1.16327e-38	Myelin Processing	Atp9a
Carns1	4.21001e-43	0.680527	0.159	0.001	1.30733e-38	Myelin Processing	Carns1
Plekha11	5.03892e-43	1.02966	0.661	0.182	1.56473e-38	Myelin Processing	Plekha1
Gm5535	5.68464e-43	0.674354	0.209	0.01	1.76525e-38	Myelin Processing	Gm5535
Slc38a2	6.15512e-43	1.17152	0.628	0.178	1.91135e-38	Myelin Processing	Slc38a2
Qk	6.62865e-43	0.791529	0.992	0.88	2.0584e-38	Myelin Processing	Qk
Nkx6-2	9.20626e-43	0.537329	0.163	0.002	2.85882e-38	Myelin Processing	Nkx6-2
Itpk1	1.00181e-42	0.914285	0.464	0.091	3.11092e-38	Myelin Processing	Itpk1
Fsd1l	1.28749e-42	0.736654	0.326	0.041	3.99803e-38	Myelin Processing	Fsd1l
Ift43	2.00506e-42	0.75627	0.268	0.025	6.22632e-38	Myelin Processing	Ift43
Gm12324	2.73671e-42	0.652078	0.172	0.003	8.4983e-38	Myelin Processing	Gm12324
Pacs2	3.67529e-42	0.960695	0.54	0.125	1.14129e-37	Myelin Processing	Pacs2
Shroom2	3.68141e-42	0.592191	0.209	0.011	1.14319e-37	Myelin Processing	Shroom2
Slc48a1	9.52949e-42	0.763982	0.268	0.026	2.95919e-37	Myelin Processing	Slc48a1
Cyth1	1.26636e-41	0.942148	0.565	0.139	3.93242e-37	Myelin Processing	Cyth1
Gas71	1.41233e-41	0.955915	0.477	0.1	4.38572e-37	Myelin Processing	Gas7
App	1.90114e-41	1.05724	0.891	0.401	5.9036e-37	Myelin Processing	App
Acaca1	1.98705e-41	0.988813	0.531	0.123	6.17037e-37	Myelin Processing	Acaca
Fam13c	1.994e-41	1.12995	0.381	0.065	6.19196e-37	Myelin Processing	Fam13c
Dusp10	2.1554e-41	0.693001	0.222	0.014	6.69316e-37	Myelin Processing	Dusp10
Tmem98	2.23712e-41	0.570807	0.163	0.002	6.94693e-37	Myelin Processing	Tmem98
4930402H24Rik	2.46943e-41	1.00672	0.757	0.254	7.66833e-37	Myelin Processing	4930402H24Rik
Slc25a27	2.9232e-41	0.845311	0.414	0.075	9.07741e-37	Myelin Processing	Slc25a27
Sulf2	3.10112e-41	0.843373	0.322	0.043	9.62989e-37	Myelin Processing	Sulf2
Fez1	3.30691e-41	0.884019	0.314	0.041	1.02689e-36	Myelin Processing	Fez1
Gm48370	3.44687e-41	0.510589	0.146	0	1.07036e-36	Myelin Processing	Gm48370
Vldlr	3.96516e-41	0.754272	0.247	0.021	1.2313e-36	Myelin Processing	Vldlr
Stox2	4.27739e-41	0.848784	0.498	0.107	1.32826e-36	Myelin Processing	Stox2
Cnp	5.18476e-41	0.923426	0.293	0.034	1.61002e-36	Myelin Processing	Cnp
Gm37459	5.99901e-41	0.653773	0.176	0.005	1.86287e-36	Myelin Processing	Gm37459
Kif13a	6.72402e-41	1.04785	0.774	0.261	2.08801e-36	Myelin Processing	Kif13a
Amph	1.0644e-40	0.901055	0.49	0.105	3.30529e-36	Myelin Processing	Amph
Spns2	1.66978e-40	0.760124	0.326	0.044	5.18515e-36	Myelin Processing	Spns2
Ralgds	1.81873e-40	0.674131	0.218	0.014	5.64769e-36	Myelin Processing	Ralgds
Fbxo7	2.11088e-40	0.772358	0.377	0.062	6.5549e-36	Myelin Processing	Fbxo7
Ppfibp2	2.1229e-40	0.875665	0.515	0.119	6.59225e-36	Myelin Processing	Ppfibp2
Parm1	2.63943e-40	0.761754	0.226	0.017	8.19622e-36	Myelin Processing	Parm1
Mob3b	4.67618e-40	0.755055	0.28	0.032	1.45209e-35	Myelin Processing	Mob3b
Llgl1	5.04693e-40	0.669424	0.276	0.03	1.56722e-35	Myelin Processing	Llgl1
Adcy5	6.65079e-40	0.681936	0.226	0.017	2.06527e-35	Myelin Processing	Adcy5
Samd4	8.38116e-40	0.882091	0.406	0.076	2.6026e-35	Myelin Processing	Samd4
Gramd3	9.02911e-40	0.611361	0.238	0.02	2.80381e-35	Myelin Processing	Gramd3
Sptbn1	2.32494e-39	0.963205	0.603	0.165	7.21964e-35	Myelin Processing	Sptbn1
Serinc5	4.8101e-39	0.808116	0.322	0.046	1.49368e-34	Myelin Processing	Serinc5
Rtkn2	5.25259e-39	0.79708	0.188	0.009	1.63109e-34	Myelin Processing	Rtkn2
Micall1	5.89311e-39	0.77512	0.322	0.046	1.82999e-34	Myelin Processing	Micall1
D16Ertd472e	7.03426e-39	0.548428	0.205	0.012	2.18435e-34	Myelin Processing	D16Ertd472e
Pcyt2	1.13112e-38	0.99567	0.481	0.11	3.51248e-34	Myelin Processing	Pcyt2
Thra	1.27138e-38	0.806918	0.469	0.1	3.94802e-34	Myelin Processing	Thra
Myh14	1.40653e-38	0.504836	0.167	0.005	4.36771e-34	Myelin Processing	Myh14
Ank2	1.40788e-38	0.870278	0.971	0.754	4.3719e-34	Myelin Processing	Ank2
Ptpn11	1.43451e-38	0.799482	0.494	0.11	4.45458e-34	Myelin Processing	Ptpn11
Endod1	1.78374e-38	0.673075	0.285	0.034	5.53906e-34	Myelin Processing	Endod1
Iqsec1	2.80637e-38	0.864204	0.536	0.131	8.71463e-34	Myelin Processing	Iqsec1
Dtna	3.19473e-38	0.951733	0.544	0.139	9.92059e-34	Myelin Processing	Dtna
Asxl3	4.29064e-38	0.711466	0.276	0.032	1.33237e-33	Myelin Processing	Asxl3
Txndc16	6.93831e-38	0.797287	0.469	0.1	2.15455e-33	Myelin Processing	Txndc16
2610035D17Rik	8.09859e-38	0.882208	0.565	0.146	2.51485e-33	Myelin Processing	2610035D17Rik
Nfe2l3	1.34975e-37	0.782882	0.268	0.031	4.19137e-33	Myelin Processing	Nfe2l3
Evi5l	2.29293e-37	0.784636	0.305	0.043	7.12024e-33	Myelin Processing	Evi5l
Elavl3	2.75223e-37	0.792118	0.339	0.055	8.54649e-33	Myelin Processing	Elavl3
Lrrn1	3.7618e-37	0.65988	0.201	0.013	1.16815e-32	Myelin Processing	Lrrn1
Rnf144a	6.87437e-37	0.717615	0.238	0.023	2.1347e-32	Myelin Processing	Rnf144a
Spock3	9.03989e-37	1.24532	0.473	0.121	2.80716e-32	Myelin Processing	Spock3
Mtmr2	1.02848e-36	0.775061	0.364	0.064	3.19375e-32	Myelin Processing	Mtmr2
Tmcc2	1.35666e-36	0.611863	0.209	0.016	4.21284e-32	Myelin Processing	Tmcc2
Hipk2	2.30112e-36	0.948967	0.778	0.291	7.14566e-32	Myelin Processing	Hipk2
Arap2	2.6093e-36	0.944682	0.498	0.124	8.10267e-32	Myelin Processing	Arap2
Mpzl1	2.7757e-36	0.752621	0.213	0.017	8.61938e-32	Myelin Processing	Mpzl1
Galnt16	2.79188e-36	0.771129	0.28	0.037	8.66961e-32	Myelin Processing	Galnt16
Pigz	3.51811e-36	0.631692	0.201	0.014	1.09248e-31	Myelin Processing	Pigz
Tmem151a	4.70136e-36	0.76317	0.297	0.042	1.45991e-31	Myelin Processing	Tmem151a
Cers2	7.98864e-36	0.742947	0.335	0.055	2.48071e-31	Myelin Processing	Cers2
Gab1	9.21347e-36	0.903679	0.753	0.262	2.86106e-31	Myelin Processing	Gab1
Gm20687	9.94467e-36	0.791227	0.314	0.049	3.08812e-31	Myelin Processing	Gm20687
Tjp2	1.2054e-35	0.75511	0.331	0.054	3.74312e-31	Myelin Processing	Tjp2
Zfhx4	1.99104e-35	0.769649	0.272	0.036	6.18278e-31	Myelin Processing	Zfhx4
Sgk2	2.00242e-35	0.468679	0.146	0.003	6.21812e-31	Myelin Processing	Sgk2
Mink1	2.07682e-35	0.753924	0.456	0.102	6.44915e-31	Myelin Processing	Mink1
Gm10701	2.39721e-35	0.652586	0.172	0.008	7.44407e-31	Myelin Processing	Gm10701
Nipal4	2.70083e-35	0.50034	0.155	0.005	8.38688e-31	Myelin Processing	Nipal4
Ptpn13	2.70098e-35	0.608669	0.172	0.008	8.38735e-31	Myelin Processing	Ptpn13
Adam19	2.98909e-35	0.646422	0.213	0.018	9.28202e-31	Myelin Processing	Adam19
Klhl4	3.00854e-35	0.570125	0.155	0.005	9.34241e-31	Myelin Processing	Klhl4
Eml2	3.58665e-35	0.67538	0.259	0.032	1.11376e-30	Myelin Processing	Eml2
Stk39	4.33977e-35	0.781873	0.372	0.071	1.34763e-30	Myelin Processing	Stk39
Trim35	4.54494e-35	0.902029	0.72	0.244	1.41134e-30	Myelin Processing	Trim35
Dpyd	6.8824e-35	0.919431	0.31	0.05	2.13719e-30	Myelin Processing	Dpyd
Rtn4	1.37517e-34	0.920457	0.933	0.46	4.2703e-30	Myelin Processing	Rtn4
Atp8b1	1.53476e-34	0.755482	0.335	0.058	4.76589e-30	Myelin Processing	Atp8b1
Tspan15	1.63334e-34	0.536832	0.138	0.002	5.072e-30	Myelin Processing	Tspan15
Zdhhc20	1.8593e-34	0.890287	0.762	0.288	5.77369e-30	Myelin Processing	Zdhhc20
Larp6	2.05769e-34	0.5984	0.176	0.01	6.38975e-30	Myelin Processing	Larp6
Tyro3	2.3816e-34	0.690295	0.255	0.032	7.39558e-30	Myelin Processing	Tyro3
Sned1	2.66196e-34	0.653829	0.167	0.008	8.26618e-30	Myelin Processing	Sned1
Auts2	2.96015e-34	1.04806	0.833	0.408	9.19215e-30	Myelin Processing	Auts2
Kif3a	3.32189e-34	0.732592	0.364	0.069	1.03155e-29	Myelin Processing	Kif3a
Abca8a	3.3426e-34	0.591294	0.163	0.007	1.03798e-29	Myelin Processing	Abca8a
Cdh10	5.15478e-34	1.01819	0.644	0.212	1.60071e-29	Myelin Processing	Cdh10
Piga	6.40127e-34	0.518034	0.188	0.013	1.98778e-29	Myelin Processing	Piga
Grid2	6.50674e-34	1.03189	0.799	0.362	2.02054e-29	Myelin Processing	Grid2
Slc13a1	6.96819e-34	0.451329	0.126	0.001	2.16383e-29	Myelin Processing	Slc13a1
E130308A19Rik	7.56983e-34	0.715385	0.473	0.113	2.35066e-29	Myelin Processing	E130308A19Rik
Mboat1	7.63598e-34	0.613339	0.226	0.023	2.3712e-29	Myelin Processing	Mboat1
Smad7	9.86958e-34	0.884482	0.749	0.273	3.0648e-29	Myelin Processing	Smad7
Hs3st1	1.05127e-33	0.643395	0.213	0.02	3.2645e-29	Myelin Processing	Hs3st1
Ankib1	1.70783e-33	0.786603	0.598	0.174	5.30334e-29	Myelin Processing	Ankib1
Sgk1	1.94954e-33	0.919675	0.531	0.15	6.05389e-29	Myelin Processing	Sgk1
Klf13	2.42239e-33	0.857132	0.561	0.161	7.52226e-29	Myelin Processing	Klf13
Epb41l3	2.74251e-33	0.805348	0.519	0.139	8.51632e-29	Myelin Processing	Epb41l3
Rnf43	3.9723e-33	0.526847	0.142	0.004	1.23352e-28	Myelin Processing	Rnf43
Rasal1	4.02701e-33	0.586482	0.151	0.006	1.25051e-28	Myelin Processing	Rasal1
Dapk2	5.64381e-33	0.48769	0.155	0.007	1.75257e-28	Myelin Processing	Dapk2
Map1a	1.32067e-32	0.604572	0.259	0.035	4.10107e-28	Myelin Processing	Map1a
Gjc2	1.96565e-32	0.381945	0.126	0.002	6.10394e-28	Myelin Processing	Gjc2
Ube2d1	2.01545e-32	0.782413	0.423	0.098	6.25858e-28	Myelin Processing	Ube2d1
Rgma	2.17966e-32	0.50738	0.172	0.011	6.7685e-28	Myelin Processing	Rgma
Ispd	2.24593e-32	0.679561	0.285	0.044	6.97427e-28	Myelin Processing	Ispd
Dennd5b	2.4241e-32	0.762641	0.41	0.091	7.52754e-28	Myelin Processing	Dennd5b
Slc6a9	3.01946e-32	0.453837	0.13	0.002	9.37633e-28	Myelin Processing	Slc6a9
Pcdh11x	3.09826e-32	1.07345	0.377	0.081	9.62102e-28	Myelin Processing	Pcdh11x
Npat	3.33731e-32	0.604334	0.318	0.055	1.03633e-27	Myelin Processing	Npat
Jph1	3.40836e-32	0.745909	0.322	0.058	1.0584e-27	Myelin Processing	Jph1
Kcna6	4.23136e-32	0.704071	0.226	0.026	1.31396e-27	Myelin Processing	Kcna6
Kcnab1	5.07324e-32	0.903277	0.46	0.118	1.57539e-27	Myelin Processing	Kcnab1
Cdk18	7.63032e-32	0.44552	0.146	0.006	2.36944e-27	Myelin Processing	Cdk18
Dbndd2	8.6616e-32	0.591547	0.192	0.017	2.68969e-27	Myelin Processing	Dbndd2
Abca8b	1.04546e-31	0.660245	0.222	0.025	3.24645e-27	Myelin Processing	Abca8b
Wipi1	1.31245e-31	0.62032	0.201	0.019	4.07556e-27	Myelin Processing	Wipi1
Pim3	1.59917e-31	0.619263	0.243	0.032	4.96589e-27	Myelin Processing	Pim3
Mat2a	1.82162e-31	0.747826	0.715	0.246	5.65669e-27	Myelin Processing	Mat2a
Acot7	2.23662e-31	0.57428	0.251	0.034	6.94536e-27	Myelin Processing	Acot7
Gpsm2	2.6739e-31	0.37765	0.121	0.002	8.30326e-27	Myelin Processing	Gpsm2
9330182L06Rik	3.22946e-31	0.596186	0.305	0.052	1.00284e-26	Myelin Processing	9330182L06Rik
Dpy19l1	4.73579e-31	0.675313	0.473	0.12	1.4706e-26	Myelin Processing	Dpy19l1
Efemp1	5.97834e-31	0.489253	0.155	0.008	1.85645e-26	Myelin Processing	Efemp1
Add1	7.16077e-31	0.822046	0.632	0.208	2.22363e-26	Myelin Processing	Add1
Phyhipl	7.98925e-31	0.72293	0.28	0.046	2.4809e-26	Myelin Processing	Phyhipl
Fbxo32	8.71373e-31	0.554034	0.247	0.033	2.70587e-26	Myelin Processing	Fbxo32
Lrrc1	1.27841e-30	0.598272	0.184	0.016	3.96983e-26	Myelin Processing	Lrrc1
Secisbp2l	2.22851e-30	0.709378	0.456	0.117	6.92021e-26	Myelin Processing	Secisbp2l
Mapk8ip1	2.80298e-30	0.640745	0.238	0.032	8.7041e-26	Myelin Processing	Mapk8ip1
Nedd4	3.31785e-30	0.66082	0.389	0.088	1.03029e-25	Myelin Processing	Nedd4
Synpr	4.04669e-30	1.12701	0.301	0.057	1.25662e-25	Myelin Processing	Synpr
Gm816	6.3061e-30	0.64066	0.126	0.003	1.95823e-25	Myelin Processing	Gm816
Pcsk6	7.77032e-30	0.484882	0.142	0.007	2.41292e-25	Myelin Processing	Pcsk6
Plagl1	8.47413e-30	0.447944	0.146	0.007	2.63147e-25	Myelin Processing	Plagl1
Clip3	9.99206e-30	0.671322	0.18	0.016	3.10283e-25	Myelin Processing	Clip3
Atp10b	1.12946e-29	0.452755	0.134	0.005	3.5073e-25	Myelin Processing	Atp10b
Dock1	1.86916e-29	0.818151	0.741	0.292	5.80431e-25	Myelin Processing	Dock1
Mettl7a1	2.1052e-29	0.70132	0.339	0.07	6.53728e-25	Myelin Processing	Mettl7a1
Arsg	2.3226e-29	0.632186	0.389	0.089	7.21238e-25	Myelin Processing	Arsg
Rab31	3.25051e-29	0.89243	0.787	0.334	1.00938e-24	Myelin Processing	Rab31
Dlg1	5.02458e-29	0.834099	0.72	0.286	1.56028e-24	Myelin Processing	Dlg1
Efhd1	7.76437e-29	0.516399	0.146	0.008	2.41107e-24	Myelin Processing	Efhd1
Sorbs3	1.12533e-28	0.40288	0.134	0.006	3.4945e-24	Myelin Processing	Sorbs3
Prox1os	1.24083e-28	0.425862	0.126	0.004	3.85316e-24	Myelin Processing	Prox1os
Slc8a3	1.32237e-28	0.695689	0.23	0.032	4.10636e-24	Myelin Processing	Slc8a3
Kif1a	1.41029e-28	0.570119	0.28	0.049	4.37938e-24	Myelin Processing	Kif1a
Zbtb16	1.60135e-28	0.72703	0.456	0.124	4.97267e-24	Myelin Processing	Zbtb16
Rhobtb3	1.64468e-28	0.517822	0.184	0.018	5.10723e-24	Myelin Processing	Rhobtb3
Polr3e	1.74509e-28	0.629602	0.364	0.081	5.41902e-24	Myelin Processing	Polr3e
3110021N24Rik	1.89337e-28	0.596218	0.226	0.031	5.87948e-24	Myelin Processing	3110021N24Rik
Epb41l4b	2.42398e-28	0.574373	0.226	0.031	7.52717e-24	Myelin Processing	Epb41l4b
Shroom3	2.63391e-28	0.630427	0.151	0.01	8.17907e-24	Myelin Processing	Shroom3
Tppp	3.91591e-28	0.547209	0.23	0.032	1.21601e-23	Myelin Processing	Tppp
Inpp5a	4.06303e-28	0.729879	0.322	0.066	1.26169e-23	Myelin Processing	Inpp5a
Sccpdh	4.85345e-28	0.608821	0.222	0.03	1.50714e-23	Myelin Processing	Sccpdh
Exoc6b	5.03092e-28	0.84719	0.824	0.453	1.56225e-23	Myelin Processing	Exoc6b
Itgb8	5.41743e-28	0.513343	0.188	0.02	1.68227e-23	Myelin Processing	Itgb8
Ccdc88a	5.4458e-28	0.818763	0.649	0.241	1.69108e-23	Myelin Processing	Ccdc88a
Prrg1	5.81021e-28	0.584226	0.213	0.027	1.80424e-23	Myelin Processing	Prrg1
Add3	6.32172e-28	0.73249	0.452	0.125	1.96308e-23	Myelin Processing	Add3
Mfsd6	8.62743e-28	0.574905	0.226	0.032	2.67908e-23	Myelin Processing	Mfsd6
Inpp5j	9.44984e-28	0.430156	0.138	0.007	2.93446e-23	Myelin Processing	Inpp5j
Gm44866	1.02051e-27	0.503716	0.113	0.002	3.169e-23	Myelin Processing	Gm44866
Rhpn2	1.1118e-27	0.472411	0.117	0.003	3.45247e-23	Myelin Processing	Rhpn2
Enpp6	1.34396e-27	0.512879	0.13	0.006	4.17341e-23	Myelin Processing	Enpp6
Tmem88b	1.58017e-27	0.436725	0.126	0.005	4.90691e-23	Myelin Processing	Tmem88b
Sema6d	2.5098e-27	0.73755	0.473	0.136	7.79368e-23	Myelin Processing	Sema6d
Arrdc2	2.53992e-27	0.550155	0.167	0.015	7.88723e-23	Myelin Processing	Arrdc2
Tcf12	2.58667e-27	0.801261	0.879	0.447	8.03238e-23	Myelin Processing	Tcf12
Afdn	3.39032e-27	0.556798	0.377	0.09	1.05279e-22	Myelin Processing	Afdn
Glrb	4.22926e-27	0.603197	0.335	0.073	1.31331e-22	Myelin Processing	Glrb
Usp31	4.34337e-27	0.567397	0.285	0.053	1.34875e-22	Myelin Processing	Usp31
Fam222a	4.52357e-27	0.483775	0.146	0.01	1.4047e-22	Myelin Processing	Fam222a
Nectin1	7.10057e-27	0.480452	0.159	0.013	2.20494e-22	Myelin Processing	Nectin1
Mbnl2	8.87915e-27	0.778545	0.921	0.563	2.75724e-22	Myelin Processing	Mbnl2
Tfdp2	9.30906e-27	0.591279	0.377	0.09	2.89074e-22	Myelin Processing	Tfdp2
Bicc1	1.17871e-26	0.615886	0.201	0.026	3.66025e-22	Myelin Processing	Bicc1
S1pr5	1.2066e-26	0.380215	0.109	0.002	3.74685e-22	Myelin Processing	S1pr5
Inpp5f	1.21701e-26	0.62407	0.347	0.08	3.77917e-22	Myelin Processing	Inpp5f
Lrrc28	1.38756e-26	0.623145	0.301	0.061	4.3088e-22	Myelin Processing	Lrrc28
Bche	1.64285e-26	0.417043	0.113	0.003	5.10154e-22	Myelin Processing	Bche
Bcas1os2	1.66691e-26	0.42876	0.113	0.003	5.17624e-22	Myelin Processing	Bcas1os2
Dach2	1.67907e-26	0.400207	0.113	0.003	5.214e-22	Myelin Processing	Dach2
Cpox	2.32534e-26	0.544494	0.251	0.042	7.22087e-22	Myelin Processing	Cpox
Cttnbp2	3.57067e-26	0.703365	0.661	0.243	1.1088e-21	Myelin Processing	Cttnbp2
Prickle1	4.88814e-26	0.871163	0.745	0.31	1.51791e-21	Myelin Processing	Prickle1
Dock3	5.29304e-26	0.716855	0.594	0.204	1.64365e-21	Myelin Processing	Dock3
Gnb4	5.90106e-26	0.447796	0.138	0.009	1.83245e-21	Myelin Processing	Gnb4
Mtmr10	7.03703e-26	0.522315	0.314	0.066	2.18521e-21	Myelin Processing	Mtmr10
Nipa1	9.69794e-26	0.506694	0.289	0.057	3.0115e-21	Myelin Processing	Nipa1
Fam228b	1.09331e-25	0.570654	0.218	0.032	3.39505e-21	Myelin Processing	Fam228b
Sox2	1.20329e-25	0.470477	0.151	0.012	3.73659e-21	Myelin Processing	Sox2
Itgad	1.21151e-25	0.318321	0.1	0.002	3.76212e-21	Myelin Processing	Itgad
Dnajc6	1.32636e-25	0.598406	0.418	0.114	4.11876e-21	Myelin Processing	Dnajc6
Gabrr2	1.68775e-25	0.390143	0.105	0.002	5.24096e-21	Myelin Processing	Gabrr2
Plin4	1.79189e-25	0.366487	0.105	0.002	5.56436e-21	Myelin Processing	Plin4
Cercam	1.81891e-25	0.350547	0.105	0.002	5.64825e-21	Myelin Processing	Cercam
Pcyt1b	2.10726e-25	0.495015	0.172	0.018	6.54366e-21	Myelin Processing	Pcyt1b
Grik2	2.18356e-25	0.861954	0.808	0.394	6.78062e-21	Myelin Processing	Grik2
Bcl2l11	2.56521e-25	0.719866	0.649	0.237	7.96575e-21	Myelin Processing	Bcl2l1
Nalcn	2.9888e-25	0.623381	0.385	0.099	9.28111e-21	Myelin Processing	Nalcn
Kif3c	3.43041e-25	0.613338	0.28	0.056	1.06524e-20	Myelin Processing	Kif3c
Zfp280c	3.90164e-25	0.681637	0.439	0.127	1.21158e-20	Myelin Processing	Zfp280c
St6gal1	5.45438e-25	0.708174	0.741	0.294	1.69375e-20	Myelin Processing	St6gal1
Tjap1	6.52306e-25	0.577337	0.23	0.038	2.02561e-20	Myelin Processing	Tjap1
Mboat2	6.52998e-25	0.585411	0.264	0.051	2.02776e-20	Myelin Processing	Mboat2
Xpa	9.76965e-25	0.490636	0.347	0.083	3.03377e-20	Myelin Processing	Xpa
Tex2	1.04046e-24	0.536699	0.326	0.075	3.23095e-20	Myelin Processing	Tex2
Nkx2-2os	1.16455e-24	0.409806	0.13	0.008	3.61628e-20	Myelin Processing	Nkx2-2os
9330111N05Rik	1.21802e-24	0.958863	0.142	0.012	3.78233e-20	Myelin Processing	9330111N05Rik
9330159F19Rik	1.5425e-24	0.600256	0.226	0.037	4.78992e-20	Myelin Processing	9330159F19Rik
Sbf1	1.71927e-24	0.517551	0.205	0.03	5.33884e-20	Myelin Processing	Sbf1
Psat1	1.79835e-24	0.49059	0.167	0.018	5.58441e-20	Myelin Processing	Psat1
Nxpe3	2.07929e-24	0.588475	0.234	0.041	6.45682e-20	Myelin Processing	Nxpe3
Nfix	2.09414e-24	0.609826	0.515	0.164	6.50292e-20	Myelin Processing	Nfix
Ddc	2.19486e-24	0.41383	0.121	0.007	6.81571e-20	Myelin Processing	Ddc
Map7d2	2.23151e-24	0.656392	0.28	0.058	6.92952e-20	Myelin Processing	Map7d2
Onecut2	2.63598e-24	0.366187	0.142	0.012	8.18551e-20	Myelin Processing	Onecut2
Klf9	2.91655e-24	0.593866	0.289	0.061	9.05678e-20	Myelin Processing	Klf9
Csf11	3.12073e-24	0.475695	0.201	0.029	9.69079e-20	Myelin Processing	Csf1
Prtg	3.4214e-24	0.457353	0.138	0.011	1.06245e-19	Myelin Processing	Prtg
Fbxo21	3.88022e-24	0.526324	0.251	0.047	1.20492e-19	Myelin Processing	Fbxo21
Bcat1	4.56312e-24	0.467732	0.134	0.01	1.41699e-19	Myelin Processing	Bcat1
Fmnl21	5.00843e-24	0.687827	0.686	0.278	1.55527e-19	Myelin Processing	Fmnl2
Gng11	5.929e-24	0.407823	0.134	0.01	1.84113e-19	Myelin Processing	Gng11
Ppp2r2a	6.2695e-24	0.622137	0.515	0.168	1.94687e-19	Myelin Processing	Ppp2r2a
Mpp5	6.93923e-24	0.57619	0.331	0.08	2.15484e-19	Myelin Processing	Mpp5
Fktn	7.09201e-24	0.554671	0.31	0.071	2.20228e-19	Myelin Processing	Fktn
Pik3ip1	7.23114e-24	0.440626	0.192	0.027	2.24549e-19	Myelin Processing	Pik3ip1
Zfp462	1.12832e-23	0.536305	0.251	0.048	3.50379e-19	Myelin Processing	Zfp462
Myo18a	1.26291e-23	0.670921	0.603	0.222	3.92172e-19	Myelin Processing	Myo18a
Sash11	1.56995e-23	0.430344	0.276	0.058	4.87518e-19	Myelin Processing	Sash1
Trpc1	1.65116e-23	0.434203	0.264	0.052	5.12736e-19	Myelin Processing	Trpc1
Cab39l	1.80903e-23	0.563001	0.477	0.147	5.61757e-19	Myelin Processing	Cab39l
Zfp7041	1.84675e-23	0.542141	0.485	0.154	5.73472e-19	Myelin Processing	Zfp704
Fbxl5	1.92052e-23	0.564029	0.519	0.168	5.9638e-19	Myelin Processing	Fbxl5
Gm4221	2.24718e-23	0.463995	0.184	0.025	6.97818e-19	Myelin Processing	Gm4221
Map4k5	2.62026e-23	0.571566	0.544	0.181	8.1367e-19	Myelin Processing	Map4k5
Fryl	2.95068e-23	0.620207	0.674	0.254	9.16274e-19	Myelin Processing	Fryl
Stard13	3.37973e-23	0.351769	0.113	0.006	1.04951e-18	Myelin Processing	Stard13
Nckap1	4.40439e-23	0.566138	0.389	0.109	1.3677e-18	Myelin Processing	Nckap1
Clasrp	4.75569e-23	0.504574	0.305	0.071	1.47679e-18	Myelin Processing	Clasrp
Gm13483	5.56815e-23	0.460429	0.155	0.017	1.72908e-18	Myelin Processing	Gm13483
4930593A02Rik	5.60244e-23	0.454699	0.13	0.01	1.73973e-18	Myelin Processing	4930593A02Rik
Sirt2	5.82343e-23	0.584495	0.423	0.124	1.80835e-18	Myelin Processing	Sirt2
Lrrc4b	7.31264e-23	0.457251	0.197	0.03	2.27079e-18	Myelin Processing	Lrrc4b
Arl2bp	7.89105e-23	0.427992	0.184	0.026	2.45041e-18	Myelin Processing	Arl2bp
Clasp2	8.10889e-23	0.683549	0.912	0.51	2.51805e-18	Myelin Processing	Clasp2
Lrp4	8.93122e-23	0.60843	0.213	0.037	2.77341e-18	Myelin Processing	Lrp4
Trim3	9.77332e-23	0.49897	0.326	0.08	3.03491e-18	Myelin Processing	Trim3
E330009J07Rik	1.081e-22	0.453051	0.201	0.032	3.35683e-18	Myelin Processing	E330009J07Rik
Slk	1.11893e-22	0.500946	0.431	0.128	3.4746e-18	Myelin Processing	Slk
Ttbk1	1.22081e-22	0.417869	0.167	0.021	3.79098e-18	Myelin Processing	Ttbk1
Gm48512	1.35047e-22	0.407712	0.188	0.027	4.19362e-18	Myelin Processing	Gm48512
Tm7sf3	1.68355e-22	0.454481	0.264	0.055	5.22792e-18	Myelin Processing	Tm7sf3
Gm42439	1.71703e-22	0.432659	0.134	0.012	5.3319e-18	Myelin Processing	Gm42439
Gnai1	1.78177e-22	0.528621	0.264	0.056	5.53293e-18	Myelin Processing	Gnai1
Pgbd5	2.10396e-22	0.518521	0.218	0.038	6.53343e-18	Myelin Processing	Pgbd5
Tarsl2	2.36777e-22	0.3899	0.134	0.012	7.35265e-18	Myelin Processing	Tarsl2
Bpgm	2.72861e-22	0.408583	0.163	0.02	8.47314e-18	Myelin Processing	Bpgm
Stxbp3	2.75002e-22	0.612893	0.51	0.173	8.53964e-18	Myelin Processing	Stxbp3
Ppp1cc	3.30099e-22	0.542905	0.351	0.093	1.02506e-17	Myelin Processing	Ppp1cc
Gm47271	3.51142e-22	0.379836	0.13	0.011	1.0904e-17	Myelin Processing	Gm47271
Gm45345	4.37441e-22	0.34012	0.105	0.005	1.35838e-17	Myelin Processing	Gm45345
Fth1	4.8841e-22	0.63245	0.531	0.188	1.51666e-17	Myelin Processing	Fth1
Abcb8	5.63218e-22	0.381436	0.159	0.019	1.74896e-17	Myelin Processing	Abcb8
Gm15478	6.02086e-22	0.459273	0.326	0.082	1.86966e-17	Myelin Processing	Gm15478
Enpp4	6.62897e-22	0.407459	0.126	0.01	2.05849e-17	Myelin Processing	Enpp4
Arhgap21	7.07674e-22	0.537506	0.464	0.149	2.19754e-17	Myelin Processing	Arhgap21
Cdk5	8.09534e-22	0.464541	0.218	0.039	2.51385e-17	Myelin Processing	Cdk5
Adap1	1.027e-21	0.418405	0.293	0.068	3.18913e-17	Myelin Processing	Adap1
Slc20a2	1.07767e-21	0.513605	0.339	0.09	3.3465e-17	Myelin Processing	Slc20a2
Osbpl1a	1.17879e-21	0.609782	0.515	0.176	3.66048e-17	Myelin Processing	Osbpl1a
Lrrc8c	1.25558e-21	0.539864	0.201	0.034	3.89896e-17	Myelin Processing	Lrrc8c
Fat1	1.26201e-21	0.410329	0.142	0.015	3.91891e-17	Myelin Processing	Fat1
Ccnjl	1.97055e-21	0.462833	0.113	0.007	6.11914e-17	Myelin Processing	Ccnjl
Ick	2.41357e-21	0.51628	0.314	0.08	7.49485e-17	Myelin Processing	Ick
Gng7	2.46856e-21	0.533174	0.213	0.039	7.66561e-17	Myelin Processing	Gng7
Aebp2	2.70903e-21	0.419514	0.364	0.1	8.41234e-17	Myelin Processing	Aebp2
Appl2	3.5468e-21	0.473634	0.356	0.098	1.10139e-16	Myelin Processing	Appl2
Rdx	3.85075e-21	0.472165	0.331	0.087	1.19577e-16	Myelin Processing	Rdx
Errfi1	4.56581e-21	0.515401	0.259	0.057	1.41782e-16	Myelin Processing	Errfi1
Rapgef3	4.61429e-21	0.40717	0.121	0.01	1.43288e-16	Myelin Processing	Rapgef3
Malat1	5.4639e-21	0.298095	1	1	1.6967e-16	Myelin Processing	Malat1
Bicd1	6.73119e-21	0.454364	0.452	0.144	2.09024e-16	Myelin Processing	Bicd1
March8	7.26306e-21	0.562847	0.36	0.102	2.2554e-16	Myelin Processing	March8
Mgat3	8.40765e-21	0.480452	0.155	0.02	2.61083e-16	Myelin Processing	Mgat3
Cldn34c1	8.95543e-21	0.508002	0.176	0.027	2.78093e-16	Myelin Processing	Cldn34c1
Tom1l2	9.02783e-21	0.493759	0.498	0.168	2.80341e-16	Myelin Processing	Tom1l2
Rab11fip4	1.08168e-20	0.43583	0.176	0.027	3.35894e-16	Myelin Processing	Rab11fip4
Ctr9	1.32895e-20	0.47425	0.255	0.056	4.12679e-16	Myelin Processing	Ctr9
Tob2	1.36866e-20	0.489593	0.238	0.05	4.25009e-16	Myelin Processing	Tob2
Fkbp1a	1.45555e-20	0.381368	0.343	0.093	4.51991e-16	Myelin Processing	Fkbp1a
Gm26694	1.46471e-20	0.520225	0.477	0.159	4.54836e-16	Myelin Processing	Gm26694
St3gal4	1.50111e-20	0.436449	0.351	0.099	4.66139e-16	Myelin Processing	St3gal4
Taldo1	2.01633e-20	0.401093	0.264	0.06	6.26132e-16	Myelin Processing	Taldo1
Cfl2	2.0575e-20	0.515561	0.377	0.112	6.38916e-16	Myelin Processing	Cfl2
Lrig3	2.37526e-20	0.43017	0.192	0.033	7.37591e-16	Myelin Processing	Lrig3
Ptma	2.77031e-20	0.487924	0.397	0.122	8.60263e-16	Myelin Processing	Ptma
Zhx3	2.77934e-20	0.502007	0.301	0.078	8.63069e-16	Myelin Processing	Zhx3
Tmem63a	3.286e-20	0.478883	0.351	0.099	1.0204e-15	Myelin Processing	Tmem63a
Zfyve9	3.74489e-20	0.519428	0.448	0.147	1.1629e-15	Myelin Processing	Zfyve9
Camkmt	3.9559e-20	0.535687	0.448	0.149	1.22843e-15	Myelin Processing	Camkmt
Gphn	4.83747e-20	0.612429	0.921	0.542	1.50218e-15	Myelin Processing	Gphn
Cdh2	4.9694e-20	0.451845	0.448	0.147	1.54315e-15	Myelin Processing	Cdh2
Pgp	5.06141e-20	0.411554	0.251	0.056	1.57172e-15	Myelin Processing	Pgp
Vps8	5.37292e-20	0.604672	0.506	0.183	1.66845e-15	Myelin Processing	Vps8
Tmem108	7.4467e-20	0.527578	0.31	0.083	2.31242e-15	Myelin Processing	Tmem108
Fam171b	9.86943e-20	0.40855	0.351	0.1	3.06475e-15	Myelin Processing	Fam171b
Actn4	9.98215e-20	0.437535	0.351	0.101	3.09976e-15	Myelin Processing	Actn4
P4htm	1.29702e-19	0.433986	0.172	0.027	4.02763e-15	Myelin Processing	P4htm
Traf6	1.36461e-19	0.442969	0.414	0.13	4.23753e-15	Myelin Processing	Traf6
Zfhx2	1.56383e-19	0.413685	0.167	0.026	4.85615e-15	Myelin Processing	Zfhx2
Glul	1.76132e-19	0.611569	0.64	0.266	5.46944e-15	Myelin Processing	Glul
Zfand4	1.87907e-19	0.426094	0.146	0.019	5.83509e-15	Myelin Processing	Zfand4
Plekha5	2.01617e-19	0.449791	0.536	0.193	6.26081e-15	Myelin Processing	Plekha5
Cdh6	2.09537e-19	0.619528	0.213	0.044	6.50676e-15	Myelin Processing	Cdh6
Ephb2	2.27395e-19	0.451215	0.151	0.021	7.06131e-15	Myelin Processing	Ephb2
4921504A21Rik	2.78497e-19	0.289461	0.105	0.007	8.64817e-15	Myelin Processing	4921504A21Rik
Matn4	2.97411e-19	0.347412	0.117	0.011	9.23549e-15	Myelin Processing	Matn4
Arid4b	3.65714e-19	0.518285	0.649	0.262	1.13565e-14	Myelin Processing	Arid4b
Ldlrad3	4.90446e-19	0.399244	0.167	0.027	1.52298e-14	Myelin Processing	Ldlrad3
Atrn	7.39796e-19	0.500616	0.502	0.18	2.29729e-14	Myelin Processing	Atrn
Trp53bp2	7.50598e-19	0.345819	0.318	0.087	2.33083e-14	Myelin Processing	Trp53bp2
Aig11	7.53401e-19	0.425026	0.603	0.233	2.33954e-14	Myelin Processing	Aig1
Frmd8	8.0979e-19	0.36784	0.268	0.066	2.51464e-14	Myelin Processing	Frmd8
Itsn2	8.73843e-19	0.541906	0.762	0.339	2.71354e-14	Myelin Processing	Itsn2
Gm48678	8.78644e-19	0.524505	0.331	0.095	2.72845e-14	Myelin Processing	Gm48678
Mdga2	8.97851e-19	0.736076	0.858	0.582	2.7881e-14	Myelin Processing	Mdga2
CT025619.1	9.66028e-19	0.410459	0.272	0.068	2.99981e-14	Myelin Processing	CT025619.1
A830010M20Rik	1.2349e-18	0.331048	0.276	0.07	3.83472e-14	Myelin Processing	A830010M20Rik
5330434G04Rik	1.32887e-18	0.495862	0.272	0.07	4.12654e-14	Myelin Processing	5330434G04Rik
Tbc1d5	1.32987e-18	0.583129	0.937	0.672	4.12964e-14	Myelin Processing	Tbc1d5
Mpp2	1.50698e-18	0.357183	0.142	0.019	4.67963e-14	Myelin Processing	Mpp2
Sec61a2	1.66492e-18	0.35688	0.381	0.117	5.17009e-14	Myelin Processing	Sec61a2
Hdgfl3	1.74978e-18	0.506325	0.234	0.054	5.43359e-14	Myelin Processing	Hdgfl3
Tmem229a	1.82976e-18	0.29976	0.105	0.008	5.68196e-14	Myelin Processing	Tmem229a
Cpeb3	2.40089e-18	0.483475	0.485	0.178	7.45548e-14	Myelin Processing	Cpeb3
Rif1	2.64422e-18	0.448874	0.435	0.149	8.2111e-14	Myelin Processing	Rif1
Flnb	2.65498e-18	0.485653	0.318	0.091	8.24451e-14	Myelin Processing	Flnb
Adk	2.93768e-18	0.475276	0.377	0.121	9.12239e-14	Myelin Processing	Adk
Nrxn2	2.94681e-18	0.4561	0.285	0.076	9.15073e-14	Myelin Processing	Nrxn2
Zcchc24	3.40535e-18	0.52169	0.201	0.041	1.05746e-13	Myelin Processing	Zcchc24
Cobl	3.43894e-18	0.480252	0.347	0.107	1.06789e-13	Myelin Processing	Cobl
Slc6a8	3.53749e-18	0.348037	0.121	0.013	1.0985e-13	Myelin Processing	Slc6a8
Tsc22d3	3.88357e-18	0.43272	0.347	0.106	1.20597e-13	Myelin Processing	Tsc22d3
Pdxk	4.03069e-18	0.394886	0.142	0.02	1.25165e-13	Myelin Processing	Pdxk
Lap3	4.30346e-18	0.376658	0.201	0.041	1.33635e-13	Myelin Processing	Lap3
Mpdz	5.01738e-18	0.355542	0.172	0.03	1.55805e-13	Myelin Processing	Mpdz
Smarcd1	5.23891e-18	0.3477	0.222	0.049	1.62684e-13	Myelin Processing	Smarcd1
Adamts20	5.82205e-18	0.313627	0.142	0.02	1.80792e-13	Myelin Processing	Adamts20
Setd7	5.96003e-18	0.406871	0.377	0.118	1.85077e-13	Myelin Processing	Setd7
Tbcd	6.11295e-18	0.464514	0.381	0.123	1.89825e-13	Myelin Processing	Tbcd
Glp2r	6.89224e-18	0.351346	0.255	0.063	2.14025e-13	Myelin Processing	Glp2r
Tesk2	7.46856e-18	0.435797	0.247	0.061	2.31921e-13	Myelin Processing	Tesk2
Phc1	8.34099e-18	0.324274	0.126	0.015	2.59013e-13	Myelin Processing	Phc1
Atg4c	8.44458e-18	0.339237	0.356	0.107	2.6223e-13	Myelin Processing	Atg4c
Napepld	8.56897e-18	0.302321	0.117	0.012	2.66092e-13	Myelin Processing	Napepld
Ell21	9.82431e-18	0.385842	0.318	0.092	3.05074e-13	Myelin Processing	Ell2
Ikzf2	1.01288e-17	0.40986	0.393	0.129	3.14529e-13	Myelin Processing	Ikzf2
Shcbp1l	1.04283e-17	0.273491	0.105	0.009	3.23829e-13	Myelin Processing	Shcbp1l
Tpst1	1.1082e-17	0.315668	0.184	0.035	3.44129e-13	Myelin Processing	Tpst1
Meis1	1.20059e-17	0.379758	0.238	0.057	3.72818e-13	Myelin Processing	Meis1
Pogk	1.5188e-17	0.361163	0.155	0.025	4.71634e-13	Myelin Processing	Pogk
Snx15	1.93154e-17	0.357619	0.18	0.034	5.99802e-13	Myelin Processing	Snx15
Tecpr2	2.65823e-17	0.376932	0.314	0.092	8.2546e-13	Myelin Processing	Tecpr2
Rab40c	2.91089e-17	0.456771	0.494	0.185	9.03918e-13	Myelin Processing	Rab40c
Map7d1	3.39817e-17	0.338013	0.255	0.065	1.05524e-12	Myelin Processing	Map7d1
Akap6	3.56567e-17	0.498281	0.644	0.271	1.10725e-12	Myelin Processing	Akap6
Bcl7a	3.60352e-17	0.365788	0.251	0.064	1.119e-12	Myelin Processing	Bcl7a
Wdpcp	3.97748e-17	0.429301	0.318	0.096	1.23513e-12	Myelin Processing	Wdpcp
Csmd2	4.07253e-17	0.545167	0.368	0.123	1.26464e-12	Myelin Processing	Csmd2
Afap1	4.16686e-17	0.337591	0.138	0.02	1.29393e-12	Myelin Processing	Afap1
Mta3	4.80247e-17	0.382981	0.406	0.137	1.49131e-12	Myelin Processing	Mta3
Sybu	5.41688e-17	0.42652	0.285	0.08	1.6821e-12	Myelin Processing	Sybu
Mapre3	5.45503e-17	0.360265	0.243	0.061	1.69395e-12	Myelin Processing	Mapre3
Zdhhc9	5.86452e-17	0.383223	0.251	0.065	1.82111e-12	Myelin Processing	Zdhhc9
Nfib	6.06714e-17	0.510678	0.473	0.179	1.88403e-12	Myelin Processing	Nfib
Tmem1631	6.4195e-17	0.424914	0.184	0.037	1.99345e-12	Myelin Processing	Tmem163
Optn	6.61204e-17	0.366138	0.121	0.015	2.05324e-12	Myelin Processing	Optn
Tspan5	6.81999e-17	0.53944	0.582	0.246	2.11781e-12	Myelin Processing	Tspan5
Sypl	6.94445e-17	0.38709	0.243	0.061	2.15646e-12	Myelin Processing	Sypl
Stmn1	7.59999e-17	0.367853	0.314	0.093	2.36003e-12	Myelin Processing	Stmn1
Rev3l	7.70462e-17	0.422582	0.427	0.152	2.39251e-12	Myelin Processing	Rev3l
Nudt4	8.15825e-17	0.356396	0.234	0.057	2.53338e-12	Myelin Processing	Nudt4
Ptp4a1	8.39897e-17	0.375371	0.146	0.023	2.60813e-12	Myelin Processing	Ptp4a1
Hook3	8.46993e-17	0.389641	0.661	0.273	2.63017e-12	Myelin Processing	Hook3
Xrcc6	1.09531e-16	0.348956	0.188	0.039	3.40126e-12	Myelin Processing	Xrcc6
Pls3	1.40067e-16	0.538977	0.23	0.058	4.34951e-12	Myelin Processing	Pls3
Eps15	1.62626e-16	0.512009	0.519	0.207	5.05001e-12	Myelin Processing	Eps15
Ppp1r13b	1.8297e-16	0.432005	0.318	0.098	5.68177e-12	Myelin Processing	Ppp1r13b
Fan1	1.88571e-16	0.411526	0.184	0.038	5.85569e-12	Myelin Processing	Fan1
Reps2	2.08342e-16	0.342921	0.318	0.097	6.46965e-12	Myelin Processing	Reps2
Tkt	2.11099e-16	0.451578	0.222	0.055	6.55527e-12	Myelin Processing	Tkt
Zfp365	2.2112e-16	0.386796	0.18	0.037	6.86642e-12	Myelin Processing	Zfp365
Osbpl7	2.21779e-16	0.369108	0.192	0.041	6.88691e-12	Myelin Processing	Osbpl7
Atl3	2.94135e-16	0.359684	0.397	0.136	9.13379e-12	Myelin Processing	Atl3
Ranbp17	3.08297e-16	0.349431	0.155	0.027	9.57355e-12	Myelin Processing	Ranbp17
Wdr91	3.11566e-16	0.322541	0.188	0.04	9.67507e-12	Myelin Processing	Wdr91
Adam22	3.13415e-16	0.395279	0.389	0.133	9.73247e-12	Myelin Processing	Adam22
Ppp2r5a	3.26353e-16	0.410041	0.372	0.127	1.01342e-11	Myelin Processing	Ppp2r5a
Gm48742	3.35217e-16	0.375876	0.109	0.012	1.04095e-11	Myelin Processing	Gm48742
Nsmf	3.38919e-16	0.373071	0.243	0.063	1.05245e-11	Myelin Processing	Nsmf
Elovl6	3.47031e-16	0.39234	0.201	0.046	1.07764e-11	Myelin Processing	Elovl6
Plpp3	4.11977e-16	0.403622	0.243	0.063	1.27931e-11	Myelin Processing	Plpp3
Kmt5a	4.7913e-16	0.292928	0.247	0.065	1.48784e-11	Myelin Processing	Kmt5a
Ints6	5.33647e-16	0.370748	0.343	0.112	1.65713e-11	Myelin Processing	Ints6
Zfp239	5.37979e-16	0.305676	0.117	0.015	1.67058e-11	Myelin Processing	Zfp239
Ak3	5.83532e-16	0.287222	0.163	0.031	1.81204e-11	Myelin Processing	Ak3
Rnf141	6.34796e-16	0.368781	0.259	0.071	1.97123e-11	Myelin Processing	Rnf141
Tmcc1	6.41867e-16	0.542172	0.82	0.456	1.99319e-11	Myelin Processing	Tmcc1
Prpsap1	6.54302e-16	0.351217	0.305	0.092	2.0318e-11	Myelin Processing	Prpsap1
Fam184a	7.03114e-16	0.329951	0.151	0.027	2.18338e-11	Myelin Processing	Fam184a
Snrnp48	7.05741e-16	0.410736	0.494	0.191	2.19154e-11	Myelin Processing	Snrnp48
Zdhhc14	7.99703e-16	0.456896	0.77	0.364	2.48332e-11	Myelin Processing	Zdhhc14
Cd91	8.47612e-16	0.326235	0.485	0.184	2.63209e-11	Myelin Processing	Cd9
Cdk5rap2	8.73698e-16	0.325559	0.264	0.074	2.7131e-11	Myelin Processing	Cdk5rap2
Kat2b	8.74006e-16	0.44065	0.469	0.182	2.71405e-11	Myelin Processing	Kat2b
Gkap1	9.05897e-16	0.405082	0.351	0.117	2.81308e-11	Myelin Processing	Gkap1
Hif3a	1.04538e-15	0.366701	0.126	0.018	3.24622e-11	Myelin Processing	Hif3a
Dnajc24	1.09314e-15	0.382062	0.28	0.082	3.39453e-11	Myelin Processing	Dnajc24
Snx1	1.10802e-15	0.370158	0.343	0.112	3.44073e-11	Myelin Processing	Snx1
Aplp2	1.12127e-15	0.341399	0.406	0.143	3.48187e-11	Myelin Processing	Aplp2
Bmp1	1.12135e-15	0.349682	0.138	0.022	3.48212e-11	Myelin Processing	Bmp1
Brdt	1.17234e-15	0.342788	0.197	0.045	3.64046e-11	Myelin Processing	Brdt
Zfp638	1.19664e-15	0.597143	0.732	0.378	3.71591e-11	Myelin Processing	Zfp638
Dpysl2	1.4181e-15	0.412666	0.582	0.245	4.40364e-11	Myelin Processing	Dpysl2
Rftn11	1.59752e-15	0.297411	0.335	0.109	4.96077e-11	Myelin Processing	Rftn1
Cpd1	1.95065e-15	0.38882	0.314	0.1	6.05735e-11	Myelin Processing	Cpd
Ppp2r3c	1.98747e-15	0.342093	0.197	0.046	6.17169e-11	Myelin Processing	Ppp2r3c
Wrap53	2.08473e-15	0.290346	0.1	0.011	6.47371e-11	Myelin Processing	Wrap53
1700111E14Rik	2.21357e-15	0.305205	0.1	0.011	6.87379e-11	Myelin Processing	1700111E14Rik
Ncald	2.33984e-15	0.339632	0.427	0.154	7.26592e-11	Myelin Processing	Ncald
Dusp11	2.92095e-15	0.383388	0.368	0.126	9.07043e-11	Myelin Processing	Dusp11
Dync1li2	3.48856e-15	0.360446	0.402	0.144	1.0833e-10	Myelin Processing	Dync1li2
Bace1	3.70131e-15	0.27342	0.184	0.041	1.14937e-10	Myelin Processing	Bace1
Sept8	3.87256e-15	0.388649	0.259	0.075	1.20255e-10	Myelin Processing	Sept8
Lin7c	4.21778e-15	0.380232	0.264	0.077	1.30975e-10	Myelin Processing	Lin7c
Trappc10	4.35578e-15	0.409972	0.318	0.104	1.3526e-10	Myelin Processing	Trappc10
Hdac7	4.94528e-15	0.329993	0.13	0.021	1.53566e-10	Myelin Processing	Hdac7
Ralgps1	4.95455e-15	0.462527	0.556	0.238	1.53854e-10	Myelin Processing	Ralgps1
Fam126a	4.95939e-15	0.35975	0.343	0.116	1.54004e-10	Myelin Processing	Fam126a
Srr	5.52918e-15	0.279113	0.272	0.08	1.71698e-10	Myelin Processing	Srr
Iars	6.31e-15	0.363279	0.293	0.091	1.95944e-10	Myelin Processing	Iars
Rgs3	6.41139e-15	0.301448	0.163	0.033	1.99093e-10	Myelin Processing	Rgs3
Ank1	6.57704e-15	0.337603	0.498	0.202	2.04237e-10	Myelin Processing	Ank
Zbtb20	6.6901e-15	0.462638	0.967	0.705	2.07748e-10	Myelin Processing	Zbtb20
Sass6	6.75743e-15	0.359843	0.197	0.047	2.09838e-10	Myelin Processing	Sass6
Dopey2	7.26332e-15	0.36896	0.314	0.101	2.25548e-10	Myelin Processing	Dopey2
Arl2	7.34054e-15	0.281762	0.18	0.04	2.27946e-10	Myelin Processing	Arl2
Dcps	8.99935e-15	0.330403	0.209	0.053	2.79457e-10	Myelin Processing	Dcps
Snx32	9.41076e-15	0.334395	0.201	0.049	2.92232e-10	Myelin Processing	Snx32
Map6	9.58754e-15	0.303137	0.197	0.047	2.97722e-10	Myelin Processing	Map6
Tle1	9.83554e-15	0.334296	0.192	0.046	3.05423e-10	Myelin Processing	Tle1
Mxd4	1.00611e-14	0.349269	0.285	0.089	3.12427e-10	Myelin Processing	Mxd4
A430106G13Rik	1.08916e-14	0.332825	0.18	0.041	3.38217e-10	Myelin Processing	A430106G13Rik
Nckap5	1.11104e-14	0.741233	0.192	0.048	3.45012e-10	Myelin Processing	Nckap5
Nck2	1.23961e-14	0.271755	0.146	0.027	3.84935e-10	Myelin Processing	Nck2
Lamc1	1.37132e-14	0.404579	0.201	0.051	4.25835e-10	Myelin Processing	Lamc1
Gm36975	1.448e-14	0.42958	0.172	0.038	4.49648e-10	Myelin Processing	Gm36975
Cacng7	1.65648e-14	0.266325	0.117	0.017	5.14386e-10	Myelin Processing	Cacng7
Immp1l	1.89402e-14	0.254372	0.389	0.139	5.8815e-10	Myelin Processing	Immp1l
Lypd6	1.96574e-14	0.3946	0.151	0.03	6.10423e-10	Myelin Processing	Lypd6
Apbb1	2.17598e-14	0.259567	0.134	0.023	6.75708e-10	Myelin Processing	Apbb1
1110059E24Rik	2.21698e-14	0.282551	0.285	0.089	6.8844e-10	Myelin Processing	1110059E24Rik
6530409C15Rik	2.47324e-14	0.450578	0.188	0.046	7.68017e-10	Myelin Processing	6530409C15Rik
Vti1b	2.63992e-14	0.340729	0.377	0.136	8.19776e-10	Myelin Processing	Vti1b
[truncated: 1,293 more rows]

## Sheet: Tab 5
Supplementary Table 5.	6-month-old snRNA-seq microglia subpopulation marker gene list
[truncated: 4,304 more rows]

[truncated: 3 more sheets:  Tab 6, Tab 7, Tab 8]
