# Supplementary material for: Myelin dysfunction drives amyloid-β deposition in models of Alzheimer’s disease
Source: Nature. 2023 May 31;618(7964):349–57. doi: 10.1038/s41586-023-06120-6 (PMC10247380; doi:10.1038/s41586-023-06120-6)
Supplement: Supplementary file 4 — Supplementary Table 2 [file 41586_2023_6120_MOESM4_ESM.xlsx]

## Sheet: bulkRNA_CnpKO5xFADvs5xFAD_GSEA_
geneSet	description	link	enrichmentScore	normalizedEnrichmentScore	pValue	FDR	size	plotPath	leadingEdgeNum	leadingEdgeId	userId
GO:0045088	regulation of innate immune response	http://amigo.geneontology.org/amigo/term/GO:0045088	0.515079	2.7797	0	0	40	./Project_wg_result1588595347_GSEA/GO_0045088.png	26	17381;140792;11501;11816;170744;16365;66873;382551;74748;14191;16149;226421;21926;381308;12491;24088;268857;13057;20085;76438;93694;12475;57783;217303;21929;18035	ENSMUSG00000002944;ENSMUSG00000002985;ENSMUSG00000006519;ENSMUSG00000019850;ENSMUSG00000020400;ENSMUSG00000021025;ENSMUSG00000022126;ENSMUSG00000024401;ENSMUSG00000024610;ENSMUSG00000025473;ENSMUSG00000026536;ENSMUSG00000027995;ENSMUSG00000028874;ENSMUSG00000030157;ENSMUSG00000034652;ENSMUSG00000036103;ENSMUSG00000039316;ENSMUSG00000040522;ENSMUSG00000040952;ENSMUSG00000043496;ENSMUSG00000049723;…
GO:0002250	adaptive immune response	http://amigo.geneontology.org/amigo/term/GO:0002250	0.447347	2.45546	0	0	53	./Project_wg_result1588595347_GSEA/GO_0002250.png	41	75345;68279;14990;12501;17474;12266;11658;18733;12505;12525;12502;16149;56620;50931;21926;12051;17085;12506;13036;26888;76438;16068;12259;21929;12260;12523;12267;19698;15894;14972;13032;13733;14991;18034;11513;230738;21938;30925;15015;75234;12524	ENSMUSG00000002033;ENSMUSG00000002983;ENSMUSG00000004707;ENSMUSG00000004730;ENSMUSG00000005087;ENSMUSG00000005465;ENSMUSG00000011008;ENSMUSG00000015314;ENSMUSG00000015355;ENSMUSG00000016206;ENSMUSG00000016283;ENSMUSG00000019850;ENSMUSG00000022636;ENSMUSG00000022901;ENSMUSG00000023349;ENSMUSG00000024164;ENSMUSG00000024401;ENSMUSG00000024610;ENSMUSG00000025225;ENSMUSG00000028599;ENSMUSG00000028793;…
GO:0007272	ensheathment of neurons	http://amigo.geneontology.org/amigo/term/GO:0007272	-0.687946	-2.40961	0	0	44	./Project_wg_result1588595347_GSEA/GO_0007272.png	22	234094;50913;110893;67801;76960;269116;53897;20203;70747;17153;14912;17196;14745;225908;20665;11484;18417;22239;18823;118446;338521;21367	ENSMUSG00000013523;ENSMUSG00000020774;ENSMUSG00000026442;ENSMUSG00000027375;ENSMUSG00000027858;ENSMUSG00000031425;ENSMUSG00000031775;ENSMUSG00000032854;ENSMUSG00000033006;ENSMUSG00000033208;ENSMUSG00000033579;ENSMUSG00000036098;ENSMUSG00000037625;ENSMUSG00000038668;ENSMUSG00000039830;ENSMUSG00000041309;ENSMUSG00000041607;ENSMUSG00000049721;ENSMUSG00000053024;ENSMUSG00000056966;ENSMUSG00000071176;…
GO:0006949	syncytium formation	http://amigo.geneontology.org/amigo/term/GO:0006949	0.73186	2.32456	0	0.00434866	9	./Project_wg_result1588595347_GSEA/GO_0006949.png	5	226101;11501;23886;12505;20307	ENSMUSG00000005087;ENSMUSG00000009185;ENSMUSG00000025473;ENSMUSG00000038508;ENSMUSG00000048612
GO:0140253	cell-cell fusion	http://amigo.geneontology.org/amigo/term/GO:0140253	0.73186	2.32456	0	0.00434866	9	./Project_wg_result1588595347_GSEA/GO_0140253.png	5	226101;11501;23886;12505;20307	ENSMUSG00000005087;ENSMUSG00000009185;ENSMUSG00000025473;ENSMUSG00000038508;ENSMUSG00000048612
GO:0030098	lymphocyte differentiation	http://amigo.geneontology.org/amigo/term/GO:0030098	0.452669	2.36306	0	0.00447291	44	./Project_wg_result1588595347_GSEA/GO_0030098.png	20	11501;12501;17474;54672;16186;12505;12525;74748;15902;12047;12502;16149;19219;17387;16852;12051;14347;17085;16157;75570	ENSMUSG00000000957;ENSMUSG00000002033;ENSMUSG00000004707;ENSMUSG00000005087;ENSMUSG00000020644;ENSMUSG00000024610;ENSMUSG00000025473;ENSMUSG00000026162;ENSMUSG00000030144;ENSMUSG00000031304;ENSMUSG00000032093;ENSMUSG00000036587;ENSMUSG00000039942;ENSMUSG00000053175;ENSMUSG00000053318;ENSMUSG00000053977;ENSMUSG00000060470;ENSMUSG00000068220;ENSMUSG00000073889;ENSMUSG00000099974
GO:0033013	tetrapyrrole metabolic process	http://amigo.geneontology.org/amigo/term/GO:0033013	0.747658	2.27688	0	0.00475247	8	./Project_wg_result1588595347_GSEA/GO_0033013.png	8	15368;233016;15199;18174;109778;11655;266690;11983	ENSMUSG00000001999;ENSMUSG00000005413;ENSMUSG00000023030;ENSMUSG00000032786;ENSMUSG00000032872;ENSMUSG00000040466;ENSMUSG00000042770;ENSMUSG00000054428
GO:0031349	positive regulation of defense response	http://amigo.geneontology.org/amigo/term/GO:0031349	0.407564	2.36701	0	0.00489225	53	./Project_wg_result1588595347_GSEA/GO_0031349.png	41	17381;140792;11501;12266;56792;170744;16365;66873;382551;16149;14825;19219;226421;21926;381308;19225;12491;12608;24088;13057;20085;76438;12475;57783;217303;21929;18035;16768;18413;13040;14991;71648;15951;232801;30925;225471;12524;21897;16172;17164;102626	ENSMUSG00000002897;ENSMUSG00000002944;ENSMUSG00000006519;ENSMUSG00000015314;ENSMUSG00000016206;ENSMUSG00000016528;ENSMUSG00000019850;ENSMUSG00000020400;ENSMUSG00000021025;ENSMUSG00000022126;ENSMUSG00000022901;ENSMUSG00000024164;ENSMUSG00000024401;ENSMUSG00000024610;ENSMUSG00000025473;ENSMUSG00000026536;ENSMUSG00000026672;ENSMUSG00000027995;ENSMUSG00000029254;ENSMUSG00000029380;ENSMUSG00000030124;…
GO:0071887	leukocyte apoptotic process	http://amigo.geneontology.org/amigo/term/GO:0071887	0.619106	2.25903	0	0.00535817	13	./Project_wg_result1588595347_GSEA/GO_0071887.png	7	11501;26570;12505;20612;12502;16149;12044	ENSMUSG00000002033;ENSMUSG00000005087;ENSMUSG00000024610;ENSMUSG00000025473;ENSMUSG00000027322;ENSMUSG00000027737;ENSMUSG00000102037
GO:0038061	NIK/NF-kappaB signaling	http://amigo.geneontology.org/amigo/term/GO:0038061	0.610048	2.25111	0	0.00559114	15	./Project_wg_result1588595347_GSEA/GO_0038061.png	14	56489;54672;18477;21926;70097;12051;24088;268857;12475;27050;19698;18034;230738;21897	ENSMUSG00000002983;ENSMUSG00000015305;ENSMUSG00000024401;ENSMUSG00000025225;ENSMUSG00000027995;ENSMUSG00000028691;ENSMUSG00000030744;ENSMUSG00000042349;ENSMUSG00000042677;ENSMUSG00000044827;ENSMUSG00000049871;ENSMUSG00000051439;ENSMUSG00000053175;ENSMUSG00000060470
GO:0071216	cellular response to biotic stimulus	http://amigo.geneontology.org/amigo/term/GO:0071216	0.492996	2.38025	0	0.00559114	34	./Project_wg_result1588595347_GSEA/GO_0071216.png	28	11898;56792;16181;217304;16365;22352;66102;14825;20310;21926;70097;12491;12608;24088;14528;12475;26362;21929;18035;12523;19204;246256;12362;230738;21938;225471;12524;21897	ENSMUSG00000002602;ENSMUSG00000002944;ENSMUSG00000015305;ENSMUSG00000018920;ENSMUSG00000019850;ENSMUSG00000021025;ENSMUSG00000022126;ENSMUSG00000022901;ENSMUSG00000024401;ENSMUSG00000025888;ENSMUSG00000026728;ENSMUSG00000026981;ENSMUSG00000027995;ENSMUSG00000028599;ENSMUSG00000029254;ENSMUSG00000029380;ENSMUSG00000037580;ENSMUSG00000038147;ENSMUSG00000042677;ENSMUSG00000044827;ENSMUSG00000051439;…
GO:0050900	leukocyte migration	http://amigo.geneontology.org/amigo/term/GO:0050900	0.413772	2.35146	0	0.00559114	53	./Project_wg_result1588595347_GSEA/GO_0050900.png	19	20750;68279;57266;11501;27226;56792;16181;17123;13601;20307;74748;66102;16149;14825;20310;19219;14254;17387;21926	ENSMUSG00000000957;ENSMUSG00000009185;ENSMUSG00000011008;ENSMUSG00000018920;ENSMUSG00000020310;ENSMUSG00000021508;ENSMUSG00000023913;ENSMUSG00000024401;ENSMUSG00000024610;ENSMUSG00000025473;ENSMUSG00000026981;ENSMUSG00000028108;ENSMUSG00000029254;ENSMUSG00000029304;ENSMUSG00000029380;ENSMUSG00000029648;ENSMUSG00000039942;ENSMUSG00000053318;ENSMUSG00000058427
GO:0002181	cytoplasmic translation	http://amigo.geneontology.org/amigo/term/GO:0002181	0.640621	2.3262	0	0.00559114	13	./Project_wg_result1588595347_GSEA/GO_0002181.png	11	54127;67671;12877;19951;13685;57808;67248;67945;16898;66481;16341	ENSMUSG00000022336;ENSMUSG00000025586;ENSMUSG00000031490;ENSMUSG00000039001;ENSMUSG00000044533;ENSMUSG00000057322;ENSMUSG00000057841;ENSMUSG00000060636;ENSMUSG00000067288;ENSMUSG00000079641;ENSMUSG00000093674
GO:0022613	ribonucleoprotein complex biogenesis	http://amigo.geneontology.org/amigo/term/GO:0022613	0.52787	2.25992	0	0.00584528	20	./Project_wg_result1588595347_GSEA/GO_0022613.png	17	75617;54127;20055;67671;66489;20085;57808;68011;16898;20044;66481;20088;20115;59050;16341;18148;73205	ENSMUSG00000009927;ENSMUSG00000022336;ENSMUSG00000024608;ENSMUSG00000025290;ENSMUSG00000028300;ENSMUSG00000037563;ENSMUSG00000039001;ENSMUSG00000040952;ENSMUSG00000044533;ENSMUSG00000057113;ENSMUSG00000057278;ENSMUSG00000057322;ENSMUSG00000060636;ENSMUSG00000060739;ENSMUSG00000061477;ENSMUSG00000062997;ENSMUSG00000067288
GO:0002764	immune response-regulating signaling pathway	http://amigo.geneontology.org/amigo/term/GO:0002764	0.424304	2.21086	0	0.00619019	40	./Project_wg_result1588595347_GSEA/GO_0002764.png	24	140792;12501;17474;56792;170744;16365;66873;382551;12047;226421;21926;19165;12491;24088;16534;13036;13057;76438;12475;57783;27050;217303;21929;18035	ENSMUSG00000002944;ENSMUSG00000006519;ENSMUSG00000010609;ENSMUSG00000019850;ENSMUSG00000020400;ENSMUSG00000021025;ENSMUSG00000022126;ENSMUSG00000024401;ENSMUSG00000027995;ENSMUSG00000029254;ENSMUSG00000030144;ENSMUSG00000030744;ENSMUSG00000032093;ENSMUSG00000032359;ENSMUSG00000034652;ENSMUSG00000036103;ENSMUSG00000039316;ENSMUSG00000040522;ENSMUSG00000043496;ENSMUSG00000051439;ENSMUSG00000052688;…
GO:0007018	microtubule-based movement	http://amigo.geneontology.org/amigo/term/GO:0007018	-0.55918	-2.03798	0	0.00751733	53	./Project_wg_result1588595347_GSEA/GO_0007018.png	39	242584;242253;211535;68922;69697;320662;75050;21689;227058;381738;212892;81907;71840;74052;13411;432611;54562;244653;319991;74934;69329;74362;212124;105833;330355;237806;75563;320214;56087;380684;16564;16572;17754;16574;380654;235180;78801;110082;17762	ENSMUSG00000003354;ENSMUSG00000018411;ENSMUSG00000018581;ENSMUSG00000020014;ENSMUSG00000020396;ENSMUSG00000020799;ENSMUSG00000022262;ENSMUSG00000022375;ENSMUSG00000022629;ENSMUSG00000022805;ENSMUSG00000023999;ENSMUSG00000024175;ENSMUSG00000026764;ENSMUSG00000027254;ENSMUSG00000027867;ENSMUSG00000028294;ENSMUSG00000032118;ENSMUSG00000032514;ENSMUSG00000034706;ENSMUSG00000035126;ENSMUSG00000038011;…
GO:0002443	leukocyte mediated immunity	http://amigo.geneontology.org/amigo/term/GO:0002443	0.411902	2.16525	0	0.0106232	46	./Project_wg_result1588595347_GSEA/GO_0002443.png	39	14990;12266;217304;18733;12525;14191;16149;14825;15368;50931;18477;21926;12051;24088;13036;76438;12259;93694;217303;12260;12523;19204;15894;16414;14972;13032;16768;380732;14991;21938;30925;15015;75234;109934;18173;20619;18753;56743;18987	ENSMUSG00000000290;ENSMUSG00000005413;ENSMUSG00000005465;ENSMUSG00000008496;ENSMUSG00000015314;ENSMUSG00000016206;ENSMUSG00000016283;ENSMUSG00000017631;ENSMUSG00000021948;ENSMUSG00000024164;ENSMUSG00000024401;ENSMUSG00000024610;ENSMUSG00000026177;ENSMUSG00000027287;ENSMUSG00000027995;ENSMUSG00000028599;ENSMUSG00000028691;ENSMUSG00000028793;ENSMUSG00000028874;ENSMUSG00000029380;ENSMUSG00000030124;…
GO:0001819	positive regulation of cytokine production	http://amigo.geneontology.org/amigo/term/GO:0001819	0.380031	2.13876	0	0.0124978	66	./Project_wg_result1588595347_GSEA/GO_0001819.png	26	17381;68279;11501;50706;15559;12501;12266;16181;170744;13058;14191;18442;16149;56620;19219;15234;50931;226421;21926;16956;12051;19225;12491;12608;14062;17085	ENSMUSG00000002944;ENSMUSG00000004707;ENSMUSG00000005465;ENSMUSG00000011008;ENSMUSG00000015340;ENSMUSG00000015568;ENSMUSG00000023349;ENSMUSG00000024164;ENSMUSG00000024401;ENSMUSG00000024610;ENSMUSG00000025473;ENSMUSG00000026228;ENSMUSG00000026981;ENSMUSG00000027750;ENSMUSG00000028864;ENSMUSG00000028874;ENSMUSG00000032093;ENSMUSG00000032487;ENSMUSG00000032860;ENSMUSG00000039942;ENSMUSG00000040522;…
GO:0019221	cytokine-mediated signaling pathway	http://amigo.geneontology.org/amigo/term/GO:0019221	0.394236	2.14158	0	0.013279	44	./Project_wg_result1588595347_GSEA/GO_0019221.png	19	17381;56792;16181;16186;18733;13601;12505;12767;20307;16149;80901;14825;20310;50931;21926;54199;16157;64095;12982	ENSMUSG00000005087;ENSMUSG00000005465;ENSMUSG00000009185;ENSMUSG00000024401;ENSMUSG00000024610;ENSMUSG00000026271;ENSMUSG00000026981;ENSMUSG00000028108;ENSMUSG00000029254;ENSMUSG00000029380;ENSMUSG00000031304;ENSMUSG00000043953;ENSMUSG00000045382;ENSMUSG00000048521;ENSMUSG00000049723;ENSMUSG00000058427;ENSMUSG00000058818;ENSMUSG00000059326;ENSMUSG00000073889
GO:0032606	type I interferon production	http://amigo.geneontology.org/amigo/term/GO:0032606	0.701623	2.07103	0.00378788	0.0175358	8	./Project_wg_result1588595347_GSEA/GO_0032606.png	6	17381;170744;16365;24088;268857;12475	ENSMUSG00000022126;ENSMUSG00000027995;ENSMUSG00000040522;ENSMUSG00000049723;ENSMUSG00000049871;ENSMUSG00000051439
GO:0009615	response to virus	http://amigo.geneontology.org/amigo/term/GO:0009615	0.503192	2.07713	0	0.0175721	19	./Project_wg_result1588595347_GSEA/GO_0009615.png	9	17381;56489;170744;12525;56213;11810;21926;16411;12051	ENSMUSG00000006205;ENSMUSG00000024401;ENSMUSG00000030789;ENSMUSG00000040522;ENSMUSG00000040613;ENSMUSG00000042349;ENSMUSG00000049723;ENSMUSG00000053175;ENSMUSG00000053977
GO:0097006	regulation of plasma lipoprotein particle levels	http://amigo.geneontology.org/amigo/term/GO:0097006	0.528798	2.07862	0	0.0180314	16	./Project_wg_result1588595347_GSEA/GO_0097006.png	11	11812;27226;11816;20288;12306;16956;12491;223920;11307;20652;17846	ENSMUSG00000002944;ENSMUSG00000002985;ENSMUSG00000015568;ENSMUSG00000023045;ENSMUSG00000023913;ENSMUSG00000024030;ENSMUSG00000025044;ENSMUSG00000026600;ENSMUSG00000032231;ENSMUSG00000040564;ENSMUSG00000051355
GO:0048872	homeostasis of number of cells	http://amigo.geneontology.org/amigo/term/GO:0048872	0.474848	2.08179	0.00746269	0.018539	24	./Project_wg_result1588595347_GSEA/GO_0048872.png	18	26570;18733;12505;15902;16149;15368;12044;18477;14062;18174;16889;20085;20044;26362;54683;21929;20088;11983	ENSMUSG00000002602;ENSMUSG00000005087;ENSMUSG00000005413;ENSMUSG00000019850;ENSMUSG00000020644;ENSMUSG00000023030;ENSMUSG00000024608;ENSMUSG00000024610;ENSMUSG00000024781;ENSMUSG00000024953;ENSMUSG00000025290;ENSMUSG00000027737;ENSMUSG00000028691;ENSMUSG00000040952;ENSMUSG00000048376;ENSMUSG00000054428;ENSMUSG00000058818;ENSMUSG00000102037
GO:0050663	cytokine secretion	http://amigo.geneontology.org/amigo/term/GO:0050663	0.406902	2.08759	0	0.0194137	42	./Project_wg_result1588595347_GSEA/GO_0050663.png	15	17381;68279;107221;50706;15559;170744;14268;14191;11746;56620;19219;21926;16956;12491;14062	ENSMUSG00000002944;ENSMUSG00000011008;ENSMUSG00000015568;ENSMUSG00000023349;ENSMUSG00000024401;ENSMUSG00000026193;ENSMUSG00000026228;ENSMUSG00000027750;ENSMUSG00000028874;ENSMUSG00000029994;ENSMUSG00000039942;ENSMUSG00000040522;ENSMUSG00000048376;ENSMUSG00000049723;ENSMUSG00000054200
GO:0032612	interleukin-1 production	http://amigo.geneontology.org/amigo/term/GO:0032612	0.553622	2.05128	0.00487805	0.0198019	14	./Project_wg_result1588595347_GSEA/GO_0032612.png	12	170744;19219;12491;14062;24088;268857;21929;12363;106869;12362;230738;232801	ENSMUSG00000002944;ENSMUSG00000019850;ENSMUSG00000025888;ENSMUSG00000027995;ENSMUSG00000033538;ENSMUSG00000039942;ENSMUSG00000040522;ENSMUSG00000042677;ENSMUSG00000048376;ENSMUSG00000049871;ENSMUSG00000062210;ENSMUSG00000070873
GO:0071706	tumor necrosis factor superfamily cytokine production	http://amigo.geneontology.org/amigo/term/GO:0071706	0.464976	2.04434	0	0.0199045	24	./Project_wg_result1588595347_GSEA/GO_0071706.png	15	93695;11501;13058;19219;12051;12491;24088;26888;268857;13057;12475;26362;21929;12523;19204	ENSMUSG00000002602;ENSMUSG00000002944;ENSMUSG00000006519;ENSMUSG00000015340;ENSMUSG00000019850;ENSMUSG00000025473;ENSMUSG00000027995;ENSMUSG00000029816;ENSMUSG00000030148;ENSMUSG00000038147;ENSMUSG00000039942;ENSMUSG00000049871;ENSMUSG00000051439;ENSMUSG00000053175;ENSMUSG00000056529
GO:0002253	activation of immune response	http://amigo.geneontology.org/amigo/term/GO:0002253	0.384	2.05273	0	0.0202983	45	./Project_wg_result1588595347_GSEA/GO_0002253.png	26	140792;12501;12266;56792;170744;16365;66873;382551;12047;226421;21926;381308;19165;12491;24088;16534;13057;76438;12259;12475;57783;27050;217303;21929;18035;12260	ENSMUSG00000002944;ENSMUSG00000006519;ENSMUSG00000010609;ENSMUSG00000019850;ENSMUSG00000020400;ENSMUSG00000021025;ENSMUSG00000022126;ENSMUSG00000024164;ENSMUSG00000024401;ENSMUSG00000026536;ENSMUSG00000027995;ENSMUSG00000029254;ENSMUSG00000030744;ENSMUSG00000032093;ENSMUSG00000034652;ENSMUSG00000036103;ENSMUSG00000036887;ENSMUSG00000036905;ENSMUSG00000039316;ENSMUSG00000040522;ENSMUSG00000043496;…
GO:0002526	acute inflammatory response	http://amigo.geneontology.org/amigo/term/GO:0002526	0.485732	2.01366	0.00653595	0.0251601	19	./Project_wg_result1588595347_GSEA/GO_0002526.png	9	11898;11501;12266;16181;14268;64292;14825;21926;19225	ENSMUSG00000024164;ENSMUSG00000024401;ENSMUSG00000025473;ENSMUSG00000026193;ENSMUSG00000026981;ENSMUSG00000029380;ENSMUSG00000032487;ENSMUSG00000050737;ENSMUSG00000076441
GO:0032637	interleukin-8 production	http://amigo.geneontology.org/amigo/term/GO:0032637	0.610942	2.00476	0.00826446	0.0257814	10	./Project_wg_result1588595347_GSEA/GO_0032637.png	8	170744;11746;19219;21926;12051;14062;24088;12475	ENSMUSG00000024401;ENSMUSG00000027995;ENSMUSG00000029994;ENSMUSG00000039942;ENSMUSG00000040522;ENSMUSG00000048376;ENSMUSG00000051439;ENSMUSG00000053175
GO:0042180	cellular ketone metabolic process	http://amigo.geneontology.org/amigo/term/GO:0042180	0.480791	1.99157	0.0134228	0.0288543	20	./Project_wg_result1588595347_GSEA/GO_0042180.png	10	11812;631304;212980;72054;26570;11576;16592;228775;19225;14933	ENSMUSG00000003484;ENSMUSG00000025059;ENSMUSG00000026435;ENSMUSG00000027533;ENSMUSG00000027737;ENSMUSG00000032487;ENSMUSG00000032715;ENSMUSG00000040564;ENSMUSG00000054932;ENSMUSG00000090700
GO:0097028	dendritic cell differentiation	http://amigo.geneontology.org/amigo/term/GO:0097028	0.600821	1.97456	0.00436681	0.0306581	10	./Project_wg_result1588595347_GSEA/GO_0097028.png	10	18733;66058;12608;65963;26362;21950;19698;14991;19664;14456	ENSMUSG00000002602;ENSMUSG00000002983;ENSMUSG00000016206;ENSMUSG00000023367;ENSMUSG00000029810;ENSMUSG00000031451;ENSMUSG00000035678;ENSMUSG00000039191;ENSMUSG00000056501;ENSMUSG00000058818
GO:0034660	ncRNA metabolic process	http://amigo.geneontology.org/amigo/term/GO:0034660	0.486361	1.96952	0.00531915	0.0307513	16	./Project_wg_result1588595347_GSEA/GO_0034660.png	13	192657;54127;20055;66489;20085;57808;20044;66481;20088;20115;59050;18148;230738	ENSMUSG00000001542;ENSMUSG00000024608;ENSMUSG00000025290;ENSMUSG00000037563;ENSMUSG00000039001;ENSMUSG00000040952;ENSMUSG00000042677;ENSMUSG00000057113;ENSMUSG00000060636;ENSMUSG00000060739;ENSMUSG00000061477;ENSMUSG00000062997;ENSMUSG00000067288
GO:0060759	regulation of response to cytokine stimulus	http://amigo.geneontology.org/amigo/term/GO:0060759	0.536314	1.96594	0.00561798	0.0308386	14	./Project_wg_result1588595347_GSEA/GO_0060759.png	5	17381;56792;16181;13601;16149	ENSMUSG00000024610;ENSMUSG00000026981;ENSMUSG00000028108;ENSMUSG00000029254;ENSMUSG00000049723
GO:0071825	protein-lipid complex subunit organization	http://amigo.geneontology.org/amigo/term/GO:0071825	0.623586	1.9534	0.00775194	0.030911	9	./Project_wg_result1588595347_GSEA/GO_0071825.png	7	11812;27226;11816;16956;223920;11307;20652	ENSMUSG00000002985;ENSMUSG00000015568;ENSMUSG00000023045;ENSMUSG00000023913;ENSMUSG00000024030;ENSMUSG00000026600;ENSMUSG00000040564
GO:0072593	reactive oxygen species metabolic process	http://amigo.geneontology.org/amigo/term/GO:0072593	0.385646	1.95985	0	0.0310901	38	./Project_wg_result1588595347_GSEA/GO_0072593.png	25	11898;14778;16365;13058;268396;22436;14825;19219;18477;21926;19225;12491;16000;24088;18792;13057;14528;17972;50493;54683;266690;11983;72461;15894;16414	ENSMUSG00000000290;ENSMUSG00000002944;ENSMUSG00000006519;ENSMUSG00000015340;ENSMUSG00000018339;ENSMUSG00000020053;ENSMUSG00000020250;ENSMUSG00000021822;ENSMUSG00000022126;ENSMUSG00000024066;ENSMUSG00000024401;ENSMUSG00000024953;ENSMUSG00000027995;ENSMUSG00000028691;ENSMUSG00000029380;ENSMUSG00000032487;ENSMUSG00000032872;ENSMUSG00000037405;ENSMUSG00000037580;ENSMUSG00000039942;ENSMUSG00000040711;…
GO:0090077	foam cell differentiation	http://amigo.geneontology.org/amigo/term/GO:0090077	0.705586	1.95672	0.00358423	0.0311624	7	./Project_wg_result1588595347_GSEA/GO_0090077.png	6	20288;16956;12491;11307;20652;18035	ENSMUSG00000002944;ENSMUSG00000015568;ENSMUSG00000021025;ENSMUSG00000024030;ENSMUSG00000025044;ENSMUSG00000026600
GO:0002237	response to molecule of bacterial origin	http://amigo.geneontology.org/amigo/term/GO:0002237	0.350104	1.97611	0	0.0315225	55	./Project_wg_result1588595347_GSEA/GO_0002237.png	43	11898;56792;16181;217304;16365;22352;66102;64292;14825;20310;19219;21926;70097;19225;12491;12608;14062;24088;268857;14528;16068;12475;26362;21929;18035;12523;19204;246256;12362;14281;14991;18034;230738;21938;225471;16477;12524;21897;109934;17164;18173;102626;14701	ENSMUSG00000002602;ENSMUSG00000002944;ENSMUSG00000015305;ENSMUSG00000016206;ENSMUSG00000016528;ENSMUSG00000017631;ENSMUSG00000018920;ENSMUSG00000019850;ENSMUSG00000021025;ENSMUSG00000021250;ENSMUSG00000022126;ENSMUSG00000022901;ENSMUSG00000024401;ENSMUSG00000025225;ENSMUSG00000025888;ENSMUSG00000026177;ENSMUSG00000026728;ENSMUSG00000026981;ENSMUSG00000027995;ENSMUSG00000028599;ENSMUSG00000029254;…
GO:0006413	translational initiation	http://amigo.geneontology.org/amigo/term/GO:0006413	0.624487	1.94475	0.00390625	0.0318384	9	./Project_wg_result1588595347_GSEA/GO_0006413.png	9	21926;13685;16898;13664;16341;18148;17973;226982;229317	ENSMUSG00000022336;ENSMUSG00000024401;ENSMUSG00000026083;ENSMUSG00000027810;ENSMUSG00000031490;ENSMUSG00000032475;ENSMUSG00000044533;ENSMUSG00000057113;ENSMUSG00000057561
GO:0034341	response to interferon-gamma	http://amigo.geneontology.org/amigo/term/GO:0034341	0.531819	1.91469	0.010929	0.0389113	14	./Project_wg_result1588595347_GSEA/GO_0034341.png	8	11898;16365;22352;20307;66102;226421;24088;14528	ENSMUSG00000009185;ENSMUSG00000018920;ENSMUSG00000022126;ENSMUSG00000026728;ENSMUSG00000027995;ENSMUSG00000037580;ENSMUSG00000052688;ENSMUSG00000076441
GO:0002694	regulation of leukocyte activation	http://amigo.geneontology.org/amigo/term/GO:0002694	0.348868	1.89294	0	0.0448027	55	./Project_wg_result1588595347_GSEA/GO_0002694.png	18	75345;93695;11501;12501;17474;56792;217304;16186;12505;74748;15902;12483;14191;16149;15368;50931;17387;16852	ENSMUSG00000000957;ENSMUSG00000005087;ENSMUSG00000005413;ENSMUSG00000005465;ENSMUSG00000020644;ENSMUSG00000024610;ENSMUSG00000025473;ENSMUSG00000028874;ENSMUSG00000029254;ENSMUSG00000029816;ENSMUSG00000030144;ENSMUSG00000030577;ENSMUSG00000031304;ENSMUSG00000032093;ENSMUSG00000038179;ENSMUSG00000053318;ENSMUSG00000063193;ENSMUSG00000068220
GO:0002697	regulation of immune effector process	http://amigo.geneontology.org/amigo/term/GO:0002697	0.348683	1.88114	0	0.0470946	41	./Project_wg_result1588595347_GSEA/GO_0002697.png	13	17381;14990;12266;66873;74748;12483;14191;16149;14825;56213;15368;50931;21926	ENSMUSG00000005413;ENSMUSG00000005465;ENSMUSG00000006205;ENSMUSG00000016283;ENSMUSG00000024164;ENSMUSG00000024401;ENSMUSG00000024610;ENSMUSG00000028874;ENSMUSG00000029380;ENSMUSG00000030577;ENSMUSG00000043496;ENSMUSG00000049723;ENSMUSG00000053318
GO:0042110	T cell activation	http://amigo.geneontology.org/amigo/term/GO:0042110	0.340087	1.86652	0	0.0471346	55	./Project_wg_result1588595347_GSEA/GO_0042110.png	24	93695;11501;12501;17474;16186;12505;12525;12767;12047;12502;16149;19219;16852;19165;16411;12051;14347;12608;17085;12506;16000;75570;26888;268857	ENSMUSG00000002033;ENSMUSG00000004707;ENSMUSG00000005087;ENSMUSG00000010609;ENSMUSG00000015355;ENSMUSG00000020053;ENSMUSG00000024610;ENSMUSG00000025473;ENSMUSG00000026162;ENSMUSG00000029816;ENSMUSG00000030144;ENSMUSG00000030148;ENSMUSG00000030789;ENSMUSG00000031304;ENSMUSG00000032093;ENSMUSG00000036587;ENSMUSG00000039942;ENSMUSG00000045382;ENSMUSG00000049871;ENSMUSG00000053175;ENSMUSG00000053977;…
GO:0032615	interleukin-12 production	http://amigo.geneontology.org/amigo/term/GO:0032615	0.629391	1.87731	0.003663	0.0475247	8	./Project_wg_result1588595347_GSEA/GO_0032615.png	8	170744;12491;24088;268857;21950;14991;232801;18753	ENSMUSG00000002944;ENSMUSG00000016206;ENSMUSG00000021948;ENSMUSG00000027995;ENSMUSG00000035678;ENSMUSG00000040522;ENSMUSG00000049871;ENSMUSG00000070873
GO:0034367	protein-containing complex remodeling	http://amigo.geneontology.org/amigo/term/GO:0034367	0.65409	1.86715	0	0.0480572	7	./Project_wg_result1588595347_GSEA/GO_0034367.png	3	11812;27226;11816	ENSMUSG00000002985;ENSMUSG00000023913;ENSMUSG00000040564
GO:0001906	cell killing	http://amigo.geneontology.org/amigo/term/GO:0001906	0.462692	1.87132	0.00568182	0.0481383	16	./Project_wg_result1588595347_GSEA/GO_0001906.png	14	14990;56792;14825;18477;13036;20085;93694;14972;13032;16768;14991;30925;15015;75234	ENSMUSG00000015314;ENSMUSG00000016206;ENSMUSG00000016283;ENSMUSG00000028691;ENSMUSG00000028793;ENSMUSG00000029254;ENSMUSG00000029380;ENSMUSG00000030124;ENSMUSG00000030157;ENSMUSG00000030560;ENSMUSG00000032359;ENSMUSG00000035929;ENSMUSG00000040952;ENSMUSG00000061232
GO:0060326	cell chemotaxis	http://amigo.geneontology.org/amigo/term/GO:0060326	0.345578	1.8603	0	0.0482236	48	./Project_wg_result1588595347_GSEA/GO_0060326.png	16	20750;57266;11501;27226;56792;16181;12767;20307;74748;66102;16149;80901;14825;20310;15234;14254	ENSMUSG00000009185;ENSMUSG00000018920;ENSMUSG00000021508;ENSMUSG00000023913;ENSMUSG00000024610;ENSMUSG00000025473;ENSMUSG00000026981;ENSMUSG00000028864;ENSMUSG00000029254;ENSMUSG00000029304;ENSMUSG00000029380;ENSMUSG00000029648;ENSMUSG00000045382;ENSMUSG00000048521;ENSMUSG00000053318;ENSMUSG00000058427

## Sheet: bulkRNA_CnpKO5xFADvs5xFAD_ORA_G
	query	significant	p_value	term_size	query_size	intersection_size	precision	recall	term_id	source	term_name	effective_domain_size	source_order	intersection
1	query_1	TRUE	3.16318e-12	3196	189	78	0.412698	0.0244055	GO:0006950	GO:BP	response to stress	18908	2897	ENSMUSG00000049723,ENSMUSG00000035459,ENSMUSG00000029752,ENSMUSG00000069515,ENSMUSG00000076441,ENSMUSG00000029304,ENSMUSG00000042349,ENSMUSG00000054200,ENSMUSG00000006221,ENSMUSG00000036103,ENSMUSG00000048612,ENSMUSG00000025473,ENSMUSG00000029553,ENSMUSG00000030093,ENSMUSG00000078249,ENSMUSG00000030144,ENSMUSG00000024164,ENSMUSG00000023913,ENSMUSG00000029254,ENSMUSG00000002985,ENSMUSG00000028527,…
2	query_1	TRUE	6.30338e-12	2544	189	68	0.359788	0.0267296	GO:0002376	GO:BP	immune system process	18908	1038	ENSMUSG00000015854,ENSMUSG00000049723,ENSMUSG00000021765,ENSMUSG00000035459,ENSMUSG00000069515,ENSMUSG00000029304,ENSMUSG00000011008,ENSMUSG00000021508,ENSMUSG00000029816,ENSMUSG00000016283,ENSMUSG00000042349,ENSMUSG00000036103,ENSMUSG00000025473,ENSMUSG00000032093,ENSMUSG00000030144,ENSMUSG00000024164,ENSMUSG00000023913,ENSMUSG00000029254,ENSMUSG00000002985,ENSMUSG00000026981,ENSMUSG00000040522,…
3	query_1	TRUE	1.47148e-11	1423	189	49	0.259259	0.0344343	GO:0006952	GO:BP	defense response	18908	2898	ENSMUSG00000049723,ENSMUSG00000035459,ENSMUSG00000069515,ENSMUSG00000042349,ENSMUSG00000054200,ENSMUSG00000036103,ENSMUSG00000025473,ENSMUSG00000030144,ENSMUSG00000024164,ENSMUSG00000023913,ENSMUSG00000029254,ENSMUSG00000002985,ENSMUSG00000026981,ENSMUSG00000040522,ENSMUSG00000030162,ENSMUSG00000026728,ENSMUSG00000069516,ENSMUSG00000028108,ENSMUSG00000032911,ENSMUSG00000015340,ENSMUSG00000053977,…
4	query_1	TRUE	1.03513e-10	1385	189	47	0.248677	0.033935	GO:0044419	GO:BP	biological process involved in interspecies interaction between organisms	18908	12824	ENSMUSG00000049723,ENSMUSG00000035459,ENSMUSG00000069515,ENSMUSG00000044162,ENSMUSG00000021508,ENSMUSG00000042349,ENSMUSG00000036103,ENSMUSG00000025473,ENSMUSG00000030144,ENSMUSG00000024164,ENSMUSG00000029254,ENSMUSG00000002985,ENSMUSG00000040522,ENSMUSG00000063193,ENSMUSG00000026728,ENSMUSG00000069516,ENSMUSG00000015340,ENSMUSG00000053977,ENSMUSG00000026193,ENSMUSG00000009185,ENSMUSG00000069792,…
5	query_1	TRUE	1.36074e-10	2436	189	64	0.338624	0.0262726	GO:0009605	GO:BP	response to external stimulus	18908	3990	ENSMUSG00000030117,ENSMUSG00000049723,ENSMUSG00000035459,ENSMUSG00000029752,ENSMUSG00000069515,ENSMUSG00000044162,ENSMUSG00000029304,ENSMUSG00000021508,ENSMUSG00000042349,ENSMUSG00000054200,ENSMUSG00000036103,ENSMUSG00000025473,ENSMUSG00000027750,ENSMUSG00000032093,ENSMUSG00000030144,ENSMUSG00000024164,ENSMUSG00000023913,ENSMUSG00000029254,ENSMUSG00000002985,ENSMUSG00000074785,ENSMUSG00000040522,…
6	query_1	TRUE	9.50311e-10	1588	189	49	0.259259	0.0308564	GO:0006955	GO:BP	immune response	18908	2901	ENSMUSG00000015854,ENSMUSG00000049723,ENSMUSG00000035459,ENSMUSG00000069515,ENSMUSG00000021508,ENSMUSG00000042349,ENSMUSG00000036103,ENSMUSG00000025473,ENSMUSG00000032093,ENSMUSG00000030144,ENSMUSG00000024164,ENSMUSG00000029254,ENSMUSG00000002985,ENSMUSG00000026981,ENSMUSG00000040522,ENSMUSG00000026728,ENSMUSG00000069516,ENSMUSG00000058818,ENSMUSG00000028108,ENSMUSG00000015340,ENSMUSG00000053977,…
7	query_1	TRUE	1.89725e-09	1274	189	43	0.227513	0.033752	GO:0051707	GO:BP	response to other organism	18908	16102	ENSMUSG00000049723,ENSMUSG00000035459,ENSMUSG00000069515,ENSMUSG00000044162,ENSMUSG00000021508,ENSMUSG00000042349,ENSMUSG00000036103,ENSMUSG00000025473,ENSMUSG00000030144,ENSMUSG00000024164,ENSMUSG00000029254,ENSMUSG00000002985,ENSMUSG00000040522,ENSMUSG00000063193,ENSMUSG00000026728,ENSMUSG00000069516,ENSMUSG00000015340,ENSMUSG00000053977,ENSMUSG00000009185,ENSMUSG00000069792,ENSMUSG00000018920,…
8	query_1	TRUE	2.05254e-09	1277	189	43	0.227513	0.0336727	GO:0043207	GO:BP	response to external biotic stimulus	18908	12235	ENSMUSG00000049723,ENSMUSG00000035459,ENSMUSG00000069515,ENSMUSG00000044162,ENSMUSG00000021508,ENSMUSG00000042349,ENSMUSG00000036103,ENSMUSG00000025473,ENSMUSG00000030144,ENSMUSG00000024164,ENSMUSG00000029254,ENSMUSG00000002985,ENSMUSG00000040522,ENSMUSG00000063193,ENSMUSG00000026728,ENSMUSG00000069516,ENSMUSG00000015340,ENSMUSG00000053977,ENSMUSG00000009185,ENSMUSG00000069792,ENSMUSG00000018920,…
9	query_1	TRUE	4.56166e-09	1308	189	43	0.227513	0.0328746	GO:0009607	GO:BP	response to biotic stimulus	18908	3992	ENSMUSG00000049723,ENSMUSG00000035459,ENSMUSG00000069515,ENSMUSG00000044162,ENSMUSG00000021508,ENSMUSG00000042349,ENSMUSG00000036103,ENSMUSG00000025473,ENSMUSG00000030144,ENSMUSG00000024164,ENSMUSG00000029254,ENSMUSG00000002985,ENSMUSG00000040522,ENSMUSG00000063193,ENSMUSG00000026728,ENSMUSG00000069516,ENSMUSG00000015340,ENSMUSG00000053977,ENSMUSG00000009185,ENSMUSG00000069792,ENSMUSG00000018920,…
10	query_1	TRUE	2.50861e-08	2662	189	63	0.333333	0.0236664	GO:0051239	GO:BP	regulation of multicellular organismal process	18908	15743	ENSMUSG00000040564,ENSMUSG00000030117,ENSMUSG00000049723,ENSMUSG00000039062,ENSMUSG00000021765,ENSMUSG00000027895,ENSMUSG00000029304,ENSMUSG00000011008,ENSMUSG00000027318,ENSMUSG00000032561,ENSMUSG00000029816,ENSMUSG00000054200,ENSMUSG00000025473,ENSMUSG00000027750,ENSMUSG00000026228,ENSMUSG00000030093,ENSMUSG00000032093,ENSMUSG00000024164,ENSMUSG00000041957,ENSMUSG00000002985,ENSMUSG00000074785,…
11	query_1	TRUE	8.85774e-08	3554	189	74	0.391534	0.0208216	GO:0042221	GO:BP	response to chemical	18908	11657	ENSMUSG00000031932,ENSMUSG00000030117,ENSMUSG00000049723,ENSMUSG00000021765,ENSMUSG00000033022,ENSMUSG00000076441,ENSMUSG00000044162,ENSMUSG00000029304,ENSMUSG00000021508,ENSMUSG00000042349,ENSMUSG00000048612,ENSMUSG00000025473,ENSMUSG00000027750,ENSMUSG00000026228,ENSMUSG00000030093,ENSMUSG00000032093,ENSMUSG00000023913,ENSMUSG00000029254,ENSMUSG00000002985,ENSMUSG00000028527,ENSMUSG00000026981,…
12	query_1	TRUE	1.90629e-07	1408	189	42	0.222222	0.0298295	GO:0016477	GO:BP	cell migration	18908	5837	ENSMUSG00000049723,ENSMUSG00000029304,ENSMUSG00000011008,ENSMUSG00000021508,ENSMUSG00000029816,ENSMUSG00000025473,ENSMUSG00000027750,ENSMUSG00000026228,ENSMUSG00000030093,ENSMUSG00000023913,ENSMUSG00000029254,ENSMUSG00000041957,ENSMUSG00000002985,ENSMUSG00000026981,ENSMUSG00000074785,ENSMUSG00000060470,ENSMUSG00000026728,ENSMUSG00000021701,ENSMUSG00000020310,ENSMUSG00000028108,ENSMUSG00000032911,…
13	query_1	TRUE	2.36214e-07	915	189	33	0.174603	0.0360656	GO:0098542	GO:BP	defense response to other organism	18908	22049	ENSMUSG00000049723,ENSMUSG00000035459,ENSMUSG00000069515,ENSMUSG00000042349,ENSMUSG00000036103,ENSMUSG00000025473,ENSMUSG00000030144,ENSMUSG00000002985,ENSMUSG00000040522,ENSMUSG00000026728,ENSMUSG00000069516,ENSMUSG00000015340,ENSMUSG00000053977,ENSMUSG00000009185,ENSMUSG00000069792,ENSMUSG00000018920,ENSMUSG00000028874,ENSMUSG00000024610,ENSMUSG00000036594,ENSMUSG00000029380,ENSMUSG00000079298,…
14	query_1	TRUE	2.9475e-07	871	189	32	0.169312	0.0367394	GO:0030334	GO:BP	regulation of cell migration	18908	7836	ENSMUSG00000049723,ENSMUSG00000021508,ENSMUSG00000029816,ENSMUSG00000025473,ENSMUSG00000027750,ENSMUSG00000030093,ENSMUSG00000023913,ENSMUSG00000029254,ENSMUSG00000041957,ENSMUSG00000002985,ENSMUSG00000026981,ENSMUSG00000074785,ENSMUSG00000060470,ENSMUSG00000026728,ENSMUSG00000021701,ENSMUSG00000020310,ENSMUSG00000028108,ENSMUSG00000026193,ENSMUSG00000018920,ENSMUSG00000028874,ENSMUSG00000024610,…
15	query_1	TRUE	3.12906e-07	8285	189	126	0.666667	0.0152082	GO:0050896	GO:BP	response to stimulus	18908	15456	ENSMUSG00000031932,ENSMUSG00000015854,ENSMUSG00000030117,ENSMUSG00000049723,ENSMUSG00000039062,ENSMUSG00000021765,ENSMUSG00000033022,ENSMUSG00000035459,ENSMUSG00000029752,ENSMUSG00000069515,ENSMUSG00000076441,ENSMUSG00000044162,ENSMUSG00000029304,ENSMUSG00000032561,ENSMUSG00000021508,ENSMUSG00000029816,ENSMUSG00000042349,ENSMUSG00000054200,ENSMUSG00000006221,ENSMUSG00000036103,ENSMUSG00000048612,…
16	query_1	TRUE	4.97089e-07	689	189	28	0.148148	0.0406386	GO:0001817	GO:BP	regulation of cytokine production	18908	595	ENSMUSG00000049723,ENSMUSG00000011008,ENSMUSG00000027318,ENSMUSG00000029816,ENSMUSG00000054200,ENSMUSG00000025473,ENSMUSG00000027750,ENSMUSG00000026228,ENSMUSG00000032093,ENSMUSG00000024164,ENSMUSG00000040522,ENSMUSG00000015340,ENSMUSG00000043496,ENSMUSG00000026193,ENSMUSG00000028874,ENSMUSG00000024610,ENSMUSG00000029994,ENSMUSG00000023349,ENSMUSG00000039942,ENSMUSG00000005413,ENSMUSG00000028864,…
17	query_1	TRUE	5.43031e-07	2645	189	60	0.31746	0.0226843	GO:0032879	GO:BP	regulation of localization	18908	9109	ENSMUSG00000040564,ENSMUSG00000074336,ENSMUSG00000049723,ENSMUSG00000017400,ENSMUSG00000039062,ENSMUSG00000027895,ENSMUSG00000029304,ENSMUSG00000027748,ENSMUSG00000021508,ENSMUSG00000029816,ENSMUSG00000042349,ENSMUSG00000054200,ENSMUSG00000025473,ENSMUSG00000027750,ENSMUSG00000026228,ENSMUSG00000030093,ENSMUSG00000024164,ENSMUSG00000023913,ENSMUSG00000029254,ENSMUSG00000041957,ENSMUSG00000002985,…
18	query_1	TRUE	6.25196e-07	696	189	28	0.148148	0.0402299	GO:0001816	GO:BP	cytokine production	18908	594	ENSMUSG00000049723,ENSMUSG00000011008,ENSMUSG00000027318,ENSMUSG00000029816,ENSMUSG00000054200,ENSMUSG00000025473,ENSMUSG00000027750,ENSMUSG00000026228,ENSMUSG00000032093,ENSMUSG00000024164,ENSMUSG00000040522,ENSMUSG00000015340,ENSMUSG00000043496,ENSMUSG00000026193,ENSMUSG00000028874,ENSMUSG00000024610,ENSMUSG00000029994,ENSMUSG00000023349,ENSMUSG00000039942,ENSMUSG00000005413,ENSMUSG00000028864,…
19	query_1	TRUE	7.65117e-07	5723	189	98	0.518519	0.0171239	GO:0048518	GO:BP	positive regulation of biological process	18908	14885	ENSMUSG00000074336,ENSMUSG00000015854,ENSMUSG00000030117,ENSMUSG00000049723,ENSMUSG00000017400,ENSMUSG00000021765,ENSMUSG00000029752,ENSMUSG00000076441,ENSMUSG00000044162,ENSMUSG00000029304,ENSMUSG00000011008,ENSMUSG00000032561,ENSMUSG00000021508,ENSMUSG00000029816,ENSMUSG00000042349,ENSMUSG00000054200,ENSMUSG00000036103,ENSMUSG00000038244,ENSMUSG00000025473,ENSMUSG00000027750,ENSMUSG00000029553,…
20	query_1	TRUE	1.22516e-06	922	189	32	0.169312	0.0347072	GO:2000145	GO:BP	regulation of cell motility	18908	29347	ENSMUSG00000049723,ENSMUSG00000021508,ENSMUSG00000029816,ENSMUSG00000025473,ENSMUSG00000027750,ENSMUSG00000030093,ENSMUSG00000023913,ENSMUSG00000029254,ENSMUSG00000041957,ENSMUSG00000002985,ENSMUSG00000026981,ENSMUSG00000074785,ENSMUSG00000060470,ENSMUSG00000026728,ENSMUSG00000021701,ENSMUSG00000020310,ENSMUSG00000028108,ENSMUSG00000026193,ENSMUSG00000018920,ENSMUSG00000028874,ENSMUSG00000024610,…
21	query_1	TRUE	1.50899e-06	1325	189	39	0.206349	0.029434	GO:0002682	GO:BP	regulation of immune system process	18908	1332	ENSMUSG00000015854,ENSMUSG00000049723,ENSMUSG00000021508,ENSMUSG00000029816,ENSMUSG00000042349,ENSMUSG00000025473,ENSMUSG00000032093,ENSMUSG00000030144,ENSMUSG00000024164,ENSMUSG00000023913,ENSMUSG00000029254,ENSMUSG00000002985,ENSMUSG00000040522,ENSMUSG00000063193,ENSMUSG00000027737,ENSMUSG00000031304,ENSMUSG00000020310,ENSMUSG00000028108,ENSMUSG00000043496,ENSMUSG00000020644,ENSMUSG00000099974,…
22	query_1	TRUE	1.98364e-06	2377	189	55	0.291005	0.0231384	GO:0007166	GO:BP	cell surface receptor signaling pathway	18908	3079	ENSMUSG00000030117,ENSMUSG00000049723,ENSMUSG00000021765,ENSMUSG00000032561,ENSMUSG00000042349,ENSMUSG00000048612,ENSMUSG00000027750,ENSMUSG00000030093,ENSMUSG00000032093,ENSMUSG00000030144,ENSMUSG00000024164,ENSMUSG00000029254,ENSMUSG00000002985,ENSMUSG00000026981,ENSMUSG00000074785,ENSMUSG00000039579,ENSMUSG00000026728,ENSMUSG00000038508,ENSMUSG00000031304,ENSMUSG00000020310,ENSMUSG00000058818,…
23	query_1	TRUE	2.80045e-06	1727	189	45	0.238095	0.0260567	GO:0040011	GO:BP	locomotion	18908	11494	ENSMUSG00000049723,ENSMUSG00000029304,ENSMUSG00000011008,ENSMUSG00000021508,ENSMUSG00000029816,ENSMUSG00000025473,ENSMUSG00000027750,ENSMUSG00000026228,ENSMUSG00000030093,ENSMUSG00000023913,ENSMUSG00000029254,ENSMUSG00000041957,ENSMUSG00000002985,ENSMUSG00000026981,ENSMUSG00000074785,ENSMUSG00000060470,ENSMUSG00000022636,ENSMUSG00000026728,ENSMUSG00000021701,ENSMUSG00000020310,ENSMUSG00000028108,…
24	query_1	TRUE	3.58247e-06	1488	189	41	0.216931	0.0275538	GO:0051240	GO:BP	positive regulation of multicellular organismal process	18908	15744	ENSMUSG00000049723,ENSMUSG00000021765,ENSMUSG00000011008,ENSMUSG00000054200,ENSMUSG00000025473,ENSMUSG00000027750,ENSMUSG00000026228,ENSMUSG00000030093,ENSMUSG00000032093,ENSMUSG00000024164,ENSMUSG00000002985,ENSMUSG00000074785,ENSMUSG00000040522,ENSMUSG00000020932,ENSMUSG00000026728,ENSMUSG00000031304,ENSMUSG00000028108,ENSMUSG00000015340,ENSMUSG00000040711,ENSMUSG00000026193,ENSMUSG00000024232,…
25	query_1	TRUE	4.26425e-06	970	189	32	0.169312	0.0329897	GO:0040012	GO:BP	regulation of locomotion	18908	11495	ENSMUSG00000049723,ENSMUSG00000021508,ENSMUSG00000029816,ENSMUSG00000025473,ENSMUSG00000027750,ENSMUSG00000030093,ENSMUSG00000023913,ENSMUSG00000029254,ENSMUSG00000041957,ENSMUSG00000002985,ENSMUSG00000026981,ENSMUSG00000074785,ENSMUSG00000060470,ENSMUSG00000026728,ENSMUSG00000021701,ENSMUSG00000020310,ENSMUSG00000028108,ENSMUSG00000026193,ENSMUSG00000018920,ENSMUSG00000028874,ENSMUSG00000024610,…
26	query_1	TRUE	4.49728e-06	1562	189	42	0.222222	0.0268886	GO:0048870	GO:BP	cell motility	18908	15204	ENSMUSG00000049723,ENSMUSG00000029304,ENSMUSG00000011008,ENSMUSG00000021508,ENSMUSG00000029816,ENSMUSG00000025473,ENSMUSG00000027750,ENSMUSG00000026228,ENSMUSG00000030093,ENSMUSG00000023913,ENSMUSG00000029254,ENSMUSG00000041957,ENSMUSG00000002985,ENSMUSG00000026981,ENSMUSG00000074785,ENSMUSG00000060470,ENSMUSG00000026728,ENSMUSG00000021701,ENSMUSG00000020310,ENSMUSG00000028108,ENSMUSG00000032911,…
27	query_1	TRUE	4.49728e-06	1562	189	42	0.222222	0.0268886	GO:0051674	GO:BP	localization of cell	18908	16076	ENSMUSG00000049723,ENSMUSG00000029304,ENSMUSG00000011008,ENSMUSG00000021508,ENSMUSG00000029816,ENSMUSG00000025473,ENSMUSG00000027750,ENSMUSG00000026228,ENSMUSG00000030093,ENSMUSG00000023913,ENSMUSG00000029254,ENSMUSG00000041957,ENSMUSG00000002985,ENSMUSG00000026981,ENSMUSG00000074785,ENSMUSG00000060470,ENSMUSG00000026728,ENSMUSG00000021701,ENSMUSG00000020310,ENSMUSG00000028108,ENSMUSG00000032911,…
28	query_1	TRUE	7.14284e-06	4978	189	87	0.460317	0.0174769	GO:0048519	GO:BP	negative regulation of biological process	18908	14886	ENSMUSG00000040564,ENSMUSG00000030117,ENSMUSG00000049723,ENSMUSG00000039062,ENSMUSG00000021765,ENSMUSG00000027895,ENSMUSG00000029752,ENSMUSG00000076441,ENSMUSG00000044162,ENSMUSG00000029304,ENSMUSG00000021508,ENSMUSG00000029816,ENSMUSG00000042349,ENSMUSG00000054200,ENSMUSG00000036915,ENSMUSG00000025473,ENSMUSG00000027750,ENSMUSG00000029553,ENSMUSG00000026228,ENSMUSG00000030093,ENSMUSG00000032093,…
29	query_1	TRUE	8.17826e-06	3517	189	69	0.365079	0.019619	GO:0048583	GO:BP	regulation of response to stimulus	18908	14940	ENSMUSG00000015854,ENSMUSG00000030117,ENSMUSG00000049723,ENSMUSG00000021765,ENSMUSG00000044162,ENSMUSG00000032561,ENSMUSG00000021508,ENSMUSG00000029816,ENSMUSG00000042349,ENSMUSG00000054200,ENSMUSG00000048612,ENSMUSG00000025473,ENSMUSG00000027750,ENSMUSG00000026228,ENSMUSG00000030093,ENSMUSG00000032093,ENSMUSG00000078249,ENSMUSG00000030144,ENSMUSG00000024164,ENSMUSG00000023913,ENSMUSG00000029254,…
30	query_1	TRUE	8.85885e-06	890	189	30	0.15873	0.0337079	GO:0002684	GO:BP	positive regulation of immune system process	18908	1334	ENSMUSG00000015854,ENSMUSG00000049723,ENSMUSG00000021508,ENSMUSG00000042349,ENSMUSG00000025473,ENSMUSG00000032093,ENSMUSG00000030144,ENSMUSG00000024164,ENSMUSG00000023913,ENSMUSG00000029254,ENSMUSG00000040522,ENSMUSG00000063193,ENSMUSG00000031304,ENSMUSG00000020310,ENSMUSG00000020644,ENSMUSG00000099974,ENSMUSG00000028874,ENSMUSG00000024610,ENSMUSG00000036594,ENSMUSG00000029380,ENSMUSG00000073421,…
31	query_1	TRUE	1.05422e-05	1007	189	32	0.169312	0.0317776	GO:0051270	GO:BP	regulation of cellular component movement	18908	15765	ENSMUSG00000049723,ENSMUSG00000021508,ENSMUSG00000029816,ENSMUSG00000025473,ENSMUSG00000027750,ENSMUSG00000030093,ENSMUSG00000023913,ENSMUSG00000029254,ENSMUSG00000041957,ENSMUSG00000002985,ENSMUSG00000026981,ENSMUSG00000074785,ENSMUSG00000060470,ENSMUSG00000026728,ENSMUSG00000021701,ENSMUSG00000020310,ENSMUSG00000028108,ENSMUSG00000026193,ENSMUSG00000018920,ENSMUSG00000028874,ENSMUSG00000024610,…
32	query_1	TRUE	1.11761e-05	1066	189	33	0.174603	0.0309568	GO:0001775	GO:BP	cell activation	18908	561	ENSMUSG00000029816,ENSMUSG00000025473,ENSMUSG00000030093,ENSMUSG00000032093,ENSMUSG00000030144,ENSMUSG00000029254,ENSMUSG00000002985,ENSMUSG00000063193,ENSMUSG00000027737,ENSMUSG00000060470,ENSMUSG00000031304,ENSMUSG00000058818,ENSMUSG00000053977,ENSMUSG00000026193,ENSMUSG00000015085,ENSMUSG00000020644,ENSMUSG00000099974,ENSMUSG00000028874,ENSMUSG00000002033,ENSMUSG00000024610,ENSMUSG00000036594,…
33	query_1	TRUE	1.21634e-05	2643	189	57	0.301587	0.0215664	GO:0070887	GO:BP	cellular response to chemical stimulus	18908	19167	ENSMUSG00000030117,ENSMUSG00000049723,ENSMUSG00000021765,ENSMUSG00000044162,ENSMUSG00000029304,ENSMUSG00000021508,ENSMUSG00000042349,ENSMUSG00000048612,ENSMUSG00000025473,ENSMUSG00000027750,ENSMUSG00000026228,ENSMUSG00000023913,ENSMUSG00000029254,ENSMUSG00000028527,ENSMUSG00000026981,ENSMUSG00000063193,ENSMUSG00000027737,ENSMUSG00000015843,ENSMUSG00000026728,ENSMUSG00000038508,ENSMUSG00000031304,…
34	query_1	TRUE	1.68252e-05	704	189	26	0.137566	0.0369318	GO:0000165	GO:BP	MAPK cascade	18908	72	ENSMUSG00000029816,ENSMUSG00000042349,ENSMUSG00000054200,ENSMUSG00000025473,ENSMUSG00000026228,ENSMUSG00000030093,ENSMUSG00000024164,ENSMUSG00000002985,ENSMUSG00000026981,ENSMUSG00000038508,ENSMUSG00000032911,ENSMUSG00000015312,ENSMUSG00000026193,ENSMUSG00000009185,ENSMUSG00000026424,ENSMUSG00000056073,ENSMUSG00000024066,ENSMUSG00000024610,ENSMUSG00000039942,ENSMUSG00000048234,ENSMUSG00000028864,…
35	query_1	TRUE	1.69124e-05	654	189	25	0.132275	0.0382263	GO:0043408	GO:BP	regulation of MAPK cascade	18908	12338	ENSMUSG00000029816,ENSMUSG00000042349,ENSMUSG00000054200,ENSMUSG00000025473,ENSMUSG00000026228,ENSMUSG00000030093,ENSMUSG00000024164,ENSMUSG00000002985,ENSMUSG00000026981,ENSMUSG00000038508,ENSMUSG00000032911,ENSMUSG00000015312,ENSMUSG00000026193,ENSMUSG00000009185,ENSMUSG00000026424,ENSMUSG00000056073,ENSMUSG00000024066,ENSMUSG00000024610,ENSMUSG00000048234,ENSMUSG00000028864,ENSMUSG00000041390,…
36	query_1	TRUE	1.72718e-05	339	189	18	0.0952381	0.0530973	GO:0050900	GO:BP	leukocyte migration	18908	15459	ENSMUSG00000029304,ENSMUSG00000011008,ENSMUSG00000021508,ENSMUSG00000025473,ENSMUSG00000023913,ENSMUSG00000029254,ENSMUSG00000020310,ENSMUSG00000028108,ENSMUSG00000009185,ENSMUSG00000018920,ENSMUSG00000024610,ENSMUSG00000029380,ENSMUSG00000058427,ENSMUSG00000039942,ENSMUSG00000005465,ENSMUSG00000000957,ENSMUSG00000024401,ENSMUSG00000030830
37	query_1	TRUE	2.06776e-05	5255	189	89	0.470899	0.0169363	GO:0048522	GO:BP	positive regulation of cellular process	18908	14889	ENSMUSG00000015854,ENSMUSG00000030117,ENSMUSG00000049723,ENSMUSG00000017400,ENSMUSG00000029752,ENSMUSG00000076441,ENSMUSG00000044162,ENSMUSG00000029304,ENSMUSG00000032561,ENSMUSG00000021508,ENSMUSG00000029816,ENSMUSG00000042349,ENSMUSG00000054200,ENSMUSG00000036103,ENSMUSG00000038244,ENSMUSG00000025473,ENSMUSG00000027750,ENSMUSG00000029553,ENSMUSG00000026228,ENSMUSG00000030093,ENSMUSG00000032093,…
38	query_1	TRUE	2.4992e-05	476	189	21	0.111111	0.0441176	GO:0043410	GO:BP	positive regulation of MAPK cascade	18908	12340	ENSMUSG00000029816,ENSMUSG00000042349,ENSMUSG00000054200,ENSMUSG00000025473,ENSMUSG00000026228,ENSMUSG00000030093,ENSMUSG00000024164,ENSMUSG00000002985,ENSMUSG00000026981,ENSMUSG00000038508,ENSMUSG00000032911,ENSMUSG00000015312,ENSMUSG00000009185,ENSMUSG00000026424,ENSMUSG00000024066,ENSMUSG00000024610,ENSMUSG00000028864,ENSMUSG00000041390,ENSMUSG00000024401,ENSMUSG00000028121,ENSMUSG00000079293
39	query_1	TRUE	2.89348e-05	723	189	26	0.137566	0.0359613	GO:0098609	GO:BP	cell-cell adhesion	18908	22060	ENSMUSG00000076441,ENSMUSG00000029816,ENSMUSG00000036915,ENSMUSG00000025473,ENSMUSG00000032093,ENSMUSG00000041957,ENSMUSG00000026981,ENSMUSG00000027737,ENSMUSG00000022636,ENSMUSG00000030162,ENSMUSG00000031304,ENSMUSG00000022132,ENSMUSG00000020310,ENSMUSG00000026193,ENSMUSG00000020598,ENSMUSG00000024610,ENSMUSG00000036594,ENSMUSG00000073421,ENSMUSG00000031849,ENSMUSG00000022656,ENSMUSG00000036894,…
40	query_1	TRUE	2.96461e-05	436	189	20	0.10582	0.0458716	GO:0001819	GO:BP	positive regulation of cytokine production	18908	597	ENSMUSG00000049723,ENSMUSG00000011008,ENSMUSG00000025473,ENSMUSG00000027750,ENSMUSG00000026228,ENSMUSG00000032093,ENSMUSG00000024164,ENSMUSG00000040522,ENSMUSG00000015340,ENSMUSG00000028874,ENSMUSG00000024610,ENSMUSG00000023349,ENSMUSG00000039942,ENSMUSG00000028864,ENSMUSG00000005465,ENSMUSG00000052688,ENSMUSG00000024401,ENSMUSG00000026536,ENSMUSG00000079293,ENSMUSG00000015568
41	query_1	TRUE	4.01374e-05	5945	189	96	0.507937	0.016148	GO:0023052	GO:BP	signaling	18908	7671	ENSMUSG00000030117,ENSMUSG00000049723,ENSMUSG00000039062,ENSMUSG00000021765,ENSMUSG00000027895,ENSMUSG00000044162,ENSMUSG00000029304,ENSMUSG00000032561,ENSMUSG00000029816,ENSMUSG00000042349,ENSMUSG00000054200,ENSMUSG00000036103,ENSMUSG00000048612,ENSMUSG00000025473,ENSMUSG00000027750,ENSMUSG00000026228,ENSMUSG00000030093,ENSMUSG00000032093,ENSMUSG00000030144,ENSMUSG00000024164,ENSMUSG00000029254,…
42	query_1	TRUE	4.24107e-05	10	189	5	0.026455	0.5	GO:2000343	GO:BP	positive regulation of chemokine (C-X-C motif) ligand 2 production	18908	29543	ENSMUSG00000011008,ENSMUSG00000027750,ENSMUSG00000024610,ENSMUSG00000024401,ENSMUSG00000015568
43	query_1	TRUE	4.80623e-05	1629	189	41	0.216931	0.0251688	GO:0023056	GO:BP	positive regulation of signaling	18908	7675	ENSMUSG00000030117,ENSMUSG00000049723,ENSMUSG00000029304,ENSMUSG00000032561,ENSMUSG00000029816,ENSMUSG00000042349,ENSMUSG00000054200,ENSMUSG00000025473,ENSMUSG00000026228,ENSMUSG00000030093,ENSMUSG00000032093,ENSMUSG00000024164,ENSMUSG00000029254,ENSMUSG00000002985,ENSMUSG00000026981,ENSMUSG00000020932,ENSMUSG00000021701,ENSMUSG00000038508,ENSMUSG00000058818,ENSMUSG00000032911,ENSMUSG00000015312,…
44	query_1	TRUE	6.13761e-05	11496	189	150	0.793651	0.013048	GO:0065007	GO:BP	biological regulation	18908	18663	ENSMUSG00000040564,ENSMUSG00000074336,ENSMUSG00000015854,ENSMUSG00000030117,ENSMUSG00000049723,ENSMUSG00000017400,ENSMUSG00000039062,ENSMUSG00000021765,ENSMUSG00000033022,ENSMUSG00000028238,ENSMUSG00000027895,ENSMUSG00000029752,ENSMUSG00000076441,ENSMUSG00000044162,ENSMUSG00000029304,ENSMUSG00000027748,ENSMUSG00000011008,ENSMUSG00000027318,ENSMUSG00000032561,ENSMUSG00000021508,ENSMUSG00000029816,…
45	query_1	TRUE	6.35159e-05	5995	189	96	0.507937	0.0160133	GO:0007154	GO:BP	cell communication	18908	3067	ENSMUSG00000030117,ENSMUSG00000049723,ENSMUSG00000039062,ENSMUSG00000021765,ENSMUSG00000027895,ENSMUSG00000029752,ENSMUSG00000044162,ENSMUSG00000029304,ENSMUSG00000032561,ENSMUSG00000029816,ENSMUSG00000042349,ENSMUSG00000054200,ENSMUSG00000036103,ENSMUSG00000048612,ENSMUSG00000025473,ENSMUSG00000027750,ENSMUSG00000026228,ENSMUSG00000030093,ENSMUSG00000032093,ENSMUSG00000030144,ENSMUSG00000024164,…
46	query_1	TRUE	0.000103828	5423	189	89	0.470899	0.0164116	GO:0051179	GO:BP	localization	18908	15694	ENSMUSG00000040564,ENSMUSG00000074336,ENSMUSG00000049723,ENSMUSG00000017400,ENSMUSG00000039062,ENSMUSG00000033022,ENSMUSG00000035459,ENSMUSG00000028238,ENSMUSG00000027895,ENSMUSG00000028327,ENSMUSG00000029304,ENSMUSG00000027748,ENSMUSG00000011008,ENSMUSG00000021508,ENSMUSG00000029816,ENSMUSG00000027994,ENSMUSG00000042349,ENSMUSG00000054200,ENSMUSG00000036103,ENSMUSG00000025473,ENSMUSG00000027750,…
47	query_1	TRUE	0.000120747	1177	189	33	0.174603	0.0280374	GO:0007155	GO:BP	cell adhesion	18908	3068	ENSMUSG00000049723,ENSMUSG00000076441,ENSMUSG00000029304,ENSMUSG00000029816,ENSMUSG00000036915,ENSMUSG00000025473,ENSMUSG00000027750,ENSMUSG00000032093,ENSMUSG00000041957,ENSMUSG00000026981,ENSMUSG00000074785,ENSMUSG00000027737,ENSMUSG00000022636,ENSMUSG00000030162,ENSMUSG00000031304,ENSMUSG00000022132,ENSMUSG00000020310,ENSMUSG00000026193,ENSMUSG00000020598,ENSMUSG00000024610,ENSMUSG00000036594,…
48	query_1	TRUE	0.000123066	1118	189	32	0.169312	0.0286225	GO:0010628	GO:BP	positive regulation of gene expression	18908	4786	ENSMUSG00000049723,ENSMUSG00000011008,ENSMUSG00000042349,ENSMUSG00000025473,ENSMUSG00000027750,ENSMUSG00000026228,ENSMUSG00000030093,ENSMUSG00000032093,ENSMUSG00000024164,ENSMUSG00000029254,ENSMUSG00000040522,ENSMUSG00000026728,ENSMUSG00000031304,ENSMUSG00000015340,ENSMUSG00000040711,ENSMUSG00000026193,ENSMUSG00000020644,ENSMUSG00000028874,ENSMUSG00000024610,ENSMUSG00000023349,ENSMUSG00000039942,…
49	query_1	TRUE	0.00012886	1622	189	40	0.21164	0.0246609	GO:0010647	GO:BP	positive regulation of cell communication	18908	4805	ENSMUSG00000030117,ENSMUSG00000049723,ENSMUSG00000029304,ENSMUSG00000032561,ENSMUSG00000029816,ENSMUSG00000042349,ENSMUSG00000054200,ENSMUSG00000025473,ENSMUSG00000026228,ENSMUSG00000030093,ENSMUSG00000032093,ENSMUSG00000024164,ENSMUSG00000029254,ENSMUSG00000002985,ENSMUSG00000026981,ENSMUSG00000020932,ENSMUSG00000021701,ENSMUSG00000038508,ENSMUSG00000058818,ENSMUSG00000032911,ENSMUSG00000015312,…
50	query_1	TRUE	0.000132045	3599	189	67	0.354497	0.0186163	GO:0065008	GO:BP	regulation of biological quality	18908	18664	ENSMUSG00000074336,ENSMUSG00000039062,ENSMUSG00000033022,ENSMUSG00000028238,ENSMUSG00000027895,ENSMUSG00000029304,ENSMUSG00000027748,ENSMUSG00000027994,ENSMUSG00000042349,ENSMUSG00000054200,ENSMUSG00000025473,ENSMUSG00000027750,ENSMUSG00000026228,ENSMUSG00000030093,ENSMUSG00000024164,ENSMUSG00000041957,ENSMUSG00000002985,ENSMUSG00000026981,ENSMUSG00000074785,ENSMUSG00000039579,ENSMUSG00000003484,…
51	query_1	TRUE	0.00014996	10926	189	144	0.761905	0.0131796	GO:0050789	GO:BP	regulation of biological process	18908	15367	ENSMUSG00000040564,ENSMUSG00000074336,ENSMUSG00000015854,ENSMUSG00000030117,ENSMUSG00000049723,ENSMUSG00000017400,ENSMUSG00000039062,ENSMUSG00000021765,ENSMUSG00000027895,ENSMUSG00000029752,ENSMUSG00000076441,ENSMUSG00000044162,ENSMUSG00000029304,ENSMUSG00000027748,ENSMUSG00000011008,ENSMUSG00000027318,ENSMUSG00000032561,ENSMUSG00000021508,ENSMUSG00000029816,ENSMUSG00000042349,ENSMUSG00000054200,…
52	query_1	TRUE	0.000151915	896	189	28	0.148148	0.03125	GO:1902533	GO:BP	positive regulation of intracellular signal transduction	18908	25686	ENSMUSG00000029816,ENSMUSG00000042349,ENSMUSG00000054200,ENSMUSG00000025473,ENSMUSG00000026228,ENSMUSG00000030093,ENSMUSG00000032093,ENSMUSG00000024164,ENSMUSG00000002985,ENSMUSG00000026981,ENSMUSG00000038508,ENSMUSG00000032911,ENSMUSG00000015312,ENSMUSG00000053977,ENSMUSG00000026193,ENSMUSG00000009185,ENSMUSG00000026424,ENSMUSG00000024066,ENSMUSG00000028874,ENSMUSG00000024610,ENSMUSG00000023349,…
53	query_1	TRUE	0.000153172	1189	189	33	0.174603	0.0277544	GO:0022610	GO:BP	biological adhesion	18908	7625	ENSMUSG00000049723,ENSMUSG00000076441,ENSMUSG00000029304,ENSMUSG00000029816,ENSMUSG00000036915,ENSMUSG00000025473,ENSMUSG00000027750,ENSMUSG00000032093,ENSMUSG00000041957,ENSMUSG00000026981,ENSMUSG00000074785,ENSMUSG00000027737,ENSMUSG00000022636,ENSMUSG00000030162,ENSMUSG00000031304,ENSMUSG00000022132,ENSMUSG00000020310,ENSMUSG00000026193,ENSMUSG00000020598,ENSMUSG00000024610,ENSMUSG00000036594,…
54	query_1	TRUE	0.000155888	6836	189	104	0.550265	0.0152136	GO:0051716	GO:BP	cellular response to stimulus	18908	16110	ENSMUSG00000030117,ENSMUSG00000049723,ENSMUSG00000039062,ENSMUSG00000021765,ENSMUSG00000029752,ENSMUSG00000076441,ENSMUSG00000044162,ENSMUSG00000029304,ENSMUSG00000032561,ENSMUSG00000021508,ENSMUSG00000029816,ENSMUSG00000042349,ENSMUSG00000054200,ENSMUSG00000036103,ENSMUSG00000048612,ENSMUSG00000025473,ENSMUSG00000027750,ENSMUSG00000029553,ENSMUSG00000026228,ENSMUSG00000030093,ENSMUSG00000032093,…
55	query_1	TRUE	0.000180815	3002	189	59	0.312169	0.0196536	GO:0023051	GO:BP	regulation of signaling	18908	7670	ENSMUSG00000030117,ENSMUSG00000049723,ENSMUSG00000021765,ENSMUSG00000027895,ENSMUSG00000044162,ENSMUSG00000029304,ENSMUSG00000032561,ENSMUSG00000029816,ENSMUSG00000042349,ENSMUSG00000054200,ENSMUSG00000048612,ENSMUSG00000025473,ENSMUSG00000027750,ENSMUSG00000026228,ENSMUSG00000030093,ENSMUSG00000032093,ENSMUSG00000024164,ENSMUSG00000029254,ENSMUSG00000002985,ENSMUSG00000026981,ENSMUSG00000039579,…
56	query_1	TRUE	0.000181254	3390	189	64	0.338624	0.0188791	GO:0009893	GO:BP	positive regulation of metabolic process	18908	4226	ENSMUSG00000030117,ENSMUSG00000049723,ENSMUSG00000076441,ENSMUSG00000044162,ENSMUSG00000029304,ENSMUSG00000011008,ENSMUSG00000029816,ENSMUSG00000042349,ENSMUSG00000054200,ENSMUSG00000038244,ENSMUSG00000025473,ENSMUSG00000027750,ENSMUSG00000029553,ENSMUSG00000026228,ENSMUSG00000030093,ENSMUSG00000032093,ENSMUSG00000078249,ENSMUSG00000024164,ENSMUSG00000029254,ENSMUSG00000002985,ENSMUSG00000026981,…
57	query_1	TRUE	0.00018545	2052	189	46	0.243386	0.0224172	GO:0048584	GO:BP	positive regulation of response to stimulus	18908	14941	ENSMUSG00000015854,ENSMUSG00000030117,ENSMUSG00000049723,ENSMUSG00000032561,ENSMUSG00000021508,ENSMUSG00000029816,ENSMUSG00000042349,ENSMUSG00000054200,ENSMUSG00000025473,ENSMUSG00000026228,ENSMUSG00000030093,ENSMUSG00000032093,ENSMUSG00000078249,ENSMUSG00000024164,ENSMUSG00000023913,ENSMUSG00000029254,ENSMUSG00000002985,ENSMUSG00000026981,ENSMUSG00000040522,ENSMUSG00000038508,ENSMUSG00000032911,…
58	query_1	TRUE	0.000240994	108	189	10	0.0529101	0.0925926	GO:1905954	GO:BP	positive regulation of lipid localization	18908	28778	ENSMUSG00000074336,ENSMUSG00000029304,ENSMUSG00000042349,ENSMUSG00000024164,ENSMUSG00000002985,ENSMUSG00000025044,ENSMUSG00000003484,ENSMUSG00000050737,ENSMUSG00000032231,ENSMUSG00000015568
59	query_1	TRUE	0.000253419	4398	189	76	0.402116	0.0172806	GO:0048731	GO:BP	system development	18908	15076	ENSMUSG00000030117,ENSMUSG00000049723,ENSMUSG00000021765,ENSMUSG00000033022,ENSMUSG00000036853,ENSMUSG00000029304,ENSMUSG00000027748,ENSMUSG00000021508,ENSMUSG00000038244,ENSMUSG00000025473,ENSMUSG00000027750,ENSMUSG00000026228,ENSMUSG00000030093,ENSMUSG00000032093,ENSMUSG00000030144,ENSMUSG00000024164,ENSMUSG00000029254,ENSMUSG00000041957,ENSMUSG00000002985,ENSMUSG00000074785,ENSMUSG00000039579,…
60	query_1	TRUE	0.000261264	2655	189	54	0.285714	0.020339	GO:0010033	GO:BP	response to organic substance	18908	4320	ENSMUSG00000031932,ENSMUSG00000030117,ENSMUSG00000049723,ENSMUSG00000021765,ENSMUSG00000033022,ENSMUSG00000076441,ENSMUSG00000044162,ENSMUSG00000029304,ENSMUSG00000042349,ENSMUSG00000048612,ENSMUSG00000026228,ENSMUSG00000030093,ENSMUSG00000029254,ENSMUSG00000002985,ENSMUSG00000026981,ENSMUSG00000039579,ENSMUSG00000063193,ENSMUSG00000027737,ENSMUSG00000015843,ENSMUSG00000026728,ENSMUSG00000038508,…
61	query_1	TRUE	0.000317136	603	189	22	0.116402	0.0364842	GO:0006954	GO:BP	inflammatory response	18908	2900	ENSMUSG00000054200,ENSMUSG00000025473,ENSMUSG00000024164,ENSMUSG00000023913,ENSMUSG00000029254,ENSMUSG00000002985,ENSMUSG00000026981,ENSMUSG00000030162,ENSMUSG00000028108,ENSMUSG00000032911,ENSMUSG00000015340,ENSMUSG00000009185,ENSMUSG00000050737,ENSMUSG00000029380,ENSMUSG00000021322,ENSMUSG00000058427,ENSMUSG00000039942,ENSMUSG00000005413,ENSMUSG00000028864,ENSMUSG00000024401,ENSMUSG00000079293,…
62	query_1	TRUE	0.000346462	1956	189	44	0.232804	0.0224949	GO:0006928	GO:BP	movement of cell or subcellular component	18908	2879	ENSMUSG00000049723,ENSMUSG00000029304,ENSMUSG00000011008,ENSMUSG00000021508,ENSMUSG00000029816,ENSMUSG00000025473,ENSMUSG00000027750,ENSMUSG00000026228,ENSMUSG00000030093,ENSMUSG00000023913,ENSMUSG00000029254,ENSMUSG00000041957,ENSMUSG00000002985,ENSMUSG00000026981,ENSMUSG00000074785,ENSMUSG00000060470,ENSMUSG00000022636,ENSMUSG00000026728,ENSMUSG00000021701,ENSMUSG00000020310,ENSMUSG00000028108,…
63	query_1	TRUE	0.000386148	2990	189	58	0.306878	0.019398	GO:0010646	GO:BP	regulation of cell communication	18908	4804	ENSMUSG00000030117,ENSMUSG00000049723,ENSMUSG00000021765,ENSMUSG00000027895,ENSMUSG00000044162,ENSMUSG00000029304,ENSMUSG00000032561,ENSMUSG00000029816,ENSMUSG00000042349,ENSMUSG00000054200,ENSMUSG00000048612,ENSMUSG00000025473,ENSMUSG00000027750,ENSMUSG00000026228,ENSMUSG00000030093,ENSMUSG00000032093,ENSMUSG00000024164,ENSMUSG00000029254,ENSMUSG00000002985,ENSMUSG00000026981,ENSMUSG00000039579,…
64	query_1	TRUE	0.00041806	4534	189	77	0.407407	0.0169828	GO:0048523	GO:BP	negative regulation of cellular process	18908	14890	ENSMUSG00000030117,ENSMUSG00000049723,ENSMUSG00000021765,ENSMUSG00000027895,ENSMUSG00000029752,ENSMUSG00000076441,ENSMUSG00000044162,ENSMUSG00000029304,ENSMUSG00000021508,ENSMUSG00000029816,ENSMUSG00000042349,ENSMUSG00000054200,ENSMUSG00000036915,ENSMUSG00000025473,ENSMUSG00000027750,ENSMUSG00000029553,ENSMUSG00000026228,ENSMUSG00000030093,ENSMUSG00000032093,ENSMUSG00000078249,ENSMUSG00000029254,…
65	query_1	TRUE	0.000700107	16	189	5	0.026455	0.3125	GO:2000341	GO:BP	regulation of chemokine (C-X-C motif) ligand 2 production	18908	29541	ENSMUSG00000011008,ENSMUSG00000027750,ENSMUSG00000024610,ENSMUSG00000024401,ENSMUSG00000015568
66	query_1	TRUE	0.000700107	16	189	5	0.026455	0.3125	GO:0072567	GO:BP	chemokine (C-X-C motif) ligand 2 production	18908	20393	ENSMUSG00000011008,ENSMUSG00000027750,ENSMUSG00000024610,ENSMUSG00000024401,ENSMUSG00000015568
67	query_1	TRUE	0.000806702	637	189	22	0.116402	0.0345369	GO:0045087	GO:BP	innate immune response	18908	13159	ENSMUSG00000049723,ENSMUSG00000042349,ENSMUSG00000025473,ENSMUSG00000030144,ENSMUSG00000002985,ENSMUSG00000040522,ENSMUSG00000026728,ENSMUSG00000015340,ENSMUSG00000009185,ENSMUSG00000069792,ENSMUSG00000018920,ENSMUSG00000028874,ENSMUSG00000024610,ENSMUSG00000036594,ENSMUSG00000079298,ENSMUSG00000073421,ENSMUSG00000023349,ENSMUSG00000028691,ENSMUSG00000052688,ENSMUSG00000026536,ENSMUSG00000079293,…
68	query_1	TRUE	0.000890355	1412	189	35	0.185185	0.0247875	GO:0009967	GO:BP	positive regulation of signal transduction	18908	4280	ENSMUSG00000030117,ENSMUSG00000049723,ENSMUSG00000032561,ENSMUSG00000029816,ENSMUSG00000042349,ENSMUSG00000054200,ENSMUSG00000025473,ENSMUSG00000026228,ENSMUSG00000030093,ENSMUSG00000032093,ENSMUSG00000024164,ENSMUSG00000029254,ENSMUSG00000002985,ENSMUSG00000026981,ENSMUSG00000038508,ENSMUSG00000032911,ENSMUSG00000015312,ENSMUSG00000053977,ENSMUSG00000069607,ENSMUSG00000026193,ENSMUSG00000009185,…
69	query_1	TRUE	0.000966823	1163	189	31	0.164021	0.0266552	GO:0080134	GO:BP	regulation of response to stress	18908	20932	ENSMUSG00000049723,ENSMUSG00000042349,ENSMUSG00000054200,ENSMUSG00000025473,ENSMUSG00000030093,ENSMUSG00000078249,ENSMUSG00000024164,ENSMUSG00000029254,ENSMUSG00000002985,ENSMUSG00000040522,ENSMUSG00000027737,ENSMUSG00000021701,ENSMUSG00000015312,ENSMUSG00000026424,ENSMUSG00000056073,ENSMUSG00000024066,ENSMUSG00000050737,ENSMUSG00000028874,ENSMUSG00000024610,ENSMUSG00000029380,ENSMUSG00000079298,…
70	query_1	TRUE	0.00097454	541	189	20	0.10582	0.0369686	GO:0031347	GO:BP	regulation of defense response	18908	8304	ENSMUSG00000049723,ENSMUSG00000042349,ENSMUSG00000054200,ENSMUSG00000025473,ENSMUSG00000024164,ENSMUSG00000029254,ENSMUSG00000002985,ENSMUSG00000040522,ENSMUSG00000050737,ENSMUSG00000028874,ENSMUSG00000024610,ENSMUSG00000029380,ENSMUSG00000079298,ENSMUSG00000021322,ENSMUSG00000006205,ENSMUSG00000039942,ENSMUSG00000028864,ENSMUSG00000024401,ENSMUSG00000026536,ENSMUSG00000015568
71	query_1	TRUE	0.001275	2121	189	45	0.238095	0.0212164	GO:0035556	GO:BP	intracellular signal transduction	18908	10495	ENSMUSG00000044162,ENSMUSG00000029816,ENSMUSG00000042349,ENSMUSG00000054200,ENSMUSG00000025473,ENSMUSG00000026228,ENSMUSG00000030093,ENSMUSG00000032093,ENSMUSG00000024164,ENSMUSG00000002985,ENSMUSG00000026981,ENSMUSG00000040522,ENSMUSG00000070661,ENSMUSG00000060470,ENSMUSG00000021701,ENSMUSG00000038508,ENSMUSG00000032911,ENSMUSG00000015312,ENSMUSG00000053977,ENSMUSG00000026193,ENSMUSG00000009185,…
72	query_1	TRUE	0.0013069	316	189	15	0.0793651	0.0474684	GO:0042060	GO:BP	wound healing	18908	11547	ENSMUSG00000049723,ENSMUSG00000048612,ENSMUSG00000030093,ENSMUSG00000024164,ENSMUSG00000002985,ENSMUSG00000027737,ENSMUSG00000026193,ENSMUSG00000015085,ENSMUSG00000031849,ENSMUSG00000039942,ENSMUSG00000032231,ENSMUSG00000005413,ENSMUSG00000036894,ENSMUSG00000024401,ENSMUSG00000079293
73	query_1	TRUE	0.00171523	561	189	20	0.10582	0.0356506	GO:0002521	GO:BP	leukocyte differentiation	18908	1175	ENSMUSG00000025473,ENSMUSG00000032093,ENSMUSG00000030144,ENSMUSG00000060470,ENSMUSG00000031304,ENSMUSG00000058818,ENSMUSG00000053977,ENSMUSG00000020644,ENSMUSG00000099974,ENSMUSG00000002033,ENSMUSG00000024610,ENSMUSG00000036594,ENSMUSG00000025854,ENSMUSG00000073421,ENSMUSG00000039942,ENSMUSG00000032231,ENSMUSG00000000957,ENSMUSG00000068220,ENSMUSG00000024401,ENSMUSG00000023367
74	query_1	TRUE	0.00182115	5482	189	86	0.455026	0.0156877	GO:0007165	GO:BP	signal transduction	18908	3078	ENSMUSG00000030117,ENSMUSG00000049723,ENSMUSG00000039062,ENSMUSG00000021765,ENSMUSG00000044162,ENSMUSG00000032561,ENSMUSG00000029816,ENSMUSG00000042349,ENSMUSG00000054200,ENSMUSG00000036103,ENSMUSG00000048612,ENSMUSG00000025473,ENSMUSG00000027750,ENSMUSG00000026228,ENSMUSG00000030093,ENSMUSG00000032093,ENSMUSG00000030144,ENSMUSG00000024164,ENSMUSG00000029254,ENSMUSG00000002985,ENSMUSG00000026981,…
75	query_1	TRUE	0.0021925	3226	189	59	0.312169	0.0182889	GO:0048513	GO:BP	animal organ development	18908	14880	ENSMUSG00000030117,ENSMUSG00000049723,ENSMUSG00000021765,ENSMUSG00000033022,ENSMUSG00000036853,ENSMUSG00000029304,ENSMUSG00000021508,ENSMUSG00000038244,ENSMUSG00000025473,ENSMUSG00000026228,ENSMUSG00000030093,ENSMUSG00000032093,ENSMUSG00000030144,ENSMUSG00000029254,ENSMUSG00000041957,ENSMUSG00000027737,ENSMUSG00000060470,ENSMUSG00000026728,ENSMUSG00000031304,ENSMUSG00000020310,ENSMUSG00000058818,…
76	query_1	TRUE	0.00223005	4717	189	77	0.407407	0.0163239	GO:0007275	GO:BP	multicellular organism development	18908	3179	ENSMUSG00000030117,ENSMUSG00000049723,ENSMUSG00000021765,ENSMUSG00000033022,ENSMUSG00000036853,ENSMUSG00000029304,ENSMUSG00000027748,ENSMUSG00000021508,ENSMUSG00000038244,ENSMUSG00000025473,ENSMUSG00000027750,ENSMUSG00000026228,ENSMUSG00000030093,ENSMUSG00000032093,ENSMUSG00000030144,ENSMUSG00000024164,ENSMUSG00000029254,ENSMUSG00000041957,ENSMUSG00000002985,ENSMUSG00000026981,ENSMUSG00000074785,…
77	query_1	TRUE	0.0022493	846	189	25	0.132275	0.0295508	GO:0032101	GO:BP	regulation of response to external stimulus	18908	8566	ENSMUSG00000049723,ENSMUSG00000021508,ENSMUSG00000042349,ENSMUSG00000054200,ENSMUSG00000025473,ENSMUSG00000024164,ENSMUSG00000023913,ENSMUSG00000029254,ENSMUSG00000002985,ENSMUSG00000040522,ENSMUSG00000039579,ENSMUSG00000026193,ENSMUSG00000050737,ENSMUSG00000028874,ENSMUSG00000024610,ENSMUSG00000029380,ENSMUSG00000079298,ENSMUSG00000021322,ENSMUSG00000006205,ENSMUSG00000039942,ENSMUSG00000032231,…
78	query_1	TRUE	0.00239375	1884	189	41	0.216931	0.0217622	GO:0008283	GO:BP	cell population proliferation	18908	3580	ENSMUSG00000049723,ENSMUSG00000021765,ENSMUSG00000027318,ENSMUSG00000029816,ENSMUSG00000026228,ENSMUSG00000030093,ENSMUSG00000032093,ENSMUSG00000078249,ENSMUSG00000041957,ENSMUSG00000002985,ENSMUSG00000027737,ENSMUSG00000020932,ENSMUSG00000026728,ENSMUSG00000028108,ENSMUSG00000032911,ENSMUSG00000026193,ENSMUSG00000024232,ENSMUSG00000026424,ENSMUSG00000024066,ENSMUSG00000020644,ENSMUSG00000050737,…
79	query_1	TRUE	0.00276878	1351	189	33	0.174603	0.0244264	GO:0051094	GO:BP	positive regulation of developmental process	18908	15617	ENSMUSG00000030117,ENSMUSG00000021765,ENSMUSG00000054200,ENSMUSG00000025473,ENSMUSG00000030093,ENSMUSG00000078249,ENSMUSG00000024164,ENSMUSG00000002985,ENSMUSG00000074785,ENSMUSG00000025044,ENSMUSG00000020932,ENSMUSG00000026728,ENSMUSG00000038508,ENSMUSG00000031304,ENSMUSG00000028108,ENSMUSG00000015340,ENSMUSG00000040711,ENSMUSG00000026193,ENSMUSG00000009185,ENSMUSG00000024232,ENSMUSG00000020644,…
80	query_1	TRUE	0.00321959	3105	189	57	0.301587	0.0183575	GO:0010604	GO:BP	positive regulation of macromolecule metabolic process	18908	4763	ENSMUSG00000030117,ENSMUSG00000049723,ENSMUSG00000044162,ENSMUSG00000029304,ENSMUSG00000011008,ENSMUSG00000029816,ENSMUSG00000042349,ENSMUSG00000038244,ENSMUSG00000025473,ENSMUSG00000027750,ENSMUSG00000029553,ENSMUSG00000026228,ENSMUSG00000030093,ENSMUSG00000032093,ENSMUSG00000078249,ENSMUSG00000024164,ENSMUSG00000029254,ENSMUSG00000002985,ENSMUSG00000026981,ENSMUSG00000040522,ENSMUSG00000015843,…
81	query_1	TRUE	0.00344513	435	189	17	0.0899471	0.0390805	GO:1903131	GO:BP	mononuclear cell differentiation	18908	26209	ENSMUSG00000025473,ENSMUSG00000032093,ENSMUSG00000030144,ENSMUSG00000060470,ENSMUSG00000031304,ENSMUSG00000058818,ENSMUSG00000053977,ENSMUSG00000020644,ENSMUSG00000099974,ENSMUSG00000002033,ENSMUSG00000024610,ENSMUSG00000036594,ENSMUSG00000073421,ENSMUSG00000039942,ENSMUSG00000000957,ENSMUSG00000068220,ENSMUSG00000023367
82	query_1	TRUE	0.00347044	1431	189	34	0.179894	0.0237596	GO:1902531	GO:BP	regulation of intracellular signal transduction	18908	25684	ENSMUSG00000044162,ENSMUSG00000029816,ENSMUSG00000042349,ENSMUSG00000054200,ENSMUSG00000025473,ENSMUSG00000026228,ENSMUSG00000030093,ENSMUSG00000032093,ENSMUSG00000024164,ENSMUSG00000002985,ENSMUSG00000026981,ENSMUSG00000060470,ENSMUSG00000038508,ENSMUSG00000032911,ENSMUSG00000015312,ENSMUSG00000053977,ENSMUSG00000026193,ENSMUSG00000009185,ENSMUSG00000026424,ENSMUSG00000056073,ENSMUSG00000024066,…
83	query_1	TRUE	0.00369652	3845	189	66	0.349206	0.0171651	GO:0048869	GO:BP	cellular developmental process	18908	15203	ENSMUSG00000030117,ENSMUSG00000021765,ENSMUSG00000036853,ENSMUSG00000029304,ENSMUSG00000027748,ENSMUSG00000021508,ENSMUSG00000054200,ENSMUSG00000048612,ENSMUSG00000025473,ENSMUSG00000027750,ENSMUSG00000026228,ENSMUSG00000030093,ENSMUSG00000032093,ENSMUSG00000078249,ENSMUSG00000030144,ENSMUSG00000024164,ENSMUSG00000029254,ENSMUSG00000041957,ENSMUSG00000002985,ENSMUSG00000074785,ENSMUSG00000039579,…
84	query_1	TRUE	0.00393906	646	189	21	0.111111	0.0325077	GO:0002252	GO:BP	immune effector process	18908	916	ENSMUSG00000015854,ENSMUSG00000030144,ENSMUSG00000024164,ENSMUSG00000029254,ENSMUSG00000063193,ENSMUSG00000058818,ENSMUSG00000053977,ENSMUSG00000043496,ENSMUSG00000028874,ENSMUSG00000024610,ENSMUSG00000029380,ENSMUSG00000079298,ENSMUSG00000073421,ENSMUSG00000039942,ENSMUSG00000005413,ENSMUSG00000005465,ENSMUSG00000028691,ENSMUSG00000068220,ENSMUSG00000024401,ENSMUSG00000030830,ENSMUSG00000079293
85	query_1	TRUE	0.00403769	3772	189	65	0.343915	0.0172322	GO:0030154	GO:BP	cell differentiation	18908	7739	ENSMUSG00000030117,ENSMUSG00000021765,ENSMUSG00000036853,ENSMUSG00000029304,ENSMUSG00000027748,ENSMUSG00000021508,ENSMUSG00000054200,ENSMUSG00000048612,ENSMUSG00000025473,ENSMUSG00000027750,ENSMUSG00000026228,ENSMUSG00000030093,ENSMUSG00000032093,ENSMUSG00000030144,ENSMUSG00000024164,ENSMUSG00000029254,ENSMUSG00000041957,ENSMUSG00000002985,ENSMUSG00000074785,ENSMUSG00000039579,ENSMUSG00000025044,…
86	query_1	TRUE	0.00439404	5680	189	87	0.460317	0.0153169	GO:0032502	GO:BP	developmental process	18908	8832	ENSMUSG00000030117,ENSMUSG00000049723,ENSMUSG00000021765,ENSMUSG00000033022,ENSMUSG00000036853,ENSMUSG00000029304,ENSMUSG00000027748,ENSMUSG00000021508,ENSMUSG00000054200,ENSMUSG00000048612,ENSMUSG00000038244,ENSMUSG00000025473,ENSMUSG00000027750,ENSMUSG00000026228,ENSMUSG00000030093,ENSMUSG00000032093,ENSMUSG00000078249,ENSMUSG00000030144,ENSMUSG00000024164,ENSMUSG00000029254,ENSMUSG00000041957,…
87	query_1	TRUE	0.00442897	2593	189	50	0.26455	0.0192827	GO:0009966	GO:BP	regulation of signal transduction	18908	4279	ENSMUSG00000030117,ENSMUSG00000049723,ENSMUSG00000021765,ENSMUSG00000044162,ENSMUSG00000032561,ENSMUSG00000029816,ENSMUSG00000042349,ENSMUSG00000054200,ENSMUSG00000048612,ENSMUSG00000025473,ENSMUSG00000027750,ENSMUSG00000026228,ENSMUSG00000030093,ENSMUSG00000032093,ENSMUSG00000024164,ENSMUSG00000029254,ENSMUSG00000002985,ENSMUSG00000026981,ENSMUSG00000060470,ENSMUSG00000038508,ENSMUSG00000028108,…
88	query_1	TRUE	0.00464456	184	189	11	0.0582011	0.0597826	GO:1905952	GO:BP	regulation of lipid localization	18908	28776	ENSMUSG00000040564,ENSMUSG00000074336,ENSMUSG00000029304,ENSMUSG00000042349,ENSMUSG00000024164,ENSMUSG00000002985,ENSMUSG00000025044,ENSMUSG00000003484,ENSMUSG00000050737,ENSMUSG00000032231,ENSMUSG00000015568
89	query_1	TRUE	0.00464897	1585	189	36	0.190476	0.0227129	GO:0042127	GO:BP	regulation of cell population proliferation	18908	11585	ENSMUSG00000049723,ENSMUSG00000027318,ENSMUSG00000029816,ENSMUSG00000026228,ENSMUSG00000030093,ENSMUSG00000032093,ENSMUSG00000078249,ENSMUSG00000041957,ENSMUSG00000002985,ENSMUSG00000027737,ENSMUSG00000020932,ENSMUSG00000026728,ENSMUSG00000028108,ENSMUSG00000026193,ENSMUSG00000024232,ENSMUSG00000026424,ENSMUSG00000024066,ENSMUSG00000020644,ENSMUSG00000050737,ENSMUSG00000038539,ENSMUSG00000024610,…
90	query_1	TRUE	0.00489569	185	189	11	0.0582011	0.0594595	GO:0043406	GO:BP	positive regulation of MAP kinase activity	18908	12336	ENSMUSG00000042349,ENSMUSG00000025473,ENSMUSG00000026228,ENSMUSG00000026981,ENSMUSG00000038508,ENSMUSG00000032911,ENSMUSG00000015312,ENSMUSG00000024610,ENSMUSG00000028864,ENSMUSG00000041390,ENSMUSG00000024401
91	query_1	TRUE	0.00509519	23	189	5	0.026455	0.217391	GO:0010884	GO:BP	positive regulation of lipid storage	18908	5018	ENSMUSG00000074336,ENSMUSG00000042349,ENSMUSG00000024164,ENSMUSG00000025044,ENSMUSG00000015568
92	query_1	TRUE	0.00519516	2381	189	47	0.248677	0.0197396	GO:0050793	GO:BP	regulation of developmental process	18908	15370	ENSMUSG00000030117,ENSMUSG00000021765,ENSMUSG00000021508,ENSMUSG00000054200,ENSMUSG00000025473,ENSMUSG00000027750,ENSMUSG00000030093,ENSMUSG00000078249,ENSMUSG00000024164,ENSMUSG00000041957,ENSMUSG00000002985,ENSMUSG00000074785,ENSMUSG00000039579,ENSMUSG00000025044,ENSMUSG00000026435,ENSMUSG00000015843,ENSMUSG00000020932,ENSMUSG00000026728,ENSMUSG00000021701,ENSMUSG00000038508,ENSMUSG00000031304,…
93	query_1	TRUE	0.00559469	11	189	4	0.021164	0.363636	GO:0019886	GO:BP	antigen processing and presentation of exogenous peptide antigen via MHC class II	18908	7021	ENSMUSG00000024610,ENSMUSG00000036594,ENSMUSG00000073421,ENSMUSG00000031838
94	query_1	TRUE	0.00609663	5274	189	82	0.433862	0.015548	GO:0048856	GO:BP	anatomical structure development	18908	15191	ENSMUSG00000030117,ENSMUSG00000049723,ENSMUSG00000021765,ENSMUSG00000033022,ENSMUSG00000036853,ENSMUSG00000029304,ENSMUSG00000027748,ENSMUSG00000021508,ENSMUSG00000048612,ENSMUSG00000038244,ENSMUSG00000025473,ENSMUSG00000027750,ENSMUSG00000026228,ENSMUSG00000030093,ENSMUSG00000032093,ENSMUSG00000030144,ENSMUSG00000024164,ENSMUSG00000029254,ENSMUSG00000041957,ENSMUSG00000002985,ENSMUSG00000026981,…
95	query_1	TRUE	0.00710892	963	189	26	0.137566	0.026999	GO:0045321	GO:BP	leukocyte activation	18908	13259	ENSMUSG00000029816,ENSMUSG00000025473,ENSMUSG00000032093,ENSMUSG00000030144,ENSMUSG00000029254,ENSMUSG00000063193,ENSMUSG00000060470,ENSMUSG00000031304,ENSMUSG00000058818,ENSMUSG00000053977,ENSMUSG00000020644,ENSMUSG00000099974,ENSMUSG00000028874,ENSMUSG00000002033,ENSMUSG00000024610,ENSMUSG00000036594,ENSMUSG00000073421,ENSMUSG00000039942,ENSMUSG00000005413,ENSMUSG00000005465,ENSMUSG00000028691,…
96	query_1	TRUE	0.00802493	276	189	13	0.0687831	0.0471014	GO:0007162	GO:BP	negative regulation of cell adhesion	18908	3075	ENSMUSG00000049723,ENSMUSG00000076441,ENSMUSG00000029816,ENSMUSG00000025473,ENSMUSG00000027750,ENSMUSG00000026981,ENSMUSG00000074785,ENSMUSG00000024610,ENSMUSG00000036594,ENSMUSG00000073421,ENSMUSG00000000957,ENSMUSG00000068220,ENSMUSG00000030123
97	query_1	TRUE	0.00815158	515	189	18	0.0952381	0.0349515	GO:0030335	GO:BP	positive regulation of cell migration	18908	7837	ENSMUSG00000021508,ENSMUSG00000029816,ENSMUSG00000025473,ENSMUSG00000027750,ENSMUSG00000030093,ENSMUSG00000023913,ENSMUSG00000021701,ENSMUSG00000020310,ENSMUSG00000026193,ENSMUSG00000018920,ENSMUSG00000028874,ENSMUSG00000024610,ENSMUSG00000039942,ENSMUSG00000005413,ENSMUSG00000028864,ENSMUSG00000000957,ENSMUSG00000030789,ENSMUSG00000079293
98	query_1	TRUE	0.00936941	683	189	21	0.111111	0.0307467	GO:0030155	GO:BP	regulation of cell adhesion	18908	7740	ENSMUSG00000049723,ENSMUSG00000076441,ENSMUSG00000029304,ENSMUSG00000029816,ENSMUSG00000025473,ENSMUSG00000027750,ENSMUSG00000032093,ENSMUSG00000026981,ENSMUSG00000074785,ENSMUSG00000031304,ENSMUSG00000026193,ENSMUSG00000024610,ENSMUSG00000036594,ENSMUSG00000073421,ENSMUSG00000039942,ENSMUSG00000005465,ENSMUSG00000000957,ENSMUSG00000068220,ENSMUSG00000024401,ENSMUSG00000030830,ENSMUSG00000030123
99	query_1	TRUE	0.00968622	420	189	16	0.0846561	0.0380952	GO:0009611	GO:BP	response to wounding	18908	3996	ENSMUSG00000049723,ENSMUSG00000048612,ENSMUSG00000030093,ENSMUSG00000024164,ENSMUSG00000002985,ENSMUSG00000027737,ENSMUSG00000020932,ENSMUSG00000026193,ENSMUSG00000015085,ENSMUSG00000031849,ENSMUSG00000039942,ENSMUSG00000032231,ENSMUSG00000005413,ENSMUSG00000036894,ENSMUSG00000024401,ENSMUSG00000079293
100	query_1	TRUE	0.0110302	329	189	14	0.0740741	0.0425532	GO:0007159	GO:BP	leukocyte cell-cell adhesion	18908	3072	ENSMUSG00000076441,ENSMUSG00000029816,ENSMUSG00000025473,ENSMUSG00000032093,ENSMUSG00000030162,ENSMUSG00000031304,ENSMUSG00000020310,ENSMUSG00000024610,ENSMUSG00000036594,ENSMUSG00000073421,ENSMUSG00000005465,ENSMUSG00000068220,ENSMUSG00000024401,ENSMUSG00000030830
101	query_1	TRUE	0.0111612	748	189	22	0.116402	0.0294118	GO:0050776	GO:BP	regulation of immune response	18908	15359	ENSMUSG00000015854,ENSMUSG00000049723,ENSMUSG00000042349,ENSMUSG00000025473,ENSMUSG00000032093,ENSMUSG00000030144,ENSMUSG00000024164,ENSMUSG00000029254,ENSMUSG00000002985,ENSMUSG00000040522,ENSMUSG00000028108,ENSMUSG00000099974,ENSMUSG00000028874,ENSMUSG00000024610,ENSMUSG00000029380,ENSMUSG00000079298,ENSMUSG00000073421,ENSMUSG00000006205,ENSMUSG00000005413,ENSMUSG00000005465,ENSMUSG00000024401,…
102	query_1	TRUE	0.0112344	242	189	12	0.0634921	0.0495868	GO:0031349	GO:BP	positive regulation of defense response	18908	8306	ENSMUSG00000049723,ENSMUSG00000042349,ENSMUSG00000025473,ENSMUSG00000024164,ENSMUSG00000029254,ENSMUSG00000040522,ENSMUSG00000024610,ENSMUSG00000029380,ENSMUSG00000039942,ENSMUSG00000024401,ENSMUSG00000026536,ENSMUSG00000015568
103	query_1	TRUE	0.0114735	377	189	15	0.0793651	0.0397878	GO:0032103	GO:BP	positive regulation of response to external stimulus	18908	8568	ENSMUSG00000049723,ENSMUSG00000021508,ENSMUSG00000042349,ENSMUSG00000025473,ENSMUSG00000024164,ENSMUSG00000023913,ENSMUSG00000029254,ENSMUSG00000040522,ENSMUSG00000026193,ENSMUSG00000024610,ENSMUSG00000029380,ENSMUSG00000039942,ENSMUSG00000024401,ENSMUSG00000026536,ENSMUSG00000015568
104	query_1	TRUE	0.0117212	7494	189	105	0.555556	0.0140112	GO:0032501	GO:BP	multicellular organismal process	18908	8831	ENSMUSG00000040564,ENSMUSG00000030117,ENSMUSG00000049723,ENSMUSG00000017400,ENSMUSG00000039062,ENSMUSG00000021765,ENSMUSG00000033022,ENSMUSG00000036853,ENSMUSG00000027895,ENSMUSG00000029304,ENSMUSG00000027748,ENSMUSG00000011008,ENSMUSG00000027318,ENSMUSG00000032561,ENSMUSG00000021508,ENSMUSG00000029816,ENSMUSG00000054200,ENSMUSG00000038244,ENSMUSG00000025473,ENSMUSG00000027750,ENSMUSG00000026228,…
105	query_1	TRUE	0.0128875	1384	189	32	0.169312	0.0231214	GO:2000026	GO:BP	regulation of multicellular organismal development	18908	29229	ENSMUSG00000030117,ENSMUSG00000021765,ENSMUSG00000025473,ENSMUSG00000030093,ENSMUSG00000024164,ENSMUSG00000002985,ENSMUSG00000074785,ENSMUSG00000015843,ENSMUSG00000020932,ENSMUSG00000026728,ENSMUSG00000021701,ENSMUSG00000031304,ENSMUSG00000028108,ENSMUSG00000015340,ENSMUSG00000026193,ENSMUSG00000026424,ENSMUSG00000024066,ENSMUSG00000020644,ENSMUSG00000038539,ENSMUSG00000024610,ENSMUSG00000036594,…
106	query_1	TRUE	0.0143976	207	189	11	0.0582011	0.0531401	GO:0097529	GO:BP	myeloid leukocyte migration	18908	21929	ENSMUSG00000029304,ENSMUSG00000011008,ENSMUSG00000025473,ENSMUSG00000023913,ENSMUSG00000029254,ENSMUSG00000009185,ENSMUSG00000024610,ENSMUSG00000029380,ENSMUSG00000058427,ENSMUSG00000039942,ENSMUSG00000000957
107	query_1	TRUE	0.0152238	539	189	18	0.0952381	0.0333952	GO:2000147	GO:BP	positive regulation of cell motility	18908	29349	ENSMUSG00000021508,ENSMUSG00000029816,ENSMUSG00000025473,ENSMUSG00000027750,ENSMUSG00000030093,ENSMUSG00000023913,ENSMUSG00000021701,ENSMUSG00000020310,ENSMUSG00000026193,ENSMUSG00000018920,ENSMUSG00000028874,ENSMUSG00000024610,ENSMUSG00000039942,ENSMUSG00000005413,ENSMUSG00000028864,ENSMUSG00000000957,ENSMUSG00000030789,ENSMUSG00000079293
108	query_1	TRUE	0.0164488	886	189	24	0.126984	0.027088	GO:0030097	GO:BP	hemopoiesis	18908	7723	ENSMUSG00000021765,ENSMUSG00000025473,ENSMUSG00000032093,ENSMUSG00000030144,ENSMUSG00000029254,ENSMUSG00000060470,ENSMUSG00000031304,ENSMUSG00000058818,ENSMUSG00000053977,ENSMUSG00000020644,ENSMUSG00000099974,ENSMUSG00000002033,ENSMUSG00000024610,ENSMUSG00000036594,ENSMUSG00000025854,ENSMUSG00000029380,ENSMUSG00000073421,ENSMUSG00000039942,ENSMUSG00000032231,ENSMUSG00000000957,ENSMUSG00000068220,…
109	query_1	TRUE	0.0172022	390	189	15	0.0793651	0.0384615	GO:0030098	GO:BP	lymphocyte differentiation	18908	7724	ENSMUSG00000025473,ENSMUSG00000032093,ENSMUSG00000030144,ENSMUSG00000060470,ENSMUSG00000031304,ENSMUSG00000053977,ENSMUSG00000020644,ENSMUSG00000099974,ENSMUSG00000002033,ENSMUSG00000024610,ENSMUSG00000036594,ENSMUSG00000073421,ENSMUSG00000039942,ENSMUSG00000000957,ENSMUSG00000068220
110	query_1	TRUE	0.0172529	769	189	22	0.116402	0.0286086	GO:0009617	GO:BP	response to bacterium	18908	4001	ENSMUSG00000035459,ENSMUSG00000069515,ENSMUSG00000044162,ENSMUSG00000036103,ENSMUSG00000030144,ENSMUSG00000024164,ENSMUSG00000029254,ENSMUSG00000063193,ENSMUSG00000026728,ENSMUSG00000069516,ENSMUSG00000069792,ENSMUSG00000018920,ENSMUSG00000028874,ENSMUSG00000029380,ENSMUSG00000058427,ENSMUSG00000039942,ENSMUSG00000005465,ENSMUSG00000024401,ENSMUSG00000026358,ENSMUSG00000000682,ENSMUSG00000026536,…
111	query_1	TRUE	0.0178537	830	189	23	0.121693	0.0277108	GO:0042327	GO:BP	positive regulation of phosphorylation	18908	11706	ENSMUSG00000030117,ENSMUSG00000029816,ENSMUSG00000042349,ENSMUSG00000025473,ENSMUSG00000026228,ENSMUSG00000032093,ENSMUSG00000024164,ENSMUSG00000029254,ENSMUSG00000026981,ENSMUSG00000038508,ENSMUSG00000032911,ENSMUSG00000015312,ENSMUSG00000060961,ENSMUSG00000028874,ENSMUSG00000024610,ENSMUSG00000039942,ENSMUSG00000032231,ENSMUSG00000028864,ENSMUSG00000036894,ENSMUSG00000041390,ENSMUSG00000024401,…
112	query_1	TRUE	0.0180782	104	189	8	0.042328	0.0769231	GO:0008630	GO:BP	intrinsic apoptotic signaling pathway in response to DNA damage	18908	3654	ENSMUSG00000042349,ENSMUSG00000099974,ENSMUSG00000024610,ENSMUSG00000006360,ENSMUSG00000005413,ENSMUSG00000102037,ENSMUSG00000053820,ENSMUSG00000024401
113	query_1	TRUE	0.018894	443	189	16	0.0846561	0.0361174	GO:0002696	GO:BP	positive regulation of leukocyte activation	18908	1346	ENSMUSG00000025473,ENSMUSG00000032093,ENSMUSG00000030144,ENSMUSG00000029254,ENSMUSG00000063193,ENSMUSG00000031304,ENSMUSG00000028874,ENSMUSG00000024610,ENSMUSG00000036594,ENSMUSG00000073421,ENSMUSG00000005465,ENSMUSG00000000957,ENSMUSG00000068220,ENSMUSG00000024401,ENSMUSG00000030830,ENSMUSG00000079293
114	query_1	TRUE	0.0190401	10407	189	133	0.703704	0.0127799	GO:0050794	GO:BP	regulation of cellular process	18908	15371	ENSMUSG00000015854,ENSMUSG00000030117,ENSMUSG00000049723,ENSMUSG00000017400,ENSMUSG00000039062,ENSMUSG00000021765,ENSMUSG00000027895,ENSMUSG00000029752,ENSMUSG00000076441,ENSMUSG00000044162,ENSMUSG00000029304,ENSMUSG00000027318,ENSMUSG00000032561,ENSMUSG00000021508,ENSMUSG00000029816,ENSMUSG00000042349,ENSMUSG00000054200,ENSMUSG00000036103,ENSMUSG00000048612,ENSMUSG00000036915,ENSMUSG00000038244,…
115	query_1	TRUE	0.0210221	552	189	18	0.0952381	0.0326087	GO:0042330	GO:BP	taxis	18908	11707	ENSMUSG00000029304,ENSMUSG00000021508,ENSMUSG00000025473,ENSMUSG00000023913,ENSMUSG00000029254,ENSMUSG00000074785,ENSMUSG00000022636,ENSMUSG00000026193,ENSMUSG00000009185,ENSMUSG00000020598,ENSMUSG00000020644,ENSMUSG00000018920,ENSMUSG00000024610,ENSMUSG00000048521,ENSMUSG00000029380,ENSMUSG00000058427,ENSMUSG00000028864,ENSMUSG00000030123
116	query_1	TRUE	0.0214588	258	189	12	0.0634921	0.0465116	GO:0043405	GO:BP	regulation of MAP kinase activity	18908	12335	ENSMUSG00000042349,ENSMUSG00000025473,ENSMUSG00000026228,ENSMUSG00000002985,ENSMUSG00000026981,ENSMUSG00000038508,ENSMUSG00000032911,ENSMUSG00000015312,ENSMUSG00000024610,ENSMUSG00000028864,ENSMUSG00000041390,ENSMUSG00000024401
117	query_1	TRUE	0.0217265	901	189	24	0.126984	0.0266371	GO:0045937	GO:BP	positive regulation of phosphate metabolic process	18908	13689	ENSMUSG00000030117,ENSMUSG00000029816,ENSMUSG00000042349,ENSMUSG00000025473,ENSMUSG00000026228,ENSMUSG00000032093,ENSMUSG00000024164,ENSMUSG00000029254,ENSMUSG00000026981,ENSMUSG00000038508,ENSMUSG00000058818,ENSMUSG00000032911,ENSMUSG00000015312,ENSMUSG00000060961,ENSMUSG00000028874,ENSMUSG00000024610,ENSMUSG00000039942,ENSMUSG00000032231,ENSMUSG00000028864,ENSMUSG00000036894,ENSMUSG00000041390,…
118	query_1	TRUE	0.0217265	901	189	24	0.126984	0.0266371	GO:0010562	GO:BP	positive regulation of phosphorus metabolic process	18908	4726	ENSMUSG00000030117,ENSMUSG00000029816,ENSMUSG00000042349,ENSMUSG00000025473,ENSMUSG00000026228,ENSMUSG00000032093,ENSMUSG00000024164,ENSMUSG00000029254,ENSMUSG00000026981,ENSMUSG00000038508,ENSMUSG00000058818,ENSMUSG00000032911,ENSMUSG00000015312,ENSMUSG00000060961,ENSMUSG00000028874,ENSMUSG00000024610,ENSMUSG00000039942,ENSMUSG00000032231,ENSMUSG00000028864,ENSMUSG00000036894,ENSMUSG00000041390,…
119	query_1	TRUE	0.023168	556	189	18	0.0952381	0.0323741	GO:0051272	GO:BP	positive regulation of cellular component movement	18908	15767	ENSMUSG00000021508,ENSMUSG00000029816,ENSMUSG00000025473,ENSMUSG00000027750,ENSMUSG00000030093,ENSMUSG00000023913,ENSMUSG00000021701,ENSMUSG00000020310,ENSMUSG00000026193,ENSMUSG00000018920,ENSMUSG00000028874,ENSMUSG00000024610,ENSMUSG00000039942,ENSMUSG00000005413,ENSMUSG00000028864,ENSMUSG00000000957,ENSMUSG00000030789,ENSMUSG00000079293
120	query_1	TRUE	0.023168	556	189	18	0.0952381	0.0323741	GO:0040017	GO:BP	positive regulation of locomotion	18908	11500	ENSMUSG00000021508,ENSMUSG00000029816,ENSMUSG00000025473,ENSMUSG00000027750,ENSMUSG00000030093,ENSMUSG00000023913,ENSMUSG00000021701,ENSMUSG00000020310,ENSMUSG00000026193,ENSMUSG00000018920,ENSMUSG00000028874,ENSMUSG00000024610,ENSMUSG00000039942,ENSMUSG00000005413,ENSMUSG00000028864,ENSMUSG00000000957,ENSMUSG00000030789,ENSMUSG00000079293
121	query_1	TRUE	0.0234957	1094	189	27	0.142857	0.0246801	GO:0001932	GO:BP	regulation of protein phosphorylation	18908	671	ENSMUSG00000030117,ENSMUSG00000029816,ENSMUSG00000042349,ENSMUSG00000036915,ENSMUSG00000025473,ENSMUSG00000026228,ENSMUSG00000032093,ENSMUSG00000024164,ENSMUSG00000029254,ENSMUSG00000002985,ENSMUSG00000026981,ENSMUSG00000040522,ENSMUSG00000038508,ENSMUSG00000032911,ENSMUSG00000015312,ENSMUSG00000026193,ENSMUSG00000024066,ENSMUSG00000028874,ENSMUSG00000024610,ENSMUSG00000039942,ENSMUSG00000032231,…
122	query_1	TRUE	0.0239804	78	189	7	0.037037	0.0897436	GO:0051384	GO:BP	response to glucocorticoid	18908	15858	ENSMUSG00000031932,ENSMUSG00000033022,ENSMUSG00000076441,ENSMUSG00000026981,ENSMUSG00000045903,ENSMUSG00000032281,ENSMUSG00000024401
123	query_1	TRUE	0.025349	403	189	15	0.0793651	0.0372208	GO:0002683	GO:BP	negative regulation of immune system process	18908	1333	ENSMUSG00000049723,ENSMUSG00000029816,ENSMUSG00000029254,ENSMUSG00000020644,ENSMUSG00000028874,ENSMUSG00000024610,ENSMUSG00000036594,ENSMUSG00000079298,ENSMUSG00000073421,ENSMUSG00000006205,ENSMUSG00000039942,ENSMUSG00000005413,ENSMUSG00000005465,ENSMUSG00000024401,ENSMUSG00000023367
124	query_1	TRUE	0.0262955	455	189	16	0.0846561	0.0351648	GO:0050867	GO:BP	positive regulation of cell activation	18908	15432	ENSMUSG00000025473,ENSMUSG00000032093,ENSMUSG00000030144,ENSMUSG00000029254,ENSMUSG00000063193,ENSMUSG00000031304,ENSMUSG00000028874,ENSMUSG00000024610,ENSMUSG00000036594,ENSMUSG00000073421,ENSMUSG00000005465,ENSMUSG00000000957,ENSMUSG00000068220,ENSMUSG00000024401,ENSMUSG00000030830,ENSMUSG00000079293
125	query_1	TRUE	0.0274739	1575	189	34	0.179894	0.0215873	GO:0033554	GO:BP	cellular response to stress	18908	9546	ENSMUSG00000029752,ENSMUSG00000076441,ENSMUSG00000029304,ENSMUSG00000042349,ENSMUSG00000048612,ENSMUSG00000025473,ENSMUSG00000029553,ENSMUSG00000030093,ENSMUSG00000078249,ENSMUSG00000028527,ENSMUSG00000070661,ENSMUSG00000027737,ENSMUSG00000020932,ENSMUSG00000021701,ENSMUSG00000015312,ENSMUSG00000015340,ENSMUSG00000026424,ENSMUSG00000056073,ENSMUSG00000024066,ENSMUSG00000020644,ENSMUSG00000099974,…
126	query_1	TRUE	0.0277999	793	189	22	0.116402	0.0277427	GO:0034097	GO:BP	response to cytokine	18908	9696	ENSMUSG00000049723,ENSMUSG00000029304,ENSMUSG00000042349,ENSMUSG00000029254,ENSMUSG00000026981,ENSMUSG00000026728,ENSMUSG00000031304,ENSMUSG00000058818,ENSMUSG00000028108,ENSMUSG00000026193,ENSMUSG00000009185,ENSMUSG00000015085,ENSMUSG00000018920,ENSMUSG00000024610,ENSMUSG00000036594,ENSMUSG00000029380,ENSMUSG00000073421,ENSMUSG00000058427,ENSMUSG00000005465,ENSMUSG00000052688,ENSMUSG00000024401,…
127	query_1	TRUE	0.0280479	1507	189	33	0.174603	0.0218978	GO:0045595	GO:BP	regulation of cell differentiation	18908	13369	ENSMUSG00000030117,ENSMUSG00000021765,ENSMUSG00000021508,ENSMUSG00000054200,ENSMUSG00000025473,ENSMUSG00000027750,ENSMUSG00000030093,ENSMUSG00000041957,ENSMUSG00000002985,ENSMUSG00000074785,ENSMUSG00000025044,ENSMUSG00000026435,ENSMUSG00000020932,ENSMUSG00000026728,ENSMUSG00000031304,ENSMUSG00000040711,ENSMUSG00000026193,ENSMUSG00000009185,ENSMUSG00000024232,ENSMUSG00000026424,ENSMUSG00000024066,…
128	query_1	TRUE	0.0296695	16	189	4	0.021164	0.25	GO:0002495	GO:BP	antigen processing and presentation of peptide antigen via MHC class II	18908	1150	ENSMUSG00000024610,ENSMUSG00000036594,ENSMUSG00000073421,ENSMUSG00000031838
129	query_1	TRUE	0.0310291	681	189	20	0.10582	0.0293686	GO:0050865	GO:BP	regulation of cell activation	18908	15430	ENSMUSG00000029816,ENSMUSG00000025473,ENSMUSG00000032093,ENSMUSG00000030144,ENSMUSG00000029254,ENSMUSG00000002985,ENSMUSG00000063193,ENSMUSG00000031304,ENSMUSG00000020644,ENSMUSG00000028874,ENSMUSG00000024610,ENSMUSG00000036594,ENSMUSG00000073421,ENSMUSG00000005413,ENSMUSG00000005465,ENSMUSG00000000957,ENSMUSG00000068220,ENSMUSG00000024401,ENSMUSG00000030830,ENSMUSG00000079293
130	query_1	TRUE	0.032452	626	189	19	0.100529	0.0303514	GO:0030003	GO:BP	cellular cation homeostasis	18908	7690	ENSMUSG00000028238,ENSMUSG00000029304,ENSMUSG00000027748,ENSMUSG00000027994,ENSMUSG00000054200,ENSMUSG00000026228,ENSMUSG00000002985,ENSMUSG00000056073,ENSMUSG00000060961,ENSMUSG00000048521,ENSMUSG00000029380,ENSMUSG00000048621,ENSMUSG00000058427,ENSMUSG00000039942,ENSMUSG00000005413,ENSMUSG00000000682,ENSMUSG00000037493,ENSMUSG00000035458,ENSMUSG00000036622
131	query_1	TRUE	0.03281	1381	189	31	0.164021	0.0224475	GO:0051174	GO:BP	regulation of phosphorus metabolic process	18908	15689	ENSMUSG00000030117,ENSMUSG00000029816,ENSMUSG00000042349,ENSMUSG00000036915,ENSMUSG00000025473,ENSMUSG00000026228,ENSMUSG00000032093,ENSMUSG00000024164,ENSMUSG00000029254,ENSMUSG00000002985,ENSMUSG00000028527,ENSMUSG00000026981,ENSMUSG00000040522,ENSMUSG00000038508,ENSMUSG00000058818,ENSMUSG00000032911,ENSMUSG00000015312,ENSMUSG00000026193,ENSMUSG00000024066,ENSMUSG00000060961,ENSMUSG00000028874,…
132	query_1	TRUE	0.0353454	991	189	25	0.132275	0.025227	GO:0002520	GO:BP	immune system development	18908	1174	ENSMUSG00000021765,ENSMUSG00000025473,ENSMUSG00000032093,ENSMUSG00000030144,ENSMUSG00000029254,ENSMUSG00000060470,ENSMUSG00000031304,ENSMUSG00000058818,ENSMUSG00000053977,ENSMUSG00000020644,ENSMUSG00000099974,ENSMUSG00000002033,ENSMUSG00000024610,ENSMUSG00000036594,ENSMUSG00000025854,ENSMUSG00000029380,ENSMUSG00000073421,ENSMUSG00000039942,ENSMUSG00000032231,ENSMUSG00000005465,ENSMUSG00000000957,…
133	query_1	TRUE	0.0361364	83	189	7	0.037037	0.0843373	GO:0031960	GO:BP	response to corticosteroid	18908	8498	ENSMUSG00000031932,ENSMUSG00000033022,ENSMUSG00000076441,ENSMUSG00000026981,ENSMUSG00000045903,ENSMUSG00000032281,ENSMUSG00000024401
134	query_1	TRUE	0.0371405	931	189	24	0.126984	0.0257787	GO:0048534	GO:BP	hematopoietic or lymphoid organ development	18908	14899	ENSMUSG00000021765,ENSMUSG00000025473,ENSMUSG00000032093,ENSMUSG00000030144,ENSMUSG00000029254,ENSMUSG00000060470,ENSMUSG00000031304,ENSMUSG00000058818,ENSMUSG00000053977,ENSMUSG00000020644,ENSMUSG00000099974,ENSMUSG00000002033,ENSMUSG00000024610,ENSMUSG00000036594,ENSMUSG00000025854,ENSMUSG00000029380,ENSMUSG00000073421,ENSMUSG00000039942,ENSMUSG00000032231,ENSMUSG00000000957,ENSMUSG00000068220,…
135	query_1	TRUE	0.0384959	17	189	4	0.021164	0.235294	GO:0002504	GO:BP	antigen processing and presentation of peptide or polysaccharide antigen via MHC class II	18908	1159	ENSMUSG00000024610,ENSMUSG00000036594,ENSMUSG00000073421,ENSMUSG00000031838
136	query_1	TRUE	0.0390919	84	189	7	0.037037	0.0833333	GO:0019915	GO:BP	lipid storage	18908	7024	ENSMUSG00000074336,ENSMUSG00000042349,ENSMUSG00000024164,ENSMUSG00000002985,ENSMUSG00000025044,ENSMUSG00000024401,ENSMUSG00000015568
137	query_1	TRUE	0.0430712	639	189	19	0.100529	0.029734	GO:0006873	GO:BP	cellular ion homeostasis	18908	2829	ENSMUSG00000028238,ENSMUSG00000029304,ENSMUSG00000027748,ENSMUSG00000027994,ENSMUSG00000054200,ENSMUSG00000026228,ENSMUSG00000002985,ENSMUSG00000056073,ENSMUSG00000060961,ENSMUSG00000048521,ENSMUSG00000029380,ENSMUSG00000048621,ENSMUSG00000058427,ENSMUSG00000039942,ENSMUSG00000005413,ENSMUSG00000000682,ENSMUSG00000037493,ENSMUSG00000035458,ENSMUSG00000036622
138	query_1	TRUE	0.0446109	423	189	15	0.0793651	0.035461	GO:0002443	GO:BP	leukocyte mediated immunity	18908	1098	ENSMUSG00000024164,ENSMUSG00000029254,ENSMUSG00000063193,ENSMUSG00000058818,ENSMUSG00000053977,ENSMUSG00000028874,ENSMUSG00000024610,ENSMUSG00000029380,ENSMUSG00000079298,ENSMUSG00000073421,ENSMUSG00000005413,ENSMUSG00000005465,ENSMUSG00000028691,ENSMUSG00000024401,ENSMUSG00000079293
139	query_1	TRUE	0.0449215	758	189	21	0.111111	0.0277045	GO:0050801	GO:BP	ion homeostasis	18908	15376	ENSMUSG00000039062,ENSMUSG00000028238,ENSMUSG00000029304,ENSMUSG00000027748,ENSMUSG00000027994,ENSMUSG00000054200,ENSMUSG00000026228,ENSMUSG00000002985,ENSMUSG00000027737,ENSMUSG00000056073,ENSMUSG00000060961,ENSMUSG00000048521,ENSMUSG00000029380,ENSMUSG00000048621,ENSMUSG00000058427,ENSMUSG00000039942,ENSMUSG00000005413,ENSMUSG00000000682,ENSMUSG00000037493,ENSMUSG00000035458,ENSMUSG00000036622
140	query_1	TRUE	0.0449558	641	189	19	0.100529	0.0296412	GO:0002694	GO:BP	regulation of leukocyte activation	18908	1344	ENSMUSG00000029816,ENSMUSG00000025473,ENSMUSG00000032093,ENSMUSG00000030144,ENSMUSG00000029254,ENSMUSG00000063193,ENSMUSG00000031304,ENSMUSG00000020644,ENSMUSG00000028874,ENSMUSG00000024610,ENSMUSG00000036594,ENSMUSG00000073421,ENSMUSG00000005413,ENSMUSG00000005465,ENSMUSG00000000957,ENSMUSG00000068220,ENSMUSG00000024401,ENSMUSG00000030830,ENSMUSG00000079293
141	query_1	TRUE	0.0455324	1829	189	37	0.195767	0.0202296	GO:0008219	GO:BP	cell death	18908	3573	ENSMUSG00000029752,ENSMUSG00000029304,ENSMUSG00000029816,ENSMUSG00000042349,ENSMUSG00000054200,ENSMUSG00000025473,ENSMUSG00000026228,ENSMUSG00000030093,ENSMUSG00000032093,ENSMUSG00000002985,ENSMUSG00000026981,ENSMUSG00000070661,ENSMUSG00000027737,ENSMUSG00000030162,ENSMUSG00000021701,ENSMUSG00000040212,ENSMUSG00000015312,ENSMUSG00000026193,ENSMUSG00000026424,ENSMUSG00000056073,ENSMUSG00000037148,…
142	query_1	TRUE	0.0457999	759	189	21	0.111111	0.027668	GO:0001934	GO:BP	positive regulation of protein phosphorylation	18908	673	ENSMUSG00000030117,ENSMUSG00000029816,ENSMUSG00000042349,ENSMUSG00000025473,ENSMUSG00000026228,ENSMUSG00000032093,ENSMUSG00000024164,ENSMUSG00000029254,ENSMUSG00000026981,ENSMUSG00000038508,ENSMUSG00000032911,ENSMUSG00000015312,ENSMUSG00000024610,ENSMUSG00000039942,ENSMUSG00000032231,ENSMUSG00000028864,ENSMUSG00000036894,ENSMUSG00000041390,ENSMUSG00000024401,ENSMUSG00000028121,ENSMUSG00000079293
143	query_1	TRUE	0.0468548	882	189	23	0.121693	0.0260771	GO:0045597	GO:BP	positive regulation of cell differentiation	18908	13371	ENSMUSG00000030117,ENSMUSG00000054200,ENSMUSG00000025473,ENSMUSG00000002985,ENSMUSG00000074785,ENSMUSG00000025044,ENSMUSG00000020932,ENSMUSG00000026728,ENSMUSG00000031304,ENSMUSG00000040711,ENSMUSG00000026193,ENSMUSG00000009185,ENSMUSG00000024232,ENSMUSG00000020644,ENSMUSG00000024610,ENSMUSG00000036594,ENSMUSG00000025854,ENSMUSG00000039942,ENSMUSG00000000957,ENSMUSG00000052688,ENSMUSG00000024401,…
144	query_1	TRUE	0.0469002	701	189	20	0.10582	0.0285307	GO:0055080	GO:BP	cation homeostasis	18908	16834	ENSMUSG00000039062,ENSMUSG00000028238,ENSMUSG00000029304,ENSMUSG00000027748,ENSMUSG00000027994,ENSMUSG00000054200,ENSMUSG00000026228,ENSMUSG00000002985,ENSMUSG00000056073,ENSMUSG00000060961,ENSMUSG00000048521,ENSMUSG00000029380,ENSMUSG00000048621,ENSMUSG00000058427,ENSMUSG00000039942,ENSMUSG00000005413,ENSMUSG00000000682,ENSMUSG00000037493,ENSMUSG00000035458,ENSMUSG00000036622

## Sheet: bulkRNA_CNPko5xFADvs5xFAD_GSEA
geneSet	description	link	enrichmentScore	normalizedEnrichmentScore	pValue	FDR	size	plotPath	leadingEdgeNum	leadingEdgeId	userId
mmu03010	Ribosome	http://www.kegg.jp/kegg-bin/show_pathway?mmu03010+75617+54127+20055+67671+19951+66489+20085+57808+67248+27207+67427+67945+16898+20044+267019+67186+27050+66481+76846+20088+100044627+100862455+65019+619547+68436+68028+20115+100502825+67281+19934	0.753855	3.5563	0	0	30	./Project_wg_result1650543512_GSEA/mmu03010.png	30	75617;54127;20055;67671;19951;66489;20085;57808;67248;27207;67427;67945;16898;20044;267019;67186;27050;66481;76846;20088;100044627;100862455;65019;619547;68436;68028;20115;100502825;67281;19934	ENSMUSG00000003429;ENSMUSG00000006333;ENSMUSG00000008683;ENSMUSG00000009927;ENSMUSG00000024608;ENSMUSG00000025290;ENSMUSG00000025508;ENSMUSG00000028234;ENSMUSG00000028936;ENSMUSG00000030744;ENSMUSG00000037563;ENSMUSG00000039001;ENSMUSG00000039221;ENSMUSG00000040952;ENSMUSG00000041841;ENSMUSG00000041841;ENSMUSG00000044533;ENSMUSG00000057322;ENSMUSG00000057841;ENSMUSG00000060636;ENSMUSG00000061477;…
mmu05140	Leishmaniasis	http://www.kegg.jp/kegg-bin/show_pathway?mmu05140+12266+13058+14960+14961+14969+21926+19225+24088+13057+17972+18035+246256+16414+14999+14281	0.698413	2.71551	0	0	15	./Project_wg_result1650543512_GSEA/mmu05140.png	15	12266;13058;14960;14961;14969;21926;19225;24088;13057;17972;18035;246256;16414;14999;14281	ENSMUSG00000000290;ENSMUSG00000006519;ENSMUSG00000015340;ENSMUSG00000021025;ENSMUSG00000021250;ENSMUSG00000024164;ENSMUSG00000024401;ENSMUSG00000027995;ENSMUSG00000032487;ENSMUSG00000036594;ENSMUSG00000059089;ENSMUSG00000060586;ENSMUSG00000071715;ENSMUSG00000073421;ENSMUSG00000079547
mmu04640	Hematopoietic cell lineage	http://www.kegg.jp/kegg-bin/show_pathway?mmu04640+16790+12501+12505+12525+12483+12502+14960+14961+14969+21926+12491+16157+12982	0.584378	2.58246	0	0	22	./Project_wg_result1650543512_GSEA/mmu04640.png	13	16790;12501;12505;12525;12483;12502;14960;14961;14969;21926;12491;16157;12982	ENSMUSG00000002033;ENSMUSG00000002944;ENSMUSG00000005087;ENSMUSG00000024401;ENSMUSG00000030577;ENSMUSG00000032093;ENSMUSG00000036594;ENSMUSG00000039062;ENSMUSG00000053977;ENSMUSG00000059326;ENSMUSG00000060586;ENSMUSG00000073421;ENSMUSG00000073889
mmu04145	Phagosome	http://www.kegg.jp/kegg-bin/show_pathway?mmu04145+242341+14990+140792+12266+20288+108078+13058+14960+14961+14969+12845+226421+56644+12491+67951+24088+13057+12475+17972+16402+14964+66212+246256+16414+14972+11966+14999+13040+14991	0.521486	2.58023	0	0	36	./Project_wg_result1650543512_GSEA/mmu04145.png	29	242341;14990;140792;12266;20288;108078;13058;14960;14961;14969;12845;226421;56644;12491;67951;24088;13057;12475;17972;16402;14964;66212;246256;16414;14972;11966;14999;13040;14991	ENSMUSG00000000290;ENSMUSG00000000555;ENSMUSG00000001473;ENSMUSG00000002944;ENSMUSG00000006273;ENSMUSG00000006519;ENSMUSG00000015340;ENSMUSG00000016206;ENSMUSG00000016283;ENSMUSG00000024164;ENSMUSG00000025044;ENSMUSG00000027995;ENSMUSG00000028238;ENSMUSG00000030162;ENSMUSG00000031849;ENSMUSG00000036103;ENSMUSG00000036594;ENSMUSG00000038642;ENSMUSG00000051439;ENSMUSG00000052688;ENSMUSG00000053317;…
mmu05150	Staphylococcus aureus infection	http://www.kegg.jp/kegg-bin/show_pathway?mmu05150+12266+14960+14961+14969+16408+12259+12260+19204+12267+246256+15894+16414+14999	0.670601	2.47241	0	0.000625331	14	./Project_wg_result1650543512_GSEA/mmu05150.png	13	12266;14960;14961;14969;16408;12259;12260;19204;12267;246256;15894;16414;14999	ENSMUSG00000000290;ENSMUSG00000024164;ENSMUSG00000030830;ENSMUSG00000036594;ENSMUSG00000036887;ENSMUSG00000036905;ENSMUSG00000037405;ENSMUSG00000040552;ENSMUSG00000056529;ENSMUSG00000059089;ENSMUSG00000060586;ENSMUSG00000073421;ENSMUSG00000079547
mmu04612	Antigen processing and presentation	http://www.kegg.jp/kegg-bin/show_pathway?mmu04612+14990+12525+16149+14960+14961+14969+65972+21926	0.64259	2.51234	0	0.000729553	15	./Project_wg_result1650543512_GSEA/mmu04612.png	8	14990;12525;16149;14960;14961;14969;65972;21926	ENSMUSG00000016283;ENSMUSG00000024401;ENSMUSG00000024610;ENSMUSG00000031838;ENSMUSG00000036594;ENSMUSG00000053977;ENSMUSG00000060586;ENSMUSG00000073421
mmu05168	Herpes simplex infection	http://www.kegg.jp/kegg-bin/show_pathway?mmu05168+14990+56489+12266+16149+14960+14961+14969+21926+24088+18035+14964+14972+14999+14281+14991+15015	0.626001	2.46111	0	0.000820747	17	./Project_wg_result1650543512_GSEA/mmu05168.png	16	14990;56489;12266;16149;14960;14961;14969;21926;24088;18035;14964;14972;14999;14281;14991;15015	ENSMUSG00000016206;ENSMUSG00000016283;ENSMUSG00000021025;ENSMUSG00000021250;ENSMUSG00000024164;ENSMUSG00000024401;ENSMUSG00000024610;ENSMUSG00000027995;ENSMUSG00000035929;ENSMUSG00000036594;ENSMUSG00000042349;ENSMUSG00000060586;ENSMUSG00000061232;ENSMUSG00000073411;ENSMUSG00000073421;ENSMUSG00000079547
mmu05169	Epstein-Barr virus infection	http://www.kegg.jp/kegg-bin/show_pathway?mmu05169+14990+56489+12501+22352+17873+12505+12502+14960+14961+14969+21926+16408+24088+21929+18035+20422+14964+19698+15894+14972+14999+14991+18034	0.553328	2.53224	0	0.000875463	29	./Project_wg_result1650543512_GSEA/mmu05169.png	23	14990;56489;12501;22352;17873;12505;12502;14960;14961;14969;21926;16408;24088;21929;18035;20422;14964;19698;15894;14972;14999;14991;18034	ENSMUSG00000002033;ENSMUSG00000002983;ENSMUSG00000005087;ENSMUSG00000015312;ENSMUSG00000016206;ENSMUSG00000016283;ENSMUSG00000019850;ENSMUSG00000021025;ENSMUSG00000024401;ENSMUSG00000025225;ENSMUSG00000026728;ENSMUSG00000027995;ENSMUSG00000030830;ENSMUSG00000032093;ENSMUSG00000036594;ENSMUSG00000037405;ENSMUSG00000042349;ENSMUSG00000042541;ENSMUSG00000060586;ENSMUSG00000061232;ENSMUSG00000073411;…
mmu05323	Rheumatoid arthritis	http://www.kegg.jp/kegg-bin/show_pathway?mmu05323+242341+14960+14961+14969+14254+21926+16408+24088+15894+16414+11966+14999+14281	0.600147	2.36324	0	0.000994845	16	./Project_wg_result1650543512_GSEA/mmu05323.png	13	242341;14960;14961;14969;14254;21926;16408;24088;15894;16414;11966;14999;14281	ENSMUSG00000000290;ENSMUSG00000006273;ENSMUSG00000021250;ENSMUSG00000024401;ENSMUSG00000027995;ENSMUSG00000028238;ENSMUSG00000029648;ENSMUSG00000030830;ENSMUSG00000036594;ENSMUSG00000037405;ENSMUSG00000060586;ENSMUSG00000073421;ENSMUSG00000079547
mmu04142	Lysosome	http://www.kegg.jp/kegg-bin/show_pathway?mmu04142+242341+16004+11605+12512+50917+18174+16889+13036+19156+13032+211286+13040+13034+14420+14667+18173+11886+17113+11984+11881+53599	0.554299	2.38545	0	0.00109433	22	./Project_wg_result1650543512_GSEA/mmu04142.png	21	242341;16004;11605;12512;50917;18174;16889;13036;19156;13032;211286;13040;13034;14420;14667;18173;11886;17113;11984;11881;53599	ENSMUSG00000000594;ENSMUSG00000004207;ENSMUSG00000004552;ENSMUSG00000007458;ENSMUSG00000015027;ENSMUSG00000019818;ENSMUSG00000021003;ENSMUSG00000022125;ENSMUSG00000023030;ENSMUSG00000023830;ENSMUSG00000024121;ENSMUSG00000024781;ENSMUSG00000025351;ENSMUSG00000026177;ENSMUSG00000028238;ENSMUSG00000030560;ENSMUSG00000031266;ENSMUSG00000031591;ENSMUSG00000032359;ENSMUSG00000038642;ENSMUSG00000042082
mmu04659	Th17 cell differentiation	http://www.kegg.jp/kegg-bin/show_pathway?mmu04659+12501+20183+16186+12502+14960+14961+14969+50931	0.683369	2.39064	0	0.00121592	12	./Project_wg_result1650543512_GSEA/mmu04659.png	8	12501;20183;16186;12502;14960;14961;14969;50931	ENSMUSG00000002033;ENSMUSG00000005465;ENSMUSG00000015843;ENSMUSG00000031304;ENSMUSG00000032093;ENSMUSG00000036594;ENSMUSG00000060586;ENSMUSG00000073421
mmu04940	Type I diabetes mellitus	http://www.kegg.jp/kegg-bin/show_pathway?mmu04940+14990+14960+14961+14969+21926+14964+14972+14999+14991+15015+12524	0.665103	2.28129	0	0.00203233	11	./Project_wg_result1650543512_GSEA/mmu04940.png	11	14990;14960;14961;14969;21926;14964;14972;14999;14991;15015;12524	ENSMUSG00000016206;ENSMUSG00000016283;ENSMUSG00000022901;ENSMUSG00000024401;ENSMUSG00000035929;ENSMUSG00000036594;ENSMUSG00000060586;ENSMUSG00000061232;ENSMUSG00000073411;ENSMUSG00000073421;ENSMUSG00000079547
mmu05330	Allograft rejection	http://www.kegg.jp/kegg-bin/show_pathway?mmu05330+14990+14960+14961+14969+21926+14964+14972+14999+14991+15015+12524	0.665103	2.28129	0	0.00203233	11	./Project_wg_result1650543512_GSEA/mmu05330.png	11	14990;14960;14961;14969;21926;14964;14972;14999;14991;15015;12524	ENSMUSG00000016206;ENSMUSG00000016283;ENSMUSG00000022901;ENSMUSG00000024401;ENSMUSG00000035929;ENSMUSG00000036594;ENSMUSG00000060586;ENSMUSG00000061232;ENSMUSG00000073411;ENSMUSG00000073421;ENSMUSG00000079547
mmu05332	Graft-versus-host disease	http://www.kegg.jp/kegg-bin/show_pathway?mmu05332+14990+14960+14961+14969+21926+14964+14972+14999+14991+15015+12524	0.665103	2.28129	0	0.00203233	11	./Project_wg_result1650543512_GSEA/mmu05332.png	11	14990;14960;14961;14969;21926;14964;14972;14999;14991;15015;12524	ENSMUSG00000016206;ENSMUSG00000016283;ENSMUSG00000022901;ENSMUSG00000024401;ENSMUSG00000035929;ENSMUSG00000036594;ENSMUSG00000060586;ENSMUSG00000061232;ENSMUSG00000073411;ENSMUSG00000073421;ENSMUSG00000079547
mmu05320	Autoimmune thyroid disease	http://www.kegg.jp/kegg-bin/show_pathway?mmu05320+14990+14960+14961+14969+14964+14972+14999+14991+15015+12524	0.664713	2.22732	0	0.00379367	10	./Project_wg_result1650543512_GSEA/mmu05320.png	10	14990;14960;14961;14969;14964;14972;14999;14991;15015;12524	ENSMUSG00000016206;ENSMUSG00000016283;ENSMUSG00000022901;ENSMUSG00000035929;ENSMUSG00000036594;ENSMUSG00000060586;ENSMUSG00000061232;ENSMUSG00000073411;ENSMUSG00000073421;ENSMUSG00000079547
mmu05152	Tuberculosis	http://www.kegg.jp/kegg-bin/show_pathway?mmu05152+242341+12266+16149+14960+14961+14969+21926+16411+56644+12608+24088+12475+12795+246256+16414+14999+16155+13040	0.515594	2.21903	0	0.00383015	23	./Project_wg_result1650543512_GSEA/mmu05152.png	18	242341;12266;16149;14960;14961;14969;21926;16411;56644;12608;24088;12475;12795;246256;16414;14999;16155;13040	ENSMUSG00000000290;ENSMUSG00000022969;ENSMUSG00000024164;ENSMUSG00000024401;ENSMUSG00000024610;ENSMUSG00000027995;ENSMUSG00000028238;ENSMUSG00000028680;ENSMUSG00000030789;ENSMUSG00000036594;ENSMUSG00000038642;ENSMUSG00000051439;ENSMUSG00000056501;ENSMUSG00000059089;ENSMUSG00000060586;ENSMUSG00000073421;ENSMUSG00000079293;ENSMUSG00000079547
mmu05321	Inflammatory bowel disease (IBD)	http://www.kegg.jp/kegg-bin/show_pathway?mmu05321+16186+14960+14961+14969+21926+24088	0.772489	2.19132	0	0.00425572	7	./Project_wg_result1650543512_GSEA/mmu05321.png	6	16186;14960;14961;14969;21926;24088	ENSMUSG00000024401;ENSMUSG00000027995;ENSMUSG00000031304;ENSMUSG00000036594;ENSMUSG00000060586;ENSMUSG00000073421
mmu04216	Ferroptosis	http://www.kegg.jp/kegg-bin/show_pathway?mmu04216+26570+13058+15368+18174+14319+14325+12870+20229	0.680715	2.19135	0	0.00450606	10	./Project_wg_result1650543512_GSEA/mmu04216.png	8	26570;13058;15368;18174;14319;14325;12870;20229	ENSMUSG00000003617;ENSMUSG00000005413;ENSMUSG00000015340;ENSMUSG00000023030;ENSMUSG00000024661;ENSMUSG00000025283;ENSMUSG00000027737;ENSMUSG00000050708
mmu04672	Intestinal immune network for IgA production	http://www.kegg.jp/kegg-bin/show_pathway?mmu04672+17123+12767+14960+14961+14969	0.789341	2.16633	0	0.00483809	7	./Project_wg_result1650543512_GSEA/mmu04672.png	5	17123;12767;14960;14961;14969	ENSMUSG00000020310;ENSMUSG00000036594;ENSMUSG00000045382;ENSMUSG00000060586;ENSMUSG00000073421
mmu05166	Human T-cell leukemia virus 1 infection	http://www.kegg.jp/kegg-bin/show_pathway?mmu05166+14990+22421+12501+16186+12502+14960+14961+14969+21926+16408+18035+14964+19698+15894+16414+18538+14972+14999+14281+12387+14991+18034+11513+15015	0.435646	2.15893	0	0.00492448	30	./Project_wg_result1650543512_GSEA/mmu05166.png	24	14990;22421;12501;16186;12502;14960;14961;14969;21926;16408;18035;14964;19698;15894;16414;18538;14972;14999;14281;12387;14991;18034;11513;15015	ENSMUSG00000000290;ENSMUSG00000002033;ENSMUSG00000002983;ENSMUSG00000006932;ENSMUSG00000016206;ENSMUSG00000016283;ENSMUSG00000021025;ENSMUSG00000021250;ENSMUSG00000024401;ENSMUSG00000025225;ENSMUSG00000027342;ENSMUSG00000030093;ENSMUSG00000030830;ENSMUSG00000031304;ENSMUSG00000031659;ENSMUSG00000032093;ENSMUSG00000035929;ENSMUSG00000036594;ENSMUSG00000037405;ENSMUSG00000060586;ENSMUSG00000061232;…
mmu04979	Cholesterol metabolism	http://www.kegg.jp/kegg-bin/show_pathway?mmu04979+11812+11816+16956+12491+223920+16889	0.640758	2.12833	0	0.00531531	11	./Project_wg_result1650543512_GSEA/mmu04979.png	6	11812;11816;16956;12491;223920;16889	ENSMUSG00000002944;ENSMUSG00000002985;ENSMUSG00000015568;ENSMUSG00000023045;ENSMUSG00000024781;ENSMUSG00000040564
mmu05322	Systemic lupus erythematosus	http://www.kegg.jp/kegg-bin/show_pathway?mmu05322+12266+14960+14961+14969+21926+12259+12260+246256+14999	0.619657	2.10501	0	0.00646649	11	./Project_wg_result1650543512_GSEA/mmu05322.png	9	12266;14960;14961;14969;21926;12259;12260;246256;14999	ENSMUSG00000024164;ENSMUSG00000024401;ENSMUSG00000036594;ENSMUSG00000036887;ENSMUSG00000036905;ENSMUSG00000059089;ENSMUSG00000060586;ENSMUSG00000073421;ENSMUSG00000079547
mmu05134	Legionellosis	http://www.kegg.jp/kegg-bin/show_pathway?mmu05134+12266+14825+20310+21926+24088+12475+18035+16414+12362+18034	0.61403	2.0995	0.0147059	0.00647081	11	./Project_wg_result1650543512_GSEA/mmu05134.png	10	12266;14825;20310;21926;24088;12475;18035;16414;12362;18034	ENSMUSG00000000290;ENSMUSG00000021025;ENSMUSG00000024164;ENSMUSG00000024401;ENSMUSG00000025225;ENSMUSG00000025888;ENSMUSG00000027995;ENSMUSG00000029380;ENSMUSG00000051439;ENSMUSG00000058427
mmu04060	Cytokine-cytokine receptor interaction	http://www.kegg.jp/kegg-bin/show_pathway?mmu04060+14562+57266+16181+23886+16186+12767+20307+66102+80901+14825+20310+50931+21926+21944+27279+16157+12982	0.430918	2.05171	0.00943396	0.00829866	34	./Project_wg_result1650543512_GSEA/mmu04060.png	17	14562;57266;16181;23886;16186;12767;20307;66102;80901;14825;20310;50931;21926;21944;27279;16157;12982	ENSMUSG00000005465;ENSMUSG00000009185;ENSMUSG00000018920;ENSMUSG00000021508;ENSMUSG00000023905;ENSMUSG00000024401;ENSMUSG00000026981;ENSMUSG00000029380;ENSMUSG00000030117;ENSMUSG00000031304;ENSMUSG00000038508;ENSMUSG00000045382;ENSMUSG00000048521;ENSMUSG00000058427;ENSMUSG00000059326;ENSMUSG00000073889;ENSMUSG00000097328
mmu04621	NOD-like receptor signaling pathway	http://www.kegg.jp/kegg-bin/show_pathway?mmu04621+56489+13058+14825+20310+21926+22166+13057+21929+18035+21353+12363+56486+71914+12362+15951	0.480646	2.02146	0	0.0106807	19	./Project_wg_result1650543512_GSEA/mmu04621.png	15	56489;13058;14825;20310;21926;22166;13057;21929;18035;21353;12363;56486;71914;12362;15951	ENSMUSG00000006519;ENSMUSG00000015340;ENSMUSG00000018567;ENSMUSG00000019850;ENSMUSG00000021025;ENSMUSG00000024401;ENSMUSG00000025888;ENSMUSG00000028367;ENSMUSG00000029338;ENSMUSG00000029380;ENSMUSG00000033538;ENSMUSG00000042349;ENSMUSG00000058427;ENSMUSG00000064289;ENSMUSG00000073489
mmu00860	Porphyrin and chlorophyll metabolism	http://www.kegg.jp/kegg-bin/show_pathway?mmu00860+15368+233016+109778+11655+12870	0.81239	1.95425	0.00310559	0.0151585	5	./Project_wg_result1650543512_GSEA/mmu00860.png	5	15368;233016;109778;11655;12870	ENSMUSG00000001999;ENSMUSG00000003617;ENSMUSG00000005413;ENSMUSG00000032786;ENSMUSG00000040466
mmu04064	NF-kappa B signaling pathway	http://www.kegg.jp/kegg-bin/show_pathway?mmu04064+17873+12047+20310+12044+12046+21926+19225+18792+12475+21929+12045+18035+19698+15894+18034+225471	0.486357	1.9544	0	0.0157415	18	./Project_wg_result1650543512_GSEA/mmu04064.png	16	17873;12047;20310;12044;12046;21926;19225;18792;12475;21929;12045;18035;19698;15894;18034;225471	ENSMUSG00000002983;ENSMUSG00000015312;ENSMUSG00000019850;ENSMUSG00000021025;ENSMUSG00000021822;ENSMUSG00000024401;ENSMUSG00000025225;ENSMUSG00000032487;ENSMUSG00000037405;ENSMUSG00000051439;ENSMUSG00000053820;ENSMUSG00000056130;ENSMUSG00000058427;ENSMUSG00000089929;ENSMUSG00000099974;ENSMUSG00000102037
mmu05310	Asthma	http://www.kegg.jp/kegg-bin/show_pathway?mmu05310+14960+14961+14969+21926	0.790235	1.92542	0.00326797	0.0179001	5	./Project_wg_result1650543512_GSEA/mmu05310.png	4	14960;14961;14969;21926	ENSMUSG00000024401;ENSMUSG00000036594;ENSMUSG00000060586;ENSMUSG00000073421
mmu04620	Toll-like receptor signaling pathway	http://www.kegg.jp/kegg-bin/show_pathway?mmu04620+20750+56489+170744+21926+24088+12475+18035+14281+26410+225471+12524+21897+26397	0.494592	1.92102	0	0.0180376	15	./Project_wg_result1650543512_GSEA/mmu04620.png	13	20750;56489;170744;21926;24088;12475;18035;14281;26410;225471;12524;21897;26397	ENSMUSG00000018932;ENSMUSG00000021025;ENSMUSG00000021250;ENSMUSG00000022901;ENSMUSG00000024235;ENSMUSG00000024401;ENSMUSG00000027995;ENSMUSG00000029304;ENSMUSG00000040522;ENSMUSG00000042349;ENSMUSG00000044827;ENSMUSG00000051439;ENSMUSG00000056130
mmu05202	Transcriptional misregulation in cancer	http://www.kegg.jp/kegg-bin/show_pathway?mmu05202+212980+20183+17873+15902+12047+14254+12044+12046+12608+16000+18792+12475+56312+12045	0.444415	1.90431	0.00675676	0.0181725	21	./Project_wg_result1650543512_GSEA/mmu05202.png	14	212980;20183;17873;15902;12047;14254;12044;12046;12608;16000;18792;12475;56312;12045	ENSMUSG00000015312;ENSMUSG00000015843;ENSMUSG00000020053;ENSMUSG00000020644;ENSMUSG00000021822;ENSMUSG00000026435;ENSMUSG00000029648;ENSMUSG00000030717;ENSMUSG00000051439;ENSMUSG00000053820;ENSMUSG00000056501;ENSMUSG00000089929;ENSMUSG00000099974;ENSMUSG00000102037
mmu04668	TNF signaling pathway	http://www.kegg.jp/kegg-bin/show_pathway?mmu04668+14825+20310+17387+21926+12051+19225+12608+21929+18035+15894+14281+21938+26410+16477+26397+69601+20312+231991+18710	0.451385	1.90704	0	0.0185352	19	./Project_wg_result1650543512_GSEA/mmu04668.png	19	14825;20310;17387;21926;12051;19225;12608;21929;18035;15894;14281;21938;26410;16477;26397;69601;20312;231991;18710	ENSMUSG00000000957;ENSMUSG00000018932;ENSMUSG00000019850;ENSMUSG00000021025;ENSMUSG00000021250;ENSMUSG00000024235;ENSMUSG00000024401;ENSMUSG00000026883;ENSMUSG00000028599;ENSMUSG00000028698;ENSMUSG00000029380;ENSMUSG00000031778;ENSMUSG00000032487;ENSMUSG00000037405;ENSMUSG00000052837;ENSMUSG00000053007;ENSMUSG00000053175;ENSMUSG00000056501;ENSMUSG00000058427
mmu04380	Osteoclast differentiation	http://www.kegg.jp/kegg-bin/show_pathway?mmu04380+18733+21926+13057+17972+18035+19698+246256+14281+18034+232801+16477+18412	0.513526	1.9094	0.00515464	0.0187095	14	./Project_wg_result1650543512_GSEA/mmu04380.png	12	18733;21926;13057;17972;18035;19698;246256;14281;18034;232801;16477;18412	ENSMUSG00000002983;ENSMUSG00000006519;ENSMUSG00000015837;ENSMUSG00000021025;ENSMUSG00000021250;ENSMUSG00000024401;ENSMUSG00000025225;ENSMUSG00000052837;ENSMUSG00000058818;ENSMUSG00000059089;ENSMUSG00000070873;ENSMUSG00000071715
mmu04658	Th1 and Th2 cell differentiation	http://www.kegg.jp/kegg-bin/show_pathway?mmu04658+12501+16186+12502+14960+14961+14969	0.534036	1.91247	0	0.0187495	13	./Project_wg_result1650543512_GSEA/mmu04658.png	6	12501;16186;12502;14960;14961;14969	ENSMUSG00000002033;ENSMUSG00000031304;ENSMUSG00000032093;ENSMUSG00000036594;ENSMUSG00000060586;ENSMUSG00000073421
mmu04625	C-type lectin receptor signaling pathway	http://www.kegg.jp/kegg-bin/show_pathway?mmu04625+56489+17474+56620+21926+56644+12051+19225	0.45632	1.83839	0.011236	0.0289032	17	./Project_wg_result1650543512_GSEA/mmu04625.png	7	56489;17474;56620;21926;56644;12051;19225	ENSMUSG00000023349;ENSMUSG00000024401;ENSMUSG00000030144;ENSMUSG00000032487;ENSMUSG00000042349;ENSMUSG00000053175;ENSMUSG00000079293
mmu05203	Viral carcinogenesis	http://www.kegg.jp/kegg-bin/show_pathway?mmu05203+242341+14990+12266	0.498174	1.82541	0.0112994	0.0303285	15	./Project_wg_result1650543512_GSEA/mmu05203.png	3	242341;14990;12266	ENSMUSG00000016283;ENSMUSG00000024164;ENSMUSG00000028238
mmu05144	Malaria	http://www.kegg.jp/kegg-bin/show_pathway?mmu05144+12845+15234+21926+16408+12491+24088+15894+16414	0.525656	1.76243	0.012931	0.0434692	10	./Project_wg_result1650543512_GSEA/mmu05144.png	8	12845;15234;21926;16408;12491;24088;15894;16414	ENSMUSG00000000290;ENSMUSG00000002944;ENSMUSG00000024401;ENSMUSG00000027995;ENSMUSG00000028864;ENSMUSG00000030830;ENSMUSG00000031849;ENSMUSG00000037405

## Sheet: bulkRNA_CnpKO5xFADvs5xFAD_ORA_p
	query	significant	p_value	term_size	query_size	intersection_size	precision	recall	term_id	source	term_name	effective_domain_size	source_order	intersection
1	query_1	TRUE	2.09509e-05	165	116	13	0.112069	0.0787879	KEGG:04514	KEGG	Cell adhesion molecules	8790	295	ENSMUSG00000016283,ENSMUSG00000022636,ENSMUSG00000022132,ENSMUSG00000020310,ENSMUSG00000053977,ENSMUSG00000020598,ENSMUSG00000030577,ENSMUSG00000027322,ENSMUSG00000036594,ENSMUSG00000073421,ENSMUSG00000060586,ENSMUSG00000022656,ENSMUSG00000030830
2	query_1	TRUE	3.16897e-05	93	116	10	0.0862069	0.107527	KEGG:04640	KEGG	Hematopoietic cell lineage	8790	313	ENSMUSG00000039062,ENSMUSG00000032093,ENSMUSG00000005087,ENSMUSG00000053977,ENSMUSG00000030577,ENSMUSG00000002033,ENSMUSG00000036594,ENSMUSG00000073421,ENSMUSG00000060586,ENSMUSG00000024401
3	query_1	TRUE	3.63229e-05	173	116	13	0.112069	0.0751445	KEGG:04145	KEGG	Phagosome	8790	262	ENSMUSG00000028238,ENSMUSG00000016283,ENSMUSG00000036103,ENSMUSG00000024164,ENSMUSG00000025044,ENSMUSG00000030162,ENSMUSG00000015340,ENSMUSG00000036594,ENSMUSG00000073421,ENSMUSG00000060586,ENSMUSG00000031849,ENSMUSG00000052688,ENSMUSG00000079293
4	query_1	TRUE	0.000158374	86	116	9	0.0775862	0.104651	KEGG:05323	KEGG	Rheumatoid arthritis	8790	461	ENSMUSG00000028238,ENSMUSG00000036594,ENSMUSG00000029380,ENSMUSG00000073421,ENSMUSG00000060586,ENSMUSG00000058427,ENSMUSG00000029648,ENSMUSG00000024401,ENSMUSG00000030830
5	query_1	TRUE	0.00103529	82	116	8	0.0689655	0.097561	KEGG:04612	KEGG	Antigen processing and presentation	8790	302	ENSMUSG00000016283,ENSMUSG00000053977,ENSMUSG00000024610,ENSMUSG00000036594,ENSMUSG00000073421,ENSMUSG00000060586,ENSMUSG00000031838,ENSMUSG00000024401
6	query_1	TRUE	0.00322474	223	116	12	0.103448	0.0538117	KEGG:05169	KEGG	Epstein-Barr virus infection	8790	428	ENSMUSG00000016283,ENSMUSG00000042349,ENSMUSG00000032093,ENSMUSG00000026728,ENSMUSG00000015312,ENSMUSG00000005087,ENSMUSG00000002033,ENSMUSG00000036594,ENSMUSG00000073421,ENSMUSG00000060586,ENSMUSG00000024401,ENSMUSG00000030830
7	query_1	TRUE	0.00548805	103	116	8	0.0689655	0.0776699	KEGG:04659	KEGG	Th17 cell differentiation	8790	317	ENSMUSG00000032093,ENSMUSG00000015843,ENSMUSG00000031304,ENSMUSG00000002033,ENSMUSG00000036594,ENSMUSG00000073421,ENSMUSG00000060586,ENSMUSG00000005465
8	query_1	TRUE	0.0072052	55	116	6	0.0517241	0.109091	KEGG:05144	KEGG	Malaria	8790	414	ENSMUSG00000030361,ENSMUSG00000079298,ENSMUSG00000031849,ENSMUSG00000028864,ENSMUSG00000024401,ENSMUSG00000030830
9	query_1	TRUE	0.00927245	288	116	13	0.112069	0.0451389	KEGG:04060	KEGG	Cytokine-cytokine receptor interaction	8790	234	ENSMUSG00000030117,ENSMUSG00000021508,ENSMUSG00000026981,ENSMUSG00000038508,ENSMUSG00000031304,ENSMUSG00000045382,ENSMUSG00000009185,ENSMUSG00000018920,ENSMUSG00000048521,ENSMUSG00000029380,ENSMUSG00000058427,ENSMUSG00000005465,ENSMUSG00000024401
10	query_1	TRUE	0.0183202	92	116	7	0.0603448	0.076087	KEGG:04061	KEGG	Viral protein interaction with cytokine and cytokine receptor	8790	235	ENSMUSG00000021508,ENSMUSG00000031304,ENSMUSG00000045382,ENSMUSG00000009185,ENSMUSG00000029380,ENSMUSG00000058427,ENSMUSG00000024401
11	query_1	TRUE	0.0191893	42	116	5	0.0431034	0.119048	KEGG:04672	KEGG	Intestinal immune network for IgA production	8790	324	ENSMUSG00000020310,ENSMUSG00000045382,ENSMUSG00000036594,ENSMUSG00000073421,ENSMUSG00000060586
12	query_1	TRUE	0.0226425	24	116	4	0.0344828	0.166667	KEGG:05310	KEGG	Asthma	8790	457	ENSMUSG00000036594,ENSMUSG00000073421,ENSMUSG00000060586,ENSMUSG00000024401
13	query_1	TRUE	0.0256476	69	116	6	0.0517241	0.0869565	KEGG:05140	KEGG	Leishmaniasis	8790	411	ENSMUSG00000024164,ENSMUSG00000015340,ENSMUSG00000036594,ENSMUSG00000073421,ENSMUSG00000060586,ENSMUSG00000024401
14	query_1	TRUE	0.0413489	105	116	7	0.0603448	0.0666667	KEGG:04064	KEGG	NF-kappa B signaling pathway	8790	237	ENSMUSG00000015312,ENSMUSG00000099974,ENSMUSG00000029380,ENSMUSG00000058427,ENSMUSG00000102037,ENSMUSG00000053820,ENSMUSG00000024401
15	query_1	TRUE	0.0463579	107	116	7	0.0603448	0.0654206	KEGG:05146	KEGG	Amoebiasis	8790	416	ENSMUSG00000026193,ENSMUSG00000060147,ENSMUSG00000029380,ENSMUSG00000058427,ENSMUSG00000028691,ENSMUSG00000052688,ENSMUSG00000024401
16	query_1	FALSE	0.0525037	179	116	9	0.0775862	0.0502793	KEGG:05152	KEGG	Tuberculosis	8790	418	ENSMUSG00000028238,ENSMUSG00000024164,ENSMUSG00000024610,ENSMUSG00000036594,ENSMUSG00000073421,ENSMUSG00000060586,ENSMUSG00000024401,ENSMUSG00000030789,ENSMUSG00000079293
17	query_1	FALSE	0.0684762	55	116	5	0.0431034	0.0909091	KEGG:05330	KEGG	Allograft rejection	8790	462	ENSMUSG00000016283,ENSMUSG00000036594,ENSMUSG00000073421,ENSMUSG00000060586,ENSMUSG00000024401
18	query_1	FALSE	0.0684762	55	116	5	0.0431034	0.0909091	KEGG:05332	KEGG	Graft-versus-host disease	8790	463	ENSMUSG00000016283,ENSMUSG00000036594,ENSMUSG00000073421,ENSMUSG00000060586,ENSMUSG00000024401
19	query_1	FALSE	0.0891487	87	116	6	0.0517241	0.0689655	KEGG:04658	KEGG	Th1 and Th2 cell differentiation	8790	316	ENSMUSG00000032093,ENSMUSG00000031304,ENSMUSG00000002033,ENSMUSG00000036594,ENSMUSG00000073421,ENSMUSG00000060586
20	query_1	FALSE	0.109981	61	116	5	0.0431034	0.0819672	KEGG:05321	KEGG	Inflammatory bowel disease	8790	459	ENSMUSG00000031304,ENSMUSG00000036594,ENSMUSG00000073421,ENSMUSG00000060586,ENSMUSG00000024401
21	query_1	FALSE	0.118385	62	116	5	0.0431034	0.0806452	KEGG:04940	KEGG	Type I diabetes mellitus	8790	372	ENSMUSG00000016283,ENSMUSG00000036594,ENSMUSG00000073421,ENSMUSG00000060586,ENSMUSG00000024401
22	query_1	FALSE	0.314122	189	116	8	0.0689655	0.042328	KEGG:04062	KEGG	Chemokine signaling pathway	8790	236	ENSMUSG00000021508,ENSMUSG00000045382,ENSMUSG00000009185,ENSMUSG00000018920,ENSMUSG00000028874,ENSMUSG00000048521,ENSMUSG00000029380,ENSMUSG00000058427
23	query_1	FALSE	0.364573	80	116	5	0.0431034	0.0625	KEGG:05416	KEGG	Viral myocarditis	8790	469	ENSMUSG00000016283,ENSMUSG00000036594,ENSMUSG00000073421,ENSMUSG00000060586,ENSMUSG00000030830
24	query_1	FALSE	0.386676	239	116	9	0.0775862	0.0376569	KEGG:05166	KEGG	Human T-cell leukemia virus 1 infection	8790	425	ENSMUSG00000016283,ENSMUSG00000032093,ENSMUSG00000031304,ENSMUSG00000002033,ENSMUSG00000036594,ENSMUSG00000073421,ENSMUSG00000060586,ENSMUSG00000024401,ENSMUSG00000030830
25	query_1	FALSE	0.57331	89	116	5	0.0431034	0.0561798	KEGG:03320	KEGG	PPAR signaling pathway	8790	217	ENSMUSG00000015843,ENSMUSG00000030162,ENSMUSG00000032281,ENSMUSG00000027533,ENSMUSG00000015568
26	query_1	FALSE	0.606637	211	116	8	0.0689655	0.0379147	KEGG:05202	KEGG	Transcriptional misregulation in cancer	8790	432	ENSMUSG00000026435,ENSMUSG00000015843,ENSMUSG00000015312,ENSMUSG00000020644,ENSMUSG00000099974,ENSMUSG00000029648,ENSMUSG00000102037,ENSMUSG00000053820
27	query_1	FALSE	0.72202	60	116	4	0.0344828	0.0666667	KEGG:05134	KEGG	Legionellosis	8790	409	ENSMUSG00000024164,ENSMUSG00000029380,ENSMUSG00000058427,ENSMUSG00000024401
28	query_1	FALSE	1	8790	116	116	1	0.0131968	KEGG:00000	KEGG	KEGG root term	8790	1	ENSMUSG00000031932,ENSMUSG00000040564,ENSMUSG00000030117,ENSMUSG00000039062,ENSMUSG00000021765,ENSMUSG00000033022,ENSMUSG00000036853,ENSMUSG00000028238,ENSMUSG00000029752,ENSMUSG00000069515,ENSMUSG00000076441,ENSMUSG00000018339,ENSMUSG00000029304,ENSMUSG00000027748,ENSMUSG00000011008,ENSMUSG00000021508,ENSMUSG00000016283,ENSMUSG00000042349,ENSMUSG00000036103,ENSMUSG00000031980,ENSMUSG00000030361,…
29	query_1	FALSE	1	131	116	1	0.00862069	0.00763359	KEGG:04726	KEGG	Serotonergic synapse	8790	336	ENSMUSG00000026228
30	query_1	FALSE	1	92	116	1	0.00862069	0.0108696	KEGG:04742	KEGG	Taste transduction	8790	341	ENSMUSG00000015085
31	query_1	FALSE	1	126	116	3	0.0258621	0.0238095	KEGG:04750	KEGG	Inflammatory mediator regulation of TRP channels	8790	344	ENSMUSG00000026228,ENSMUSG00000032860,ENSMUSG00000039942
32	query_1	FALSE	1	219	116	5	0.0431034	0.0228311	KEGG:04810	KEGG	Regulation of actin cytoskeleton	8790	345	ENSMUSG00000026193,ENSMUSG00000045382,ENSMUSG00000054252,ENSMUSG00000030830,ENSMUSG00000030789
33	query_1	FALSE	1	89	116	1	0.00862069	0.011236	KEGG:04912	KEGG	GnRH signaling pathway	8790	348	ENSMUSG00000000957
34	query_1	FALSE	1	99	116	1	0.00862069	0.010101	KEGG:04916	KEGG	Melanogenesis	8790	352	ENSMUSG00000030093
35	query_1	FALSE	1	113	116	2	0.0172414	0.0176991	KEGG:04724	KEGG	Glutamatergic synapse	8790	334	ENSMUSG00000039579,ENSMUSG00000056073
36	query_1	FALSE	1	74	116	1	0.00862069	0.0135135	KEGG:04918	KEGG	Thyroid hormone synthesis	8790	354	ENSMUSG00000018339
37	query_1	FALSE	1	71	116	3	0.0258621	0.0422535	KEGG:04920	KEGG	Adipocytokine signaling pathway	8790	356	ENSMUSG00000015843,ENSMUSG00000032281,ENSMUSG00000024401
38	query_1	FALSE	1	75	116	2	0.0172414	0.0266667	KEGG:04924	KEGG	Renin secretion	8790	360	ENSMUSG00000031980,ENSMUSG00000039942
39	query_1	FALSE	1	101	116	1	0.00862069	0.00990099	KEGG:04925	KEGG	Aldosterone synthesis and secretion	8790	361	ENSMUSG00000031980
40	query_1	FALSE	1	72	116	1	0.00862069	0.0138889	KEGG:04927	KEGG	Cortisol synthesis and secretion	8790	363	ENSMUSG00000031980
41	query_1	FALSE	1	108	116	2	0.0172414	0.0185185	KEGG:04928	KEGG	Parathyroid hormone synthesis, secretion and action	8790	364	ENSMUSG00000015843,ENSMUSG00000000957
42	query_1	FALSE	1	61	116	2	0.0172414	0.0327869	KEGG:04929	KEGG	GnRH secretion	8790	365	ENSMUSG00000029304,ENSMUSG00000027748
43	query_1	FALSE	1	120	116	1	0.00862069	0.00833333	KEGG:04919	KEGG	Thyroid hormone signaling pathway	8790	355	ENSMUSG00000015843
44	query_1	FALSE	1	48	116	1	0.00862069	0.0208333	KEGG:04930	KEGG	Type II diabetes mellitus	8790	366	ENSMUSG00000024401
45	query_1	FALSE	1	121	116	1	0.00862069	0.00826446	KEGG:04722	KEGG	Neurotrophin signaling pathway	8790	332	ENSMUSG00000010609
46	query_1	FALSE	1	117	116	4	0.0344828	0.034188	KEGG:04670	KEGG	Leukocyte transendothelial migration	8790	323	ENSMUSG00000022132,ENSMUSG00000015340,ENSMUSG00000045382,ENSMUSG00000030830
47	query_1	FALSE	1	200	116	5	0.0431034	0.025	KEGG:04613	KEGG	Neutrophil extracellular trap formation	8790	303	ENSMUSG00000024164,ENSMUSG00000040522,ENSMUSG00000015340,ENSMUSG00000030830,ENSMUSG00000079293
48	query_1	FALSE	1	36	116	2	0.0172414	0.0555556	KEGG:04614	KEGG	Renin-angiotensin system	8790	304	ENSMUSG00000039062,ENSMUSG00000031980
49	query_1	FALSE	1	99	116	4	0.0344828	0.040404	KEGG:04620	KEGG	Toll-like receptor signaling pathway	8790	305	ENSMUSG00000029304,ENSMUSG00000042349,ENSMUSG00000040522,ENSMUSG00000024401
50	query_1	FALSE	1	203	116	5	0.0431034	0.0246305	KEGG:04621	KEGG	NOD-like receptor signaling pathway	8790	306	ENSMUSG00000042349,ENSMUSG00000015340,ENSMUSG00000029380,ENSMUSG00000058427,ENSMUSG00000024401
51	query_1	FALSE	1	70	116	2	0.0172414	0.0285714	KEGG:04622	KEGG	RIG-I-like receptor signaling pathway	8790	307	ENSMUSG00000042349,ENSMUSG00000024401
52	query_1	FALSE	1	63	116	1	0.00862069	0.015873	KEGG:04623	KEGG	Cytosolic DNA-sensing pathway	8790	308	ENSMUSG00000042349
53	query_1	FALSE	1	77	116	1	0.00862069	0.012987	KEGG:04721	KEGG	Synaptic vesicle cycle	8790	331	ENSMUSG00000028238
54	query_1	FALSE	1	112	116	5	0.0431034	0.0446429	KEGG:04625	KEGG	C-type lectin receptor signaling pathway	8790	310	ENSMUSG00000042349,ENSMUSG00000030144,ENSMUSG00000023349,ENSMUSG00000024401,ENSMUSG00000079293
55	query_1	FALSE	1	117	116	2	0.0172414	0.017094	KEGG:04650	KEGG	Natural killer cell mediated cytotoxicity	8790	314	ENSMUSG00000024401,ENSMUSG00000030830
56	query_1	FALSE	1	91	116	4	0.0344828	0.043956	KEGG:04657	KEGG	IL-17 signaling pathway	8790	315	ENSMUSG00000042349,ENSMUSG00000029380,ENSMUSG00000058427,ENSMUSG00000024401
57	query_1	FALSE	1	103	116	4	0.0344828	0.038835	KEGG:04660	KEGG	T cell receptor signaling pathway	8790	318	ENSMUSG00000032093,ENSMUSG00000053977,ENSMUSG00000002033,ENSMUSG00000024401
58	query_1	FALSE	1	77	116	3	0.0258621	0.038961	KEGG:04662	KEGG	B cell receptor signaling pathway	8790	319	ENSMUSG00000058818,ENSMUSG00000028459,ENSMUSG00000030577
59	query_1	FALSE	1	66	116	1	0.00862069	0.0151515	KEGG:04664	KEGG	Fc epsilon RI signaling pathway	8790	320	ENSMUSG00000024401
60	query_1	FALSE	1	113	116	4	0.0344828	0.0353982	KEGG:04668	KEGG	TNF signaling pathway	8790	322	ENSMUSG00000029380,ENSMUSG00000058427,ENSMUSG00000000957,ENSMUSG00000024401
61	query_1	FALSE	1	168	116	3	0.0258621	0.0178571	KEGG:04630	KEGG	JAK-STAT signaling pathway	8790	312	ENSMUSG00000020932,ENSMUSG00000031304,ENSMUSG00000005465
62	query_1	FALSE	1	109	116	2	0.0172414	0.0183486	KEGG:04931	KEGG	Insulin resistance	8790	367	ENSMUSG00000031980,ENSMUSG00000024401
63	query_1	FALSE	1	149	116	1	0.00862069	0.00671141	KEGG:04932	KEGG	Non-alcoholic fatty liver disease	8790	368	ENSMUSG00000024401
64	query_1	FALSE	1	101	116	4	0.0344828	0.039604	KEGG:04933	KEGG	AGE-RAGE signaling pathway in diabetic complications	8790	369	ENSMUSG00000031980,ENSMUSG00000015340,ENSMUSG00000026193,ENSMUSG00000024401
65	query_1	FALSE	1	251	116	3	0.0258621	0.0119522	KEGG:05132	KEGG	Salmonella infection	8790	407	ENSMUSG00000032231,ENSMUSG00000052688,ENSMUSG00000024401
66	query_1	FALSE	1	77	116	2	0.0172414	0.025974	KEGG:05133	KEGG	Pertussis	8790	408	ENSMUSG00000024164,ENSMUSG00000024401
67	query_1	FALSE	1	134	116	3	0.0258621	0.0223881	KEGG:05135	KEGG	Yersinia infection	8790	410	ENSMUSG00000053977,ENSMUSG00000026193,ENSMUSG00000024401
68	query_1	FALSE	1	103	116	4	0.0344828	0.038835	KEGG:05142	KEGG	Chagas disease	8790	412	ENSMUSG00000032093,ENSMUSG00000024164,ENSMUSG00000002033,ENSMUSG00000024401
69	query_1	FALSE	1	37	116	1	0.00862069	0.027027	KEGG:05143	KEGG	African trypanosomiasis	8790	413	ENSMUSG00000024401
70	query_1	FALSE	1	109	116	4	0.0344828	0.0366972	KEGG:05145	KEGG	Toxoplasmosis	8790	415	ENSMUSG00000036594,ENSMUSG00000073421,ENSMUSG00000060586,ENSMUSG00000024401
71	query_1	FALSE	1	75	116	2	0.0172414	0.0266667	KEGG:05100	KEGG	Bacterial invasion of epithelial cells	8790	401	ENSMUSG00000026193,ENSMUSG00000037148
72	query_1	FALSE	1	116	116	5	0.0431034	0.0431034	KEGG:05150	KEGG	Staphylococcus aureus infection	8790	417	ENSMUSG00000024164,ENSMUSG00000036594,ENSMUSG00000073421,ENSMUSG00000060586,ENSMUSG00000030830
73	query_1	FALSE	1	163	116	2	0.0172414	0.0122699	KEGG:05161	KEGG	Hepatitis B	8790	420	ENSMUSG00000042349,ENSMUSG00000024401
74	query_1	FALSE	1	145	116	4	0.0344828	0.0275862	KEGG:05162	KEGG	Measles	8790	421	ENSMUSG00000042349,ENSMUSG00000032093,ENSMUSG00000031304,ENSMUSG00000002033
75	query_1	FALSE	1	249	116	4	0.0344828	0.0160643	KEGG:05163	KEGG	Human cytomegalovirus infection	8790	422	ENSMUSG00000016283,ENSMUSG00000045382,ENSMUSG00000039942,ENSMUSG00000024401
76	query_1	FALSE	1	171	116	5	0.0431034	0.0292398	KEGG:05164	KEGG	Influenza A	8790	423	ENSMUSG00000042349,ENSMUSG00000036594,ENSMUSG00000073421,ENSMUSG00000060586,ENSMUSG00000024401
77	query_1	FALSE	1	354	116	9	0.0775862	0.0254237	KEGG:05165	KEGG	Human papillomavirus infection	8790	424	ENSMUSG00000028238,ENSMUSG00000029304,ENSMUSG00000016283,ENSMUSG00000042349,ENSMUSG00000030093,ENSMUSG00000026193,ENSMUSG00000031849,ENSMUSG00000039942,ENSMUSG00000024401
78	query_1	FALSE	1	218	116	6	0.0517241	0.0275229	KEGG:05167	KEGG	Kaposi sarcoma-associated herpesvirus infection	8790	426	ENSMUSG00000016283,ENSMUSG00000042349,ENSMUSG00000024164,ENSMUSG00000029380,ENSMUSG00000058427,ENSMUSG00000062082
79	query_1	FALSE	1	164	116	3	0.0258621	0.0182927	KEGG:05160	KEGG	Hepatitis C	8790	419	ENSMUSG00000042349,ENSMUSG00000022132,ENSMUSG00000024401
80	query_1	FALSE	1	199	116	1	0.00862069	0.00502513	KEGG:05034	KEGG	Alcoholism	8790	400	ENSMUSG00000039579
81	query_1	FALSE	1	40	116	1	0.00862069	0.025	KEGG:05033	KEGG	Nicotine addiction	8790	399	ENSMUSG00000039579
82	query_1	FALSE	1	68	116	1	0.00862069	0.0147059	KEGG:05031	KEGG	Amphetamine addiction	8790	397	ENSMUSG00000039579
83	query_1	FALSE	1	162	116	2	0.0172414	0.0123457	KEGG:04934	KEGG	Cushing syndrome	8790	370	ENSMUSG00000031980,ENSMUSG00000030093
84	query_1	FALSE	1	22	116	1	0.00862069	0.0454545	KEGG:04964	KEGG	Proximal tubule bicarbonate reclamation	8790	377	ENSMUSG00000060961
85	query_1	FALSE	1	27	116	1	0.00862069	0.037037	KEGG:04966	KEGG	Collecting duct acid secretion	8790	378	ENSMUSG00000028238
86	query_1	FALSE	1	86	116	2	0.0172414	0.0232558	KEGG:04970	KEGG	Salivary secretion	8790	379	ENSMUSG00000069515,ENSMUSG00000069516
87	query_1	FALSE	1	114	116	1	0.00862069	0.00877193	KEGG:04972	KEGG	Pancreatic secretion	8790	381	ENSMUSG00000060961
88	query_1	FALSE	1	100	116	1	0.00862069	0.01	KEGG:04976	KEGG	Bile secretion	8790	385	ENSMUSG00000060961
89	query_1	FALSE	1	53	116	1	0.00862069	0.0188679	KEGG:04978	KEGG	Mineral absorption	8790	387	ENSMUSG00000005413
90	query_1	FALSE	1	49	116	3	0.0258621	0.0612245	KEGG:04979	KEGG	Cholesterol metabolism	8790	388	ENSMUSG00000040564,ENSMUSG00000002985,ENSMUSG00000015568
91	query_1	FALSE	1	366	116	7	0.0603448	0.0191257	KEGG:05010	KEGG	Alzheimer disease	8790	389	ENSMUSG00000031932,ENSMUSG00000030093,ENSMUSG00000002985,ENSMUSG00000015340,ENSMUSG00000024401,ENSMUSG00000010609,ENSMUSG00000015568
92	query_1	FALSE	1	366	116	2	0.0172414	0.00546448	KEGG:05014	KEGG	Amyotrophic lateral sclerosis	8790	391	ENSMUSG00000018339,ENSMUSG00000024401
93	query_1	FALSE	1	300	116	1	0.00862069	0.00333333	KEGG:05016	KEGG	Huntington disease	8790	392	ENSMUSG00000018339
94	query_1	FALSE	1	141	116	1	0.00862069	0.0070922	KEGG:05017	KEGG	Spinocerebellar ataxia	8790	393	ENSMUSG00000039579
95	query_1	FALSE	1	266	116	3	0.0258621	0.0112782	KEGG:05020	KEGG	Prion disease	8790	394	ENSMUSG00000039579,ENSMUSG00000015340,ENSMUSG00000024401
96	query_1	FALSE	1	470	116	5	0.0431034	0.0106383	KEGG:05022	KEGG	Pathways of neurodegeneration - multiple diseases	8790	395	ENSMUSG00000018339,ENSMUSG00000030093,ENSMUSG00000015340,ENSMUSG00000024401,ENSMUSG00000010609
97	query_1	FALSE	1	48	116	1	0.00862069	0.0208333	KEGG:05030	KEGG	Cocaine addiction	8790	396	ENSMUSG00000039579
98	query_1	FALSE	1	92	116	2	0.0172414	0.0217391	KEGG:04610	KEGG	Complement and coagulation cascades	8790	300	ENSMUSG00000024164,ENSMUSG00000030789
99	query_1	FALSE	1	442	116	8	0.0689655	0.0180995	KEGG:05168	KEGG	Herpes simplex virus 1 infection	8790	427	ENSMUSG00000016283,ENSMUSG00000042349,ENSMUSG00000024164,ENSMUSG00000024610,ENSMUSG00000036594,ENSMUSG00000073421,ENSMUSG00000060586,ENSMUSG00000024401
100	query_1	FALSE	1	140	116	3	0.0258621	0.0214286	KEGG:04550	KEGG	Signaling pathways regulating pluripotency of stem cells	8790	299	ENSMUSG00000030093,ENSMUSG00000020644,ENSMUSG00000054252
101	query_1	FALSE	1	167	116	1	0.00862069	0.00598802	KEGG:04530	KEGG	Tight junction	8790	297	ENSMUSG00000022132
102	query_1	FALSE	1	50	116	1	0.00862069	0.02	KEGG:00600	KEGG	Sphingolipid metabolism	8790	97	ENSMUSG00000031266
103	query_1	FALSE	1	16	116	1	0.00862069	0.0625	KEGG:00603	KEGG	Glycosphingolipid biosynthesis - globo and isoglobo series	8790	99	ENSMUSG00000031266
104	query_1	FALSE	1	15	116	1	0.00862069	0.0666667	KEGG:00730	KEGG	Thiamine metabolism	8790	120	ENSMUSG00000028527
105	query_1	FALSE	1	8	116	1	0.00862069	0.125	KEGG:00740	KEGG	Riboflavin metabolism	8790	121	ENSMUSG00000040466
106	query_1	FALSE	1	42	116	2	0.0172414	0.047619	KEGG:00860	KEGG	Porphyrin and chlorophyll metabolism	8790	130	ENSMUSG00000005413,ENSMUSG00000040466
107	query_1	FALSE	1	11	116	1	0.00862069	0.0909091	KEGG:00920	KEGG	Sulfur metabolism	8790	141	ENSMUSG00000044986
108	query_1	FALSE	1	86	116	2	0.0172414	0.0232558	KEGG:00590	KEGG	Arachidonic acid metabolism	8790	94	ENSMUSG00000018339,ENSMUSG00000050737
109	query_1	FALSE	1	92	116	1	0.00862069	0.0108696	KEGG:00983	KEGG	Drug metabolism - other enzymes	8790	157	ENSMUSG00000024066
110	query_1	FALSE	1	121	116	1	0.00862069	0.00826446	KEGG:01200	KEGG	Carbon metabolism	8790	184	ENSMUSG00000017390
111	query_1	FALSE	1	62	116	1	0.00862069	0.016129	KEGG:01212	KEGG	Fatty acid metabolism	8790	186	ENSMUSG00000032281
112	query_1	FALSE	1	78	116	3	0.0258621	0.0384615	KEGG:01230	KEGG	Biosynthesis of amino acids	8790	188	ENSMUSG00000029752,ENSMUSG00000076441,ENSMUSG00000017390
113	query_1	FALSE	1	154	116	1	0.00862069	0.00649351	KEGG:01240	KEGG	Biosynthesis of cofactors	8790	189	ENSMUSG00000028527
114	query_1	FALSE	1	79	116	2	0.0172414	0.0253165	KEGG:01521	KEGG	EGFR tyrosine kinase inhibitor resistance	8790	193	ENSMUSG00000028864,ENSMUSG00000054252
115	query_1	FALSE	1	30	116	1	0.00862069	0.0333333	KEGG:01523	KEGG	Antifolate resistance	8790	195	ENSMUSG00000024401
116	query_1	FALSE	1	1563	116	19	0.163793	0.0121561	KEGG:01100	KEGG	Metabolic pathways	8790	181	ENSMUSG00000039062,ENSMUSG00000033022,ENSMUSG00000028238,ENSMUSG00000029752,ENSMUSG00000076441,ENSMUSG00000018339,ENSMUSG00000023913,ENSMUSG00000028527,ENSMUSG00000022126,ENSMUSG00000015085,ENSMUSG00000024066,ENSMUSG00000032281,ENSMUSG00000050737,ENSMUSG00000031266,ENSMUSG00000017390,ENSMUSG00000005413,ENSMUSG00000073678,ENSMUSG00000044986,ENSMUSG00000040466
117	query_1	FALSE	1	294	116	5	0.0431034	0.0170068	KEGG:04010	KEGG	MAPK signaling pathway	8790	224	ENSMUSG00000015312,ENSMUSG00000028864,ENSMUSG00000029648,ENSMUSG00000054252,ENSMUSG00000024401
118	query_1	FALSE	1	48	116	1	0.00862069	0.0208333	KEGG:00565	KEGG	Ether lipid metabolism	8790	91	ENSMUSG00000023913
119	query_1	FALSE	1	62	116	2	0.0172414	0.0322581	KEGG:00561	KEGG	Glycerolipid metabolism	8790	87	ENSMUSG00000031266,ENSMUSG00000015568
120	query_1	FALSE	1	66	116	1	0.00862069	0.0151515	KEGG:00010	KEGG	Glycolysis / Gluconeogenesis	8790	2	ENSMUSG00000017390
121	query_1	FALSE	1	33	116	1	0.00862069	0.030303	KEGG:00030	KEGG	Pentose phosphate pathway	8790	4	ENSMUSG00000017390
122	query_1	FALSE	1	36	116	1	0.00862069	0.0277778	KEGG:00051	KEGG	Fructose and mannose metabolism	8790	6	ENSMUSG00000017390
123	query_1	FALSE	1	32	116	1	0.00862069	0.03125	KEGG:00052	KEGG	Galactose metabolism	8790	7	ENSMUSG00000031266
124	query_1	FALSE	1	19	116	1	0.00862069	0.0526316	KEGG:00061	KEGG	Fatty acid biosynthesis	8790	9	ENSMUSG00000032281
125	query_1	FALSE	1	52	116	1	0.00862069	0.0192308	KEGG:00071	KEGG	Fatty acid degradation	8790	11	ENSMUSG00000032281
126	query_1	FALSE	1	26	116	1	0.00862069	0.0384615	KEGG:00563	KEGG	Glycosylphosphatidylinositol (GPI)-anchor biosynthesis	8790	89	ENSMUSG00000073678
127	query_1	FALSE	1	131	116	1	0.00862069	0.00763359	KEGG:00190	KEGG	Oxidative phosphorylation	8790	19	ENSMUSG00000028238
128	query_1	FALSE	1	135	116	3	0.0258621	0.0222222	KEGG:00230	KEGG	Purine metabolism	8790	23	ENSMUSG00000028527,ENSMUSG00000015085,ENSMUSG00000024066
129	query_1	FALSE	1	6	116	1	0.00862069	0.166667	KEGG:00232	KEGG	Caffeine metabolism	8790	24	ENSMUSG00000024066
130	query_1	FALSE	1	38	116	2	0.0172414	0.0526316	KEGG:00250	KEGG	Alanine, aspartate and glutamate metabolism	8790	26	ENSMUSG00000029752,ENSMUSG00000076441
131	query_1	FALSE	1	52	116	2	0.0172414	0.0384615	KEGG:00270	KEGG	Cysteine and methionine metabolism	8790	31	ENSMUSG00000033022,ENSMUSG00000044986
132	query_1	FALSE	1	13	116	1	0.00862069	0.0769231	KEGG:00430	KEGG	Taurine and hypotaurine metabolism	8790	58	ENSMUSG00000033022
133	query_1	FALSE	1	71	116	2	0.0172414	0.028169	KEGG:00480	KEGG	Glutathione metabolism	8790	65	ENSMUSG00000039062,ENSMUSG00000018339
134	query_1	FALSE	1	20	116	1	0.00862069	0.05	KEGG:00220	KEGG	Arginine biosynthesis	8790	22	ENSMUSG00000076441
135	query_1	FALSE	1	232	116	3	0.0258621	0.012931	KEGG:04014	KEGG	Ras signaling pathway	8790	228	ENSMUSG00000028864,ENSMUSG00000029648,ENSMUSG00000054252
136	query_1	FALSE	1	214	116	4	0.0344828	0.0186916	KEGG:04015	KEGG	Rap1 signaling pathway	8790	229	ENSMUSG00000028864,ENSMUSG00000029648,ENSMUSG00000054252,ENSMUSG00000030830
137	query_1	FALSE	1	240	116	7	0.0603448	0.0291667	KEGG:04020	KEGG	Calcium signaling pathway	8790	231	ENSMUSG00000036853,ENSMUSG00000011008,ENSMUSG00000026228,ENSMUSG00000045382,ENSMUSG00000028864,ENSMUSG00000029648,ENSMUSG00000054252
138	query_1	FALSE	1	176	116	2	0.0172414	0.0113636	KEGG:04218	KEGG	Cellular senescence	8790	275	ENSMUSG00000016283,ENSMUSG00000015312
139	query_1	FALSE	1	87	116	1	0.00862069	0.0114943	KEGG:04260	KEGG	Cardiac muscle contraction	8790	276	ENSMUSG00000035458
140	query_1	FALSE	1	151	116	2	0.0172414	0.013245	KEGG:04261	KEGG	Adrenergic signaling in cardiomyocytes	8790	277	ENSMUSG00000031980,ENSMUSG00000035458
141	query_1	FALSE	1	142	116	1	0.00862069	0.00704225	KEGG:04270	KEGG	Vascular smooth muscle contraction	8790	278	ENSMUSG00000031980
142	query_1	FALSE	1	168	116	2	0.0172414	0.0119048	KEGG:04310	KEGG	Wnt signaling pathway	8790	279	ENSMUSG00000030093,ENSMUSG00000024232
143	query_1	FALSE	1	60	116	1	0.00862069	0.0166667	KEGG:04330	KEGG	Notch signaling pathway	8790	281	ENSMUSG00000010609
144	query_1	FALSE	1	174	116	2	0.0172414	0.0114943	KEGG:04217	KEGG	Necroptosis	8790	274	ENSMUSG00000015340,ENSMUSG00000024401
145	query_1	FALSE	1	95	116	4	0.0344828	0.0421053	KEGG:04350	KEGG	TGF-beta signaling pathway	8790	284	ENSMUSG00000021765,ENSMUSG00000024232,ENSMUSG00000020644,ENSMUSG00000024401
146	query_1	FALSE	1	136	116	1	0.00862069	0.00735294	KEGG:04371	KEGG	Apelin signaling pathway	8790	288	ENSMUSG00000029304
147	query_1	FALSE	1	124	116	2	0.0172414	0.016129	KEGG:04380	KEGG	Osteoclast differentiation	8790	289	ENSMUSG00000058818,ENSMUSG00000024401
148	query_1	FALSE	1	156	116	3	0.0258621	0.0192308	KEGG:04390	KEGG	Hippo signaling pathway	8790	290	ENSMUSG00000030093,ENSMUSG00000054932,ENSMUSG00000020644
149	query_1	FALSE	1	200	116	5	0.0431034	0.025	KEGG:04510	KEGG	Focal adhesion	8790	293	ENSMUSG00000029304,ENSMUSG00000026193,ENSMUSG00000031849,ENSMUSG00000028864,ENSMUSG00000029648
150	query_1	FALSE	1	88	116	4	0.0344828	0.0454545	KEGG:04512	KEGG	ECM-receptor interaction	8790	294	ENSMUSG00000029304,ENSMUSG00000005087,ENSMUSG00000026193,ENSMUSG00000031849
151	query_1	FALSE	1	71	116	1	0.00862069	0.0140845	KEGG:04520	KEGG	Adherens junction	8790	296	ENSMUSG00000022656
152	query_1	FALSE	1	181	116	3	0.0258621	0.0165746	KEGG:04360	KEGG	Axon guidance	8790	285	ENSMUSG00000027748,ENSMUSG00000074785,ENSMUSG00000045382
153	query_1	FALSE	1	40	116	3	0.0258621	0.075	KEGG:04216	KEGG	Ferroptosis	8790	273	ENSMUSG00000027737,ENSMUSG00000015340,ENSMUSG00000005413
154	query_1	FALSE	1	136	116	5	0.0431034	0.0367647	KEGG:04210	KEGG	Apoptosis	8790	267	ENSMUSG00000015312,ENSMUSG00000099974,ENSMUSG00000102037,ENSMUSG00000053820,ENSMUSG00000024401
155	query_1	FALSE	1	359	116	7	0.0603448	0.0194986	KEGG:04151	KEGG	PI3K-Akt signaling pathway	8790	265	ENSMUSG00000029304,ENSMUSG00000031304,ENSMUSG00000026193,ENSMUSG00000031849,ENSMUSG00000028864,ENSMUSG00000029648,ENSMUSG00000054252
156	query_1	FALSE	1	213	116	2	0.0172414	0.00938967	KEGG:04024	KEGG	cAMP signaling pathway	8790	233	ENSMUSG00000039579,ENSMUSG00000035458
157	query_1	FALSE	1	113	116	4	0.0344828	0.0353982	KEGG:04066	KEGG	HIF-1 signaling pathway	8790	238	ENSMUSG00000015340,ENSMUSG00000017390,ENSMUSG00000005413,ENSMUSG00000029648
158	query_1	FALSE	1	131	116	2	0.0172414	0.0152672	KEGG:04068	KEGG	FoxO signaling pathway	8790	239	ENSMUSG00000021701,ENSMUSG00000015312
159	query_1	FALSE	1	124	116	1	0.00862069	0.00806452	KEGG:04071	KEGG	Sphingolipid signaling pathway	8790	241	ENSMUSG00000024401
160	query_1	FALSE	1	149	116	1	0.00862069	0.00671141	KEGG:04072	KEGG	Phospholipase D signaling pathway	8790	242	ENSMUSG00000031980
161	query_1	FALSE	1	356	116	8	0.0689655	0.0224719	KEGG:04080	KEGG	Neuroactive ligand-receptor interaction	8790	244	ENSMUSG00000031932,ENSMUSG00000031980,ENSMUSG00000026228,ENSMUSG00000024164,ENSMUSG00000039579,ENSMUSG00000056073,ENSMUSG00000032860,ENSMUSG00000039942
162	query_1	FALSE	1	123	116	1	0.00862069	0.00813008	KEGG:04110	KEGG	Cell cycle	8790	245	ENSMUSG00000015312
163	query_1	FALSE	1	72	116	1	0.00862069	0.0138889	KEGG:04115	KEGG	p53 signaling pathway	8790	250	ENSMUSG00000015312
164	query_1	FALSE	1	8	116	1	0.00862069	0.125	KEGG:04122	KEGG	Sulfur relay system	8790	252	ENSMUSG00000044986
165	query_1	FALSE	1	66	116	1	0.00862069	0.0151515	KEGG:04137	KEGG	Mitophagy - animal	8790	255	ENSMUSG00000052688
166	query_1	FALSE	1	138	116	1	0.00862069	0.00724638	KEGG:04140	KEGG	Autophagy - animal	8790	258	ENSMUSG00000052688
167	query_1	FALSE	1	131	116	3	0.0258621	0.0229008	KEGG:04142	KEGG	Lysosome	8790	260	ENSMUSG00000028238,ENSMUSG00000023830,ENSMUSG00000031266
168	query_1	FALSE	1	266	116	5	0.0431034	0.018797	KEGG:04144	KEGG	Endocytosis	8790	261	ENSMUSG00000016283,ENSMUSG00000031304,ENSMUSG00000045382,ENSMUSG00000023830,ENSMUSG00000054252
169	query_1	FALSE	1	86	116	2	0.0172414	0.0232558	KEGG:04146	KEGG	Peroxisome	8790	263	ENSMUSG00000024066,ENSMUSG00000028691
170	query_1	FALSE	1	156	116	2	0.0172414	0.0128205	KEGG:04150	KEGG	mTOR signaling pathway	8790	264	ENSMUSG00000030093,ENSMUSG00000024401
171	query_1	FALSE	1	86	116	1	0.00862069	0.0116279	KEGG:04540	KEGG	Gap junction	8790	298	ENSMUSG00000026228
172	query_1	FALSE	1	233	116	5	0.0431034	0.0214592	KEGG:05170	KEGG	Human immunodeficiency virus 1 infection	8790	429	ENSMUSG00000016283,ENSMUSG00000032093,ENSMUSG00000045382,ENSMUSG00000002033,ENSMUSG00000024401
173	query_1	FALSE	1	241	116	5	0.0431034	0.0207469	KEGG:05171	KEGG	Coronavirus disease - COVID-19	8790	430	ENSMUSG00000042349,ENSMUSG00000024164,ENSMUSG00000040522,ENSMUSG00000015340,ENSMUSG00000024401
174	query_1	FALSE	1	543	116	11	0.0948276	0.0202578	KEGG:05200	KEGG	Pathways in cancer	8790	431	ENSMUSG00000031980,ENSMUSG00000030093,ENSMUSG00000015843,ENSMUSG00000031304,ENSMUSG00000015312,ENSMUSG00000026193,ENSMUSG00000045382,ENSMUSG00000039942,ENSMUSG00000005413,ENSMUSG00000028864,ENSMUSG00000054252
175	query_1	FALSE	1	69	116	1	0.00862069	0.0144928	KEGG:05230	KEGG	Central carbon metabolism in cancer	8790	454	ENSMUSG00000054252
176	query_1	FALSE	1	88	116	2	0.0172414	0.0227273	KEGG:05235	KEGG	PD-L1 expression and PD-1 checkpoint pathway in cancer	8790	456	ENSMUSG00000032093,ENSMUSG00000002033
177	query_1	FALSE	1	71	116	4	0.0344828	0.056338	KEGG:05320	KEGG	Autoimmune thyroid disease	8790	458	ENSMUSG00000016283,ENSMUSG00000036594,ENSMUSG00000073421,ENSMUSG00000060586
178	query_1	FALSE	1	142	116	5	0.0431034	0.0352113	KEGG:05322	KEGG	Systemic lupus erythematosus	8790	460	ENSMUSG00000024164,ENSMUSG00000036594,ENSMUSG00000073421,ENSMUSG00000060586,ENSMUSG00000024401
179	query_1	FALSE	1	36	116	3	0.0258621	0.0833333	KEGG:05340	KEGG	Primary immunodeficiency	8790	464	ENSMUSG00000032093,ENSMUSG00000031304,ENSMUSG00000053977
180	query_1	FALSE	1	91	116	3	0.0258621	0.032967	KEGG:05410	KEGG	Hypertrophic cardiomyopathy	8790	465	ENSMUSG00000031980,ENSMUSG00000024401,ENSMUSG00000035458
181	query_1	FALSE	1	150	116	4	0.0344828	0.0266667	KEGG:05226	KEGG	Gastric cancer	8790	453	ENSMUSG00000030093,ENSMUSG00000015843,ENSMUSG00000015312,ENSMUSG00000028864
182	query_1	FALSE	1	77	116	1	0.00862069	0.012987	KEGG:05412	KEGG	Arrhythmogenic right ventricular cardiomyopathy	8790	466	ENSMUSG00000041957
183	query_1	FALSE	1	204	116	3	0.0258621	0.0147059	KEGG:05415	KEGG	Diabetic cardiomyopathy	8790	468	ENSMUSG00000031980,ENSMUSG00000015340,ENSMUSG00000035458
184	query_1	FALSE	1	216	116	7	0.0603448	0.0324074	KEGG:05417	KEGG	Lipid and atherosclerosis	8790	470	ENSMUSG00000042349,ENSMUSG00000015843,ENSMUSG00000030162,ENSMUSG00000015340,ENSMUSG00000029380,ENSMUSG00000058427,ENSMUSG00000024401
185	query_1	FALSE	1	146	116	3	0.0258621	0.0205479	KEGG:05418	KEGG	Fluid shear stress and atherosclerosis	8790	471	ENSMUSG00000076441,ENSMUSG00000005413,ENSMUSG00000024401
186	query_1	FALSE	1	94	116	3	0.0258621	0.0319149	KEGG:05414	KEGG	Dilated cardiomyopathy	8790	467	ENSMUSG00000031980,ENSMUSG00000024401,ENSMUSG00000035458
187	query_1	FALSE	1	174	116	4	0.0344828	0.0229885	KEGG:05225	KEGG	Hepatocellular carcinoma	8790	452	ENSMUSG00000030093,ENSMUSG00000015312,ENSMUSG00000005413,ENSMUSG00000028864
188	query_1	FALSE	1	147	116	2	0.0172414	0.0136054	KEGG:05224	KEGG	Breast cancer	8790	451	ENSMUSG00000030093,ENSMUSG00000015312
189	query_1	FALSE	1	72	116	3	0.0258621	0.0416667	KEGG:05223	KEGG	Non-small cell lung cancer	8790	450	ENSMUSG00000015843,ENSMUSG00000015312,ENSMUSG00000028864
190	query_1	FALSE	1	221	116	3	0.0258621	0.0135747	KEGG:05203	KEGG	Viral carcinogenesis	8790	433	ENSMUSG00000028238,ENSMUSG00000016283,ENSMUSG00000024164
191	query_1	FALSE	1	204	116	5	0.0431034	0.0245098	KEGG:05205	KEGG	Proteoglycans in cancer	8790	435	ENSMUSG00000030093,ENSMUSG00000005087,ENSMUSG00000026193,ENSMUSG00000028864,ENSMUSG00000024401
192	query_1	FALSE	1	302	116	5	0.0431034	0.0165563	KEGG:05206	KEGG	MicroRNAs in cancer	8790	436	ENSMUSG00000026435,ENSMUSG00000026728,ENSMUSG00000005087,ENSMUSG00000005413,ENSMUSG00000054252
193	query_1	FALSE	1	88	116	1	0.00862069	0.0113636	KEGG:05210	KEGG	Colorectal cancer	8790	437	ENSMUSG00000015312
194	query_1	FALSE	1	68	116	1	0.00862069	0.0147059	KEGG:05211	KEGG	Renal cell carcinoma	8790	438	ENSMUSG00000028864
195	query_1	FALSE	1	76	116	1	0.00862069	0.0131579	KEGG:05212	KEGG	Pancreatic cancer	8790	439	ENSMUSG00000015312
196	query_1	FALSE	1	58	116	1	0.00862069	0.0172414	KEGG:05213	KEGG	Endometrial cancer	8790	440	ENSMUSG00000015312
197	query_1	FALSE	1	74	116	1	0.00862069	0.0135135	KEGG:05214	KEGG	Glioma	8790	441	ENSMUSG00000015312
198	query_1	FALSE	1	37	116	2	0.0172414	0.0540541	KEGG:05216	KEGG	Thyroid cancer	8790	443	ENSMUSG00000015843,ENSMUSG00000015312
199	query_1	FALSE	1	63	116	2	0.0172414	0.031746	KEGG:05217	KEGG	Basal cell carcinoma	8790	444	ENSMUSG00000030093,ENSMUSG00000015312
200	query_1	FALSE	1	72	116	2	0.0172414	0.0277778	KEGG:05218	KEGG	Melanoma	8790	445	ENSMUSG00000015312,ENSMUSG00000028864
201	query_1	FALSE	1	41	116	1	0.00862069	0.0243902	KEGG:05219	KEGG	Bladder cancer	8790	446	ENSMUSG00000054252
202	query_1	FALSE	1	76	116	1	0.00862069	0.0131579	KEGG:05220	KEGG	Chronic myeloid leukemia	8790	447	ENSMUSG00000015312
203	query_1	FALSE	1	70	116	3	0.0258621	0.0428571	KEGG:05221	KEGG	Acute myeloid leukemia	8790	448	ENSMUSG00000099974,ENSMUSG00000102037,ENSMUSG00000053820
204	query_1	FALSE	1	93	116	3	0.0258621	0.0322581	KEGG:05222	KEGG	Small cell lung cancer	8790	449	ENSMUSG00000015843,ENSMUSG00000015312,ENSMUSG00000026193
205	query_1	TRUE	2.66126e-07	500	130	28	0.215385	0.056	REAC:R-MMU-6798695	REAC	Neutrophil degranulation	8631	916	ENSMUSG00000039062,ENSMUSG00000032561,ENSMUSG00000016283,ENSMUSG00000025473,ENSMUSG00000030144,ENSMUSG00000024164,ENSMUSG00000013974,ENSMUSG00000060470,ENSMUSG00000030162,ENSMUSG00000069516,ENSMUSG00000058818,ENSMUSG00000015340,ENSMUSG00000019088,ENSMUSG00000023830,ENSMUSG00000028874,ENSMUSG00000034993,ENSMUSG00000060147,ENSMUSG00000031266,ENSMUSG00000056888,ENSMUSG00000029380,ENSMUSG00000027533,…
206	query_1	TRUE	0.000283516	998	130	35	0.269231	0.0350701	REAC:R-MMU-168249	REAC	Innate Immune System	8631	666	ENSMUSG00000039062,ENSMUSG00000028238,ENSMUSG00000032561,ENSMUSG00000016283,ENSMUSG00000042349,ENSMUSG00000025473,ENSMUSG00000030144,ENSMUSG00000024164,ENSMUSG00000013974,ENSMUSG00000040522,ENSMUSG00000063193,ENSMUSG00000060470,ENSMUSG00000030162,ENSMUSG00000069516,ENSMUSG00000058818,ENSMUSG00000015340,ENSMUSG00000019088,ENSMUSG00000023830,ENSMUSG00000028874,ENSMUSG00000034993,ENSMUSG00000060147,…
207	query_1	TRUE	0.000748842	1637	130	47	0.361538	0.0287111	REAC:R-MMU-168256	REAC	Immune System	8631	652	ENSMUSG00000039062,ENSMUSG00000028238,ENSMUSG00000032561,ENSMUSG00000016283,ENSMUSG00000042349,ENSMUSG00000025473,ENSMUSG00000032093,ENSMUSG00000030144,ENSMUSG00000024164,ENSMUSG00000026981,ENSMUSG00000013974,ENSMUSG00000040522,ENSMUSG00000063193,ENSMUSG00000060470,ENSMUSG00000030329,ENSMUSG00000031382,ENSMUSG00000030162,ENSMUSG00000069516,ENSMUSG00000020310,ENSMUSG00000058818,ENSMUSG00000015340,…
208	query_1	FALSE	0.12739	66	130	6	0.0461538	0.0909091	REAC:R-MMU-216083	REAC	Integrin cell surface interactions	8631	675	ENSMUSG00000029304,ENSMUSG00000020310,ENSMUSG00000026193,ENSMUSG00000031849,ENSMUSG00000030830,ENSMUSG00000030789
209	query_1	FALSE	0.23083	199	130	10	0.0769231	0.0502513	REAC:R-MMU-198933	REAC	Immunoregulatory interactions between a Lymphoid and a non-Lymphoid cell	8631	653	ENSMUSG00000016283,ENSMUSG00000032093,ENSMUSG00000024164,ENSMUSG00000063193,ENSMUSG00000030329,ENSMUSG00000020310,ENSMUSG00000053977,ENSMUSG00000069607,ENSMUSG00000002033,ENSMUSG00000030830
210	query_1	FALSE	0.241549	13	130	3	0.0230769	0.230769	REAC:R-MMU-416700	REAC	Other semaphorin interactions	8631	961	ENSMUSG00000074785,ENSMUSG00000028459,ENSMUSG00000030123
211	query_1	FALSE	0.333879	108	130	7	0.0538462	0.0648148	REAC:R-MMU-8957275	REAC	Post-translational protein phosphorylation	8631	1054	ENSMUSG00000029304,ENSMUSG00000024164,ENSMUSG00000002985,ENSMUSG00000026193,ENSMUSG00000054932,ENSMUSG00000025854,ENSMUSG00000068220
212	query_1	FALSE	0.457396	114	130	7	0.0538462	0.0614035	REAC:R-MMU-381426	REAC	Regulation of Insulin-like Growth Factor (IGF) transport and uptake by Insulin-like Growth Factor Binding Proteins (IGFBPs)	8631	1220	ENSMUSG00000029304,ENSMUSG00000024164,ENSMUSG00000002985,ENSMUSG00000026193,ENSMUSG00000054932,ENSMUSG00000025854,ENSMUSG00000068220
213	query_1	FALSE	0.48782	258	130	11	0.0846154	0.0426357	REAC:R-MMU-1474244	REAC	Extracellular matrix organization	8631	452	ENSMUSG00000049723,ENSMUSG00000029304,ENSMUSG00000025473,ENSMUSG00000020310,ENSMUSG00000026193,ENSMUSG00000006205,ENSMUSG00000031849,ENSMUSG00000024053,ENSMUSG00000000957,ENSMUSG00000030830,ENSMUSG00000030789
214	query_1	FALSE	0.61734	5	130	2	0.0153846	0.4	REAC:R-MMU-8964046	REAC	VLDL clearance	8631	1633	ENSMUSG00000040564,ENSMUSG00000074336
215	query_1	FALSE	0.61734	5	130	2	0.0153846	0.4	REAC:R-MMU-8866423	REAC	VLDL assembly	8631	1632	ENSMUSG00000040564,ENSMUSG00000074336
216	query_1	FALSE	0.652255	18	130	3	0.0230769	0.166667	REAC:R-MMU-8963898	REAC	Plasma lipoprotein assembly	8631	1034	ENSMUSG00000040564,ENSMUSG00000074336,ENSMUSG00000002985
217	query_1	FALSE	1	235	130	4	0.0307692	0.0170213	REAC:R-MMU-76002	REAC	Platelet activation, signaling and aggregation	8631	1041	ENSMUSG00000006522,ENSMUSG00000028108,ENSMUSG00000026193,ENSMUSG00000028864
218	query_1	FALSE	1	25	130	2	0.0153846	0.08	REAC:R-MMU-8963899	REAC	Plasma lipoprotein remodeling	8631	1037	ENSMUSG00000002985,ENSMUSG00000015568
219	query_1	FALSE	1	16	130	1	0.00769231	0.0625	REAC:R-MMU-8949664	REAC	Processing of SMDT1	8631	1072	ENSMUSG00000027994
220	query_1	FALSE	1	29	130	3	0.0230769	0.103448	REAC:R-MMU-8964043	REAC	Plasma lipoprotein clearance	8631	1036	ENSMUSG00000040564,ENSMUSG00000074336,ENSMUSG00000002985
221	query_1	FALSE	1	59	130	4	0.0307692	0.0677966	REAC:R-MMU-174824	REAC	Plasma lipoprotein assembly, remodeling, and clearance	8631	1035	ENSMUSG00000040564,ENSMUSG00000074336,ENSMUSG00000002985,ENSMUSG00000015568
222	query_1	FALSE	1	109	130	4	0.0307692	0.0366972	REAC:R-MMU-114608	REAC	Platelet degranulation	8631	1043	ENSMUSG00000006522,ENSMUSG00000028108,ENSMUSG00000026193,ENSMUSG00000028864
223	query_1	FALSE	1	74	130	1	0.00769231	0.0135135	REAC:R-MMU-418346	REAC	Platelet homeostasis	8631	1044	ENSMUSG00000028874
224	query_1	FALSE	1	17	130	1	0.00769231	0.0588235	REAC:R-MMU-432142	REAC	Platelet sensitization by LDL	8631	1045	ENSMUSG00000028874
225	query_1	FALSE	1	84	130	2	0.0153846	0.0238095	REAC:R-MMU-163125	REAC	Post-translational modification: synthesis of GPI-anchored proteins	8631	1052	ENSMUSG00000073678,ENSMUSG00000000682
226	query_1	FALSE	1	1216	130	15	0.115385	0.0123355	REAC:R-MMU-597592	REAC	Post-translational protein modification	8631	1053	ENSMUSG00000044162,ENSMUSG00000029304,ENSMUSG00000042349,ENSMUSG00000024164,ENSMUSG00000002985,ENSMUSG00000031382,ENSMUSG00000033316,ENSMUSG00000026193,ENSMUSG00000054932,ENSMUSG00000025854,ENSMUSG00000073678,ENSMUSG00000068220,ENSMUSG00000052688,ENSMUSG00000000682,ENSMUSG00000031438
227	query_1	FALSE	1	17	130	2	0.0153846	0.117647	REAC:R-MMU-202427	REAC	Phosphorylation of CD3 and TCR zeta chains	8631	1029	ENSMUSG00000032093,ENSMUSG00000002033
228	query_1	FALSE	1	9	130	1	0.00769231	0.111111	REAC:R-MMU-8850843	REAC	Phosphate bond hydrolysis by NTPDase proteins	8631	1022	ENSMUSG00000015085
229	query_1	FALSE	1	107	130	2	0.0153846	0.0186916	REAC:R-MMU-211945	REAC	Phase I - Functionalization of compounds	8631	1018	ENSMUSG00000090700,ENSMUSG00000003484
230	query_1	FALSE	1	89	130	1	0.00769231	0.011236	REAC:R-MMU-1296071	REAC	Potassium Channels	8631	1057	ENSMUSG00000027895
231	query_1	FALSE	1	33	130	1	0.00769231	0.030303	REAC:R-MMU-76009	REAC	Platelet Aggregation (Plug Formation)	8631	1040	ENSMUSG00000026193
232	query_1	FALSE	1	113	130	1	0.00769231	0.00884956	REAC:R-MMU-5357801	REAC	Programmed Cell Death	8631	1075	ENSMUSG00000026728
233	query_1	FALSE	1	97	130	1	0.00769231	0.0103093	REAC:R-MMU-9609507	REAC	Protein localization	8631	1084	ENSMUSG00000005413
234	query_1	FALSE	1	1027	130	13	0.1	0.0126582	REAC:R-MMU-372790	REAC	Signaling by GPCR	8631	1372	ENSMUSG00000031932,ENSMUSG00000054200,ENSMUSG00000026228,ENSMUSG00000024164,ENSMUSG00000002985,ENSMUSG00000026424,ENSMUSG00000018920,ENSMUSG00000048521,ENSMUSG00000029380,ENSMUSG00000058427,ENSMUSG00000039942,ENSMUSG00000026358,ENSMUSG00000015568
235	query_1	FALSE	1	13	130	1	0.00769231	0.0769231	REAC:R-MMU-1502540	REAC	Signaling by Activin	8631	1360	ENSMUSG00000021765
236	query_1	FALSE	1	2311	130	27	0.207692	0.0116833	REAC:R-MMU-162582	REAC	Signal Transduction	8631	1355	ENSMUSG00000031932,ENSMUSG00000021765,ENSMUSG00000028238,ENSMUSG00000029304,ENSMUSG00000029816,ENSMUSG00000054200,ENSMUSG00000026228,ENSMUSG00000030093,ENSMUSG00000024164,ENSMUSG00000002985,ENSMUSG00000015843,ENSMUSG00000015340,ENSMUSG00000026193,ENSMUSG00000024232,ENSMUSG00000026424,ENSMUSG00000037148,ENSMUSG00000018920,ENSMUSG00000048521,ENSMUSG00000029380,ENSMUSG00000027533,ENSMUSG00000058427,…
237	query_1	FALSE	1	11	130	1	0.00769231	0.0909091	REAC:R-MMU-390666	REAC	Serotonin receptors	8631	1353	ENSMUSG00000026228
238	query_1	FALSE	1	470	130	2	0.0153846	0.00425532	REAC:R-MMU-9709957	REAC	Sensory Perception	8631	1347	ENSMUSG00000002985,ENSMUSG00000015568
239	query_1	FALSE	1	47	130	3	0.0230769	0.0638298	REAC:R-MMU-373755	REAC	Semaphorin interactions	8631	1344	ENSMUSG00000074785,ENSMUSG00000028459,ENSMUSG00000030123
240	query_1	FALSE	1	64	130	1	0.00769231	0.015625	REAC:R-MMU-9663891	REAC	Selective autophagy	8631	1337	ENSMUSG00000026728
241	query_1	FALSE	1	3	130	1	0.00769231	0.333333	REAC:R-MMU-3000497	REAC	Scavenging by Class H Receptors	8631	1334	ENSMUSG00000035459
242	query_1	FALSE	1	9	130	2	0.0153846	0.222222	REAC:R-MMU-3000480	REAC	Scavenging by Class A Receptors	8631	1332	ENSMUSG00000002985,ENSMUSG00000025044
243	query_1	FALSE	1	11	130	1	0.00769231	0.0909091	REAC:R-MMU-4755510	REAC	SUMOylation of immune response proteins	8631	1327	ENSMUSG00000042349
244	query_1	FALSE	1	153	130	1	0.00769231	0.00653595	REAC:R-MMU-2990846	REAC	SUMOylation	8631	1320	ENSMUSG00000042349
245	query_1	FALSE	1	148	130	1	0.00769231	0.00675676	REAC:R-MMU-3108232	REAC	SUMO E3 ligases SUMOylate target proteins	8631	1316	ENSMUSG00000042349
246	query_1	FALSE	1	218	130	5	0.0384615	0.0229358	REAC:R-MMU-425407	REAC	SLC-mediated transmembrane transport	8631	1306	ENSMUSG00000026435,ENSMUSG00000027737,ENSMUSG00000020805,ENSMUSG00000034591,ENSMUSG00000060961
247	query_1	FALSE	1	116	130	1	0.00769231	0.00862069	REAC:R-MMU-2029485	REAC	Role of phospholipids in phagocytosis	8631	1290	ENSMUSG00000002033
248	query_1	FALSE	1	40	130	1	0.00769231	0.025	REAC:R-MMU-6811440	REAC	Retrograde transport at the Trans-Golgi-Network	8631	1282	ENSMUSG00000023830
249	query_1	FALSE	1	43	130	2	0.0153846	0.0465116	REAC:R-MMU-975634	REAC	Retinoid metabolism and transport	8631	1280	ENSMUSG00000002985,ENSMUSG00000015568
250	query_1	FALSE	1	113	130	4	0.0307692	0.0353982	REAC:R-MMU-76005	REAC	Response to elevated platelet cytosolic Ca2+	8631	1278	ENSMUSG00000006522,ENSMUSG00000028108,ENSMUSG00000026193,ENSMUSG00000028864
251	query_1	FALSE	1	4	130	1	0.00769231	0.25	REAC:R-MMU-5676934	REAC	Protein repair	8631	1086	ENSMUSG00000075705
252	query_1	FALSE	1	17	130	1	0.00769231	0.0588235	REAC:R-MMU-74259	REAC	Purine catabolism	8631	1092	ENSMUSG00000024066
253	query_1	FALSE	1	77	130	1	0.00769231	0.012987	REAC:R-MMU-8876198	REAC	RAB GEFs exchange GTP for GDP on RABs	8631	1103	ENSMUSG00000052688
254	query_1	FALSE	1	53	130	1	0.00769231	0.0188679	REAC:R-MMU-8873719	REAC	RAB geranylgeranylation	8631	1104	ENSMUSG00000052688
255	query_1	FALSE	1	245	130	2	0.0153846	0.00816327	REAC:R-MMU-5673001	REAC	RAF/MAP kinase cascade	8631	1110	ENSMUSG00000026193,ENSMUSG00000028864
256	query_1	FALSE	1	233	130	1	0.00769231	0.00429185	REAC:R-MMU-195258	REAC	RHO GTPase Effectors	8631	1113	ENSMUSG00000015340
257	query_1	FALSE	1	8	130	1	0.00769231	0.125	REAC:R-MMU-391908	REAC	Prostanoid ligand receptors	8631	1082	ENSMUSG00000039942
258	query_1	FALSE	1	23	130	1	0.00769231	0.0434783	REAC:R-MMU-5668599	REAC	RHO GTPases Activate NADPH Oxidases	8631	1116	ENSMUSG00000015340
259	query_1	FALSE	1	36	130	2	0.0153846	0.0555556	REAC:R-MMU-1222556	REAC	ROS and RNS production in phagocytes	8631	1170	ENSMUSG00000028238,ENSMUSG00000015340
260	query_1	FALSE	1	100	130	1	0.00769231	0.01	REAC:R-MMU-9007101	REAC	Rab regulation of trafficking	8631	1189	ENSMUSG00000052688
261	query_1	FALSE	1	134	130	1	0.00769231	0.00746269	REAC:R-MMU-977606	REAC	Regulation of Complement cascade	8631	1212	ENSMUSG00000024164
262	query_1	FALSE	1	30	130	1	0.00769231	0.0333333	REAC:R-MMU-5357905	REAC	Regulation of TNFR1 signaling	8631	1232	ENSMUSG00000024401
263	query_1	FALSE	1	151	130	1	0.00769231	0.00662252	REAC:R-MMU-2029482	REAC	Regulation of actin dynamics for phagocytic cup formation	8631	1241	ENSMUSG00000002033
264	query_1	FALSE	1	182	130	6	0.0461538	0.032967	REAC:R-MMU-375276	REAC	Peptide ligand-binding receptors	8631	1009	ENSMUSG00000024164,ENSMUSG00000026424,ENSMUSG00000018920,ENSMUSG00000048521,ENSMUSG00000029380,ENSMUSG00000058427
265	query_1	FALSE	1	946	130	3	0.0230769	0.00317125	REAC:R-MMU-73857	REAC	RNA Polymerase II Transcription	8631	1155	ENSMUSG00000015843,ENSMUSG00000021701,ENSMUSG00000028691
266	query_1	FALSE	1	58	130	2	0.0153846	0.0344828	REAC:R-MMU-2980736	REAC	Peptide hormone metabolism	8631	1008	ENSMUSG00000054200,ENSMUSG00000023913
267	query_1	FALSE	1	33	130	1	0.00769231	0.030303	REAC:R-MMU-3000171	REAC	Non-integrin membrane-ECM interactions	8631	921	ENSMUSG00000026193
268	query_1	FALSE	1	219	130	1	0.00769231	0.00456621	REAC:R-MMU-1257604	REAC	PIP3 activates AKT signaling	8631	986	ENSMUSG00000028864
269	query_1	FALSE	1	166	130	1	0.00769231	0.0060241	REAC:R-MMU-6805567	REAC	Keratinization	8631	737	ENSMUSG00000041957
270	query_1	FALSE	1	37	130	1	0.00769231	0.027027	REAC:R-MMU-5674135	REAC	MAP2K and MAPK activation	8631	765	ENSMUSG00000026193
271	query_1	FALSE	1	273	130	2	0.0153846	0.00732601	REAC:R-MMU-5683057	REAC	MAPK family signaling cascades	8631	767	ENSMUSG00000026193,ENSMUSG00000028864
272	query_1	FALSE	1	251	130	2	0.0153846	0.00796813	REAC:R-MMU-5684996	REAC	MAPK1/MAPK3 signaling	8631	770	ENSMUSG00000026193,ENSMUSG00000028864
273	query_1	FALSE	1	5	130	1	0.00769231	0.2	REAC:R-MMU-6806942	REAC	MET Receptor Activation	8631	774	ENSMUSG00000028864
274	query_1	FALSE	1	5	130	1	0.00769231	0.2	REAC:R-MMU-8851907	REAC	MET activates PI3K/AKT signaling	8631	775	ENSMUSG00000028864
275	query_1	FALSE	1	55	130	2	0.0153846	0.0363636	REAC:R-MMU-917937	REAC	Iron uptake and transport	8631	730	ENSMUSG00000028238,ENSMUSG00000005413
276	query_1	FALSE	1	26	130	2	0.0153846	0.0769231	REAC:R-MMU-8874081	REAC	MET activates PTK2 signaling	8631	776	ENSMUSG00000026193,ENSMUSG00000028864
277	query_1	FALSE	1	9	130	1	0.00769231	0.111111	REAC:R-MMU-8875555	REAC	MET activates RAP1 and RAC1	8631	778	ENSMUSG00000028864
278	query_1	FALSE	1	8	130	1	0.00769231	0.125	REAC:R-MMU-8851805	REAC	MET activates RAS signaling	8631	779	ENSMUSG00000028864
279	query_1	FALSE	1	2	130	1	0.00769231	0.5	REAC:R-MMU-8875791	REAC	MET activates STAT3	8631	780	ENSMUSG00000028864
280	query_1	FALSE	1	4	130	1	0.00769231	0.25	REAC:R-MMU-8875513	REAC	MET interacts with TNS proteins	8631	781	ENSMUSG00000028864
281	query_1	FALSE	1	36	130	2	0.0153846	0.0555556	REAC:R-MMU-8875878	REAC	MET promotes cell motility	8631	782	ENSMUSG00000026193,ENSMUSG00000028864
282	query_1	FALSE	1	9	130	1	0.00769231	0.111111	REAC:R-MMU-8875656	REAC	MET receptor recycling	8631	783	ENSMUSG00000028864
283	query_1	FALSE	1	4	130	1	0.00769231	0.25	REAC:R-MMU-8865999	REAC	MET activates PTPN11	8631	777	ENSMUSG00000028864
284	query_1	FALSE	1	128	130	2	0.0153846	0.015625	REAC:R-MMU-2132295	REAC	MHC class II antigen presentation	8631	784	ENSMUSG00000024610,ENSMUSG00000031838
285	query_1	FALSE	1	11	130	1	0.00769231	0.0909091	REAC:R-MMU-451306	REAC	Ionotropic activity of kainate receptors	8631	729	ENSMUSG00000056073
286	query_1	FALSE	1	50	130	1	0.00769231	0.02	REAC:R-MMU-5578775	REAC	Ion homeostasis	8631	726	ENSMUSG00000035458
287	query_1	FALSE	1	11	130	1	0.00769231	0.0909091	REAC:R-MMU-400508	REAC	Incretin synthesis, secretion, and inactivation	8631	657	ENSMUSG00000054200
288	query_1	FALSE	1	115	130	1	0.00769231	0.00869565	REAC:R-MMU-166663	REAC	Initial triggering of complement	8631	664	ENSMUSG00000024164
289	query_1	FALSE	1	15	130	1	0.00769231	0.0666667	REAC:R-MMU-9609523	REAC	Insertion of tail-anchored proteins into the endoplasmic reticulum membrane	8631	669	ENSMUSG00000005413
290	query_1	FALSE	1	26	130	1	0.00769231	0.0384615	REAC:R-MMU-77387	REAC	Insulin receptor recycling	8631	672	ENSMUSG00000028238
291	query_1	FALSE	1	25	130	1	0.00769231	0.04	REAC:R-MMU-354192	REAC	Integrin signaling	8631	676	ENSMUSG00000026193
292	query_1	FALSE	1	25	130	1	0.00769231	0.04	REAC:R-MMU-499943	REAC	Interconversion of nucleotide di- and triphosphates	8631	681	ENSMUSG00000028527
293	query_1	FALSE	1	51	130	1	0.00769231	0.0196078	REAC:R-MMU-936837	REAC	Ion transport by P-type ATPases	8631	728	ENSMUSG00000036622
294	query_1	FALSE	1	104	130	1	0.00769231	0.00961538	REAC:R-MMU-446652	REAC	Interleukin-1 family signaling	8631	687	ENSMUSG00000026981
295	query_1	FALSE	1	13	130	1	0.00769231	0.0769231	REAC:R-MMU-447115	REAC	Interleukin-12 family signaling	8631	691	ENSMUSG00000005465
296	query_1	FALSE	1	8	130	1	0.00769231	0.125	REAC:R-MMU-9020956	REAC	Interleukin-27 signaling	8631	700	ENSMUSG00000005465
297	query_1	FALSE	1	6	130	1	0.00769231	0.166667	REAC:R-MMU-8984722	REAC	Interleukin-35 Signalling	8631	703	ENSMUSG00000005465
298	query_1	FALSE	1	174	130	1	0.00769231	0.00574713	REAC:R-MMU-6811442	REAC	Intra-Golgi and retrograde Golgi-to-ER traffic	8631	715	ENSMUSG00000023830
299	query_1	FALSE	1	243	130	1	0.00769231	0.00411523	REAC:R-MMU-9006925	REAC	Intracellular signaling by second messengers	8631	719	ENSMUSG00000028864
300	query_1	FALSE	1	166	130	5	0.0384615	0.0301205	REAC:R-MMU-983712	REAC	Ion channel transport	8631	725	ENSMUSG00000036853,ENSMUSG00000028238,ENSMUSG00000027748,ENSMUSG00000011008,ENSMUSG00000036622
301	query_1	FALSE	1	92	130	1	0.00769231	0.0108696	REAC:R-MMU-9020702	REAC	Interleukin-1 signaling	8631	689	ENSMUSG00000026981
302	query_1	FALSE	1	116	130	1	0.00769231	0.00862069	REAC:R-MMU-1632852	REAC	Macroautophagy	8631	786	ENSMUSG00000026728
303	query_1	FALSE	1	513	130	4	0.0307692	0.00779727	REAC:R-MMU-199991	REAC	Membrane Trafficking	8631	789	ENSMUSG00000023830,ENSMUSG00000002033,ENSMUSG00000031098,ENSMUSG00000052688
304	query_1	FALSE	1	1679	130	21	0.161538	0.0125074	REAC:R-MMU-1430728	REAC	Metabolism	8631	790	ENSMUSG00000033022,ENSMUSG00000035459,ENSMUSG00000029752,ENSMUSG00000076441,ENSMUSG00000090700,ENSMUSG00000002985,ENSMUSG00000028527,ENSMUSG00000003484,ENSMUSG00000032911,ENSMUSG00000015085,ENSMUSG00000024066,ENSMUSG00000032281,ENSMUSG00000050737,ENSMUSG00000031266,ENSMUSG00000027533,ENSMUSG00000017390,ENSMUSG00000005413,ENSMUSG00000044986,ENSMUSG00000040466,ENSMUSG00000025287,ENSMUSG00000015568
305	query_1	FALSE	1	98	130	1	0.00769231	0.0102041	REAC:R-MMU-199418	REAC	Negative regulation of the PI3K/AKT network	8631	903	ENSMUSG00000028864
306	query_1	FALSE	1	15	130	1	0.00769231	0.0666667	REAC:R-MMU-936440	REAC	Negative regulators of DDX58/IFIH1 signaling	8631	904	ENSMUSG00000042349
307	query_1	FALSE	1	10	130	1	0.00769231	0.1	REAC:R-MMU-373753	REAC	Nephrin family interactions	8631	905	ENSMUSG00000036915
308	query_1	FALSE	1	255	130	3	0.0230769	0.0117647	REAC:R-MMU-9675108	REAC	Nervous system development	8631	906	ENSMUSG00000074785,ENSMUSG00000028459,ENSMUSG00000030123
309	query_1	FALSE	1	306	130	3	0.0230769	0.00980392	REAC:R-MMU-112316	REAC	Neuronal System	8631	910	ENSMUSG00000027895,ENSMUSG00000039579,ENSMUSG00000056073
310	query_1	FALSE	1	130	130	2	0.0153846	0.0153846	REAC:R-MMU-112314	REAC	Neurotransmitter receptors and postsynaptic signal transmission	8631	913	ENSMUSG00000039579,ENSMUSG00000056073
311	query_1	FALSE	1	19	130	1	0.00769231	0.0526316	REAC:R-MMU-6807004	REAC	Negative regulation of MET activity	8631	899	ENSMUSG00000028864
312	query_1	FALSE	1	66	130	1	0.00769231	0.0151515	REAC:R-MMU-74752	REAC	Signaling by Insulin receptor	8631	1375	ENSMUSG00000028238
313	query_1	FALSE	1	35	130	2	0.0153846	0.0571429	REAC:R-MMU-8956319	REAC	Nucleobase catabolism	8631	936	ENSMUSG00000015085,ENSMUSG00000024066
314	query_1	FALSE	1	96	130	1	0.00769231	0.0104167	REAC:R-MMU-5173105	REAC	O-linked glycosylation	8631	943	ENSMUSG00000033316
315	query_1	FALSE	1	53	130	1	0.00769231	0.0188679	REAC:R-MMU-913709	REAC	O-linked glycosylation of mucins	8631	944	ENSMUSG00000033316
316	query_1	FALSE	1	30	130	2	0.0153846	0.0666667	REAC:R-MMU-5689896	REAC	Ovarian tumor domain proteases	8631	962	ENSMUSG00000044162,ENSMUSG00000031438
317	query_1	FALSE	1	19	130	2	0.0153846	0.105263	REAC:R-MMU-389948	REAC	PD-1 signaling	8631	969	ENSMUSG00000032093,ENSMUSG00000002033
318	query_1	FALSE	1	91	130	1	0.00769231	0.010989	REAC:R-MMU-6811558	REAC	PI5P, PP2A and IER3 Regulate PI3K/AKT Signaling	8631	984	ENSMUSG00000028864
319	query_1	FALSE	1	45	130	1	0.00769231	0.0222222	REAC:R-MMU-383280	REAC	Nuclear Receptor transcription pathway	8631	933	ENSMUSG00000015843
320	query_1	FALSE	1	213	130	1	0.00769231	0.00469484	REAC:R-MMU-8951664	REAC	Neddylation	8631	890	ENSMUSG00000031382
321	query_1	FALSE	1	7	130	1	0.00769231	0.142857	REAC:R-MMU-420597	REAC	Nectin/Necl trans heterodimerization	8631	889	ENSMUSG00000022656
322	query_1	FALSE	1	88	130	1	0.00769231	0.0113636	REAC:R-MMU-166166	REAC	MyD88-independent TLR4 cascade	8631	859	ENSMUSG00000042349
323	query_1	FALSE	1	532	130	1	0.00769231	0.0018797	REAC:R-MMU-8953854	REAC	Metabolism of RNA	8631	792	ENSMUSG00000040613
324	query_1	FALSE	1	234	130	4	0.0307692	0.017094	REAC:R-MMU-71291	REAC	Metabolism of amino acids and derivatives	8631	794	ENSMUSG00000033022,ENSMUSG00000029752,ENSMUSG00000076441,ENSMUSG00000044986
325	query_1	FALSE	1	253	130	3	0.0230769	0.0118577	REAC:R-MMU-71387	REAC	Metabolism of carbohydrates	8631	795	ENSMUSG00000035459,ENSMUSG00000032911,ENSMUSG00000017390
326	query_1	FALSE	1	48	130	2	0.0153846	0.0416667	REAC:R-MMU-6806667	REAC	Metabolism of fat-soluble vitamins	8631	797	ENSMUSG00000002985,ENSMUSG00000015568
327	query_1	FALSE	1	573	130	7	0.0538462	0.0122164	REAC:R-MMU-556833	REAC	Metabolism of lipids	8631	801	ENSMUSG00000090700,ENSMUSG00000003484,ENSMUSG00000032281,ENSMUSG00000050737,ENSMUSG00000031266,ENSMUSG00000027533,ENSMUSG00000025287
328	query_1	FALSE	1	91	130	3	0.0230769	0.032967	REAC:R-MMU-15869	REAC	Metabolism of nucleotides	8631	804	ENSMUSG00000028527,ENSMUSG00000015085,ENSMUSG00000024066
329	query_1	FALSE	1	25	130	2	0.0153846	0.08	REAC:R-MMU-189445	REAC	Metabolism of porphyrins	8631	806	ENSMUSG00000005413,ENSMUSG00000040466
330	query_1	FALSE	1	1549	130	18	0.138462	0.0116204	REAC:R-MMU-392499	REAC	Metabolism of proteins	8631	807	ENSMUSG00000044162,ENSMUSG00000029304,ENSMUSG00000042349,ENSMUSG00000054200,ENSMUSG00000024164,ENSMUSG00000023913,ENSMUSG00000002985,ENSMUSG00000031382,ENSMUSG00000033316,ENSMUSG00000026193,ENSMUSG00000054932,ENSMUSG00000025854,ENSMUSG00000073678,ENSMUSG00000068220,ENSMUSG00000052688,ENSMUSG00000000682,ENSMUSG00000031438,ENSMUSG00000075705
331	query_1	FALSE	1	169	130	2	0.0153846	0.0118343	REAC:R-MMU-196854	REAC	Metabolism of vitamins and cofactors	8631	812	ENSMUSG00000002985,ENSMUSG00000015568
332	query_1	FALSE	1	21	130	1	0.00769231	0.047619	REAC:R-MMU-425410	REAC	Metal ion SLC transporters	8631	814	ENSMUSG00000034591
333	query_1	FALSE	1	27	130	2	0.0153846	0.0740741	REAC:R-MMU-211958	REAC	Miscellaneous substrates	8631	824	ENSMUSG00000090700,ENSMUSG00000003484
334	query_1	FALSE	1	34	130	1	0.00769231	0.0294118	REAC:R-MMU-77289	REAC	Mitochondrial Fatty Acid Beta-Oxidation	8631	830	ENSMUSG00000025287
335	query_1	FALSE	1	17	130	1	0.00769231	0.0588235	REAC:R-MMU-8949215	REAC	Mitochondrial calcium ion transport	8631	833	ENSMUSG00000027994
336	query_1	FALSE	1	31	130	2	0.0153846	0.0645161	REAC:R-MMU-2129379	REAC	Molecules associated with elastic fibres	8631	852	ENSMUSG00000026193,ENSMUSG00000024053
337	query_1	FALSE	1	158	130	2	0.0153846	0.0126582	REAC:R-MMU-397014	REAC	Muscle contraction	8631	856	ENSMUSG00000026728,ENSMUSG00000035458
338	query_1	FALSE	1	6	130	1	0.00769231	0.166667	REAC:R-MMU-8857538	REAC	PTK6 promotes HIF1A stabilization	8631	1003	ENSMUSG00000029816
339	query_1	FALSE	1	250	130	2	0.0153846	0.008	REAC:R-MMU-449147	REAC	Signaling by Interleukins	8631	1376	ENSMUSG00000026981,ENSMUSG00000005465
340	query_1	FALSE	1	95	130	3	0.0230769	0.0315789	REAC:R-MMU-2672351	REAC	Stimuli-sensing channels	8631	1419	ENSMUSG00000036853,ENSMUSG00000027748,ENSMUSG00000011008
341	query_1	FALSE	1	46	130	1	0.00769231	0.0217391	REAC:R-MMU-9006927	REAC	Signaling by Non-Receptor Tyrosine Kinases	8631	1388	ENSMUSG00000029816
342	query_1	FALSE	1	71	130	2	0.0153846	0.028169	REAC:R-MMU-6806834	REAC	Signaling by MET	8631	1377	ENSMUSG00000026193,ENSMUSG00000028864
343	query_1	FALSE	1	93	130	1	0.00769231	0.0107527	REAC:R-MMU-5668541	REAC	TNFR2 non-canonical NF-kB pathway	8631	1489	ENSMUSG00000024401
344	query_1	FALSE	1	6	130	1	0.00769231	0.166667	REAC:R-MMU-5626978	REAC	TNFR1-mediated ceramide production	8631	1488	ENSMUSG00000024401
345	query_1	FALSE	1	10	130	1	0.00769231	0.1	REAC:R-MMU-5357786	REAC	TNFR1-induced proapoptotic signaling	8631	1487	ENSMUSG00000024401
346	query_1	FALSE	1	26	130	1	0.00769231	0.0384615	REAC:R-MMU-5357956	REAC	TNFR1-induced NFkappaB signaling pathway	8631	1486	ENSMUSG00000024401
347	query_1	FALSE	1	39	130	1	0.00769231	0.025641	REAC:R-MMU-75893	REAC	TNF signaling	8631	1485	ENSMUSG00000024401
348	query_1	FALSE	1	23	130	1	0.00769231	0.0434783	REAC:R-MMU-2173789	REAC	TGF-beta receptor signaling activates SMADs	8631	1481	ENSMUSG00000024232
349	query_1	FALSE	1	106	130	2	0.0153846	0.0188679	REAC:R-MMU-202403	REAC	TCR signaling	8631	1476	ENSMUSG00000032093,ENSMUSG00000002033
350	query_1	FALSE	1	30	130	1	0.00769231	0.0333333	REAC:R-MMU-8854214	REAC	TBC/RABGAPs	8631	1474	ENSMUSG00000052688
351	query_1	FALSE	1	10	130	1	0.00769231	0.1	REAC:R-MMU-381771	REAC	Synthesis, secretion, and inactivation of Glucagon-like Peptide-1 (GLP-1)	8631	1471	ENSMUSG00000054200
352	query_1	FALSE	1	15	130	1	0.00769231	0.0666667	REAC:R-MMU-422085	REAC	Synthesis, secretion, and deacylation of Ghrelin	8631	1470	ENSMUSG00000023913
353	query_1	FALSE	1	21	130	1	0.00769231	0.047619	REAC:R-MMU-75876	REAC	Synthesis of very long-chain fatty acyl-CoAs	8631	1469	ENSMUSG00000032281
354	query_1	FALSE	1	11	130	1	0.00769231	0.0909091	REAC:R-MMU-2162123	REAC	Synthesis of Prostaglandins (PG) and Thromboxanes (TX)	8631	1455	ENSMUSG00000050737
355	query_1	FALSE	1	30	130	2	0.0153846	0.0666667	REAC:R-MMU-2142691	REAC	Synthesis of Leukotrienes (LT) and Eoxins (EX)	8631	1441	ENSMUSG00000090700,ENSMUSG00000003484
356	query_1	FALSE	1	8	130	1	0.00769231	0.125	REAC:R-MMU-2142816	REAC	Synthesis of (16-20)-hydroxyeicosatetraenoic acids (HETE)	8631	1427	ENSMUSG00000003484
357	query_1	FALSE	1	14	130	1	0.00769231	0.0714286	REAC:R-MMU-3000170	REAC	Syndecan interactions	8631	1426	ENSMUSG00000026193
358	query_1	FALSE	1	23	130	2	0.0153846	0.0869565	REAC:R-MMU-1614635	REAC	Sulfur amino acid metabolism	8631	1422	ENSMUSG00000033022,ENSMUSG00000044986
359	query_1	FALSE	1	33	130	2	0.0153846	0.0606061	REAC:R-MMU-390522	REAC	Striated Muscle Contraction	8631	1420	ENSMUSG00000026728,ENSMUSG00000035458
360	query_1	FALSE	1	206	130	2	0.0153846	0.00970874	REAC:R-MMU-9006931	REAC	Signaling by Nuclear Receptors	8631	1389	ENSMUSG00000015843,ENSMUSG00000027533
361	query_1	FALSE	1	50	130	1	0.00769231	0.02	REAC:R-MMU-186797	REAC	Signaling by PDGF	8631	1390	ENSMUSG00000029304
362	query_1	FALSE	1	46	130	1	0.00769231	0.0217391	REAC:R-MMU-8848021	REAC	Signaling by PTK6	8631	1391	ENSMUSG00000029816
363	query_1	FALSE	1	382	130	5	0.0384615	0.013089	REAC:R-MMU-9006934	REAC	Signaling by Receptor Tyrosine Kinases	8631	1393	ENSMUSG00000028238,ENSMUSG00000029304,ENSMUSG00000015340,ENSMUSG00000026193,ENSMUSG00000028864
364	query_1	FALSE	1	41	130	2	0.0153846	0.0487805	REAC:R-MMU-5362517	REAC	Signaling by Retinoic Acid	8631	1394	ENSMUSG00000015843,ENSMUSG00000027533
365	query_1	FALSE	1	356	130	3	0.0230769	0.00842697	REAC:R-MMU-194315	REAC	Signaling by Rho GTPases	8631	1395	ENSMUSG00000015340,ENSMUSG00000037148,ENSMUSG00000025154
366	query_1	FALSE	1	69	130	1	0.00769231	0.0144928	REAC:R-MMU-5628897	REAC	TP53 Regulates Metabolic Genes	8631	1491	ENSMUSG00000028691
367	query_1	FALSE	1	356	130	3	0.0230769	0.00842697	REAC:R-MMU-9716542	REAC	Signaling by Rho GTPases, Miro GTPases and RHOBTB3	8631	1396	ENSMUSG00000015340,ENSMUSG00000037148,ENSMUSG00000025154
368	query_1	FALSE	1	81	130	2	0.0153846	0.0246914	REAC:R-MMU-9006936	REAC	Signaling by TGFB family members	8631	1399	ENSMUSG00000021765,ENSMUSG00000024232
369	query_1	FALSE	1	97	130	1	0.00769231	0.0103093	REAC:R-MMU-194138	REAC	Signaling by VEGF	8631	1401	ENSMUSG00000015340
370	query_1	FALSE	1	222	130	1	0.00769231	0.0045045	REAC:R-MMU-195721	REAC	Signaling by WNT	8631	1402	ENSMUSG00000030093
371	query_1	FALSE	1	5	130	1	0.00769231	0.2	REAC:R-MMU-433137	REAC	Sodium-coupled sulphate, di- and tri-carboxylate transporters	8631	1410	ENSMUSG00000020805
372	query_1	FALSE	1	82	130	1	0.00769231	0.0121951	REAC:R-MMU-428157	REAC	Sphingolipid metabolism	8631	1415	ENSMUSG00000031266
373	query_1	FALSE	1	11	130	1	0.00769231	0.0909091	REAC:R-MMU-2160916	REAC	Hyaluronan uptake and degradation	8631	633	ENSMUSG00000035459
374	query_1	FALSE	1	53	130	1	0.00769231	0.0188679	REAC:R-MMU-170834	REAC	Signaling by TGF-beta Receptor Complex	8631	1398	ENSMUSG00000024232
375	query_1	FALSE	1	34	130	1	0.00769231	0.0294118	REAC:R-MMU-6791312	REAC	TP53 Regulates Transcription of Cell Cycle Genes	8631	1493	ENSMUSG00000021701
376	query_1	FALSE	1	17	130	1	0.00769231	0.0588235	REAC:R-MMU-6804115	REAC	TP53 regulates transcription of additional cell cycle genes whose exact role in the p53 pathway remain uncertain	8631	1500	ENSMUSG00000021701
377	query_1	FALSE	1	88	130	1	0.00769231	0.0113636	REAC:R-MMU-937061	REAC	TRIF(TICAM1)-mediated TLR4 signaling	8631	1509	ENSMUSG00000042349
378	query_1	FALSE	1	37	130	1	0.00769231	0.027027	REAC:R-MMU-1296072	REAC	Voltage gated Potassium channels	8631	1647	ENSMUSG00000027895
379	query_1	FALSE	1	23	130	1	0.00769231	0.0434783	REAC:R-MMU-3238698	REAC	WNT ligand biogenesis and trafficking	8631	1649	ENSMUSG00000030093
380	query_1	FALSE	1	7	130	1	0.00769231	0.142857	REAC:R-MMU-75072	REAC	mRNA Editing	8631	1669	ENSMUSG00000040613
381	query_1	FALSE	1	5	130	1	0.00769231	0.2	REAC:R-MMU-72200	REAC	mRNA Editing: C to U Conversion	8631	1671	ENSMUSG00000040613
382	query_1	FALSE	1	14	130	1	0.00769231	0.0714286	REAC:R-MMU-372708	REAC	p130Cas linkage to MAPK signaling for integrins	8631	1680	ENSMUSG00000026193
383	query_1	FALSE	1	63	130	1	0.00769231	0.015873	REAC:R-MMU-199992	REAC	trans-Golgi Network Vesicle Budding	8631	1695	ENSMUSG00000023830
384	query_1	FALSE	1	88	130	2	0.0153846	0.0227273	REAC:R-MMU-2187338	REAC	Visual phototransduction	8631	1638	ENSMUSG00000002985,ENSMUSG00000015568
385	query_1	FALSE	1	8631	130	130	1	0.015062	REAC:0000000	REAC	REACTOME root term	8631	1696	ENSMUSG00000031932,ENSMUSG00000040564,ENSMUSG00000074336,ENSMUSG00000049723,ENSMUSG00000039062,ENSMUSG00000021765,ENSMUSG00000033022,ENSMUSG00000035459,ENSMUSG00000036853,ENSMUSG00000028238,ENSMUSG00000027895,ENSMUSG00000029752,ENSMUSG00000076441,ENSMUSG00000018339,ENSMUSG00000044162,ENSMUSG00000029304,ENSMUSG00000027748,ENSMUSG00000011008,ENSMUSG00000032561,ENSMUSG00000029816,ENSMUSG00000090700,…
386	query_1	FALSE	1	639	130	7	0.0538462	0.0109546	REAC:R-MMU-5653656	REAC	Vesicle-mediated transport	8631	1637	ENSMUSG00000035459,ENSMUSG00000002985,ENSMUSG00000025044,ENSMUSG00000023830,ENSMUSG00000002033,ENSMUSG00000031098,ENSMUSG00000052688
387	query_1	FALSE	1	10	130	1	0.00769231	0.1	REAC:R-MMU-70635	REAC	Urea cycle	8631	1625	ENSMUSG00000076441
388	query_1	FALSE	1	26	130	3	0.0230769	0.115385	REAC:R-MMU-3295583	REAC	TRP channels	8631	1512	ENSMUSG00000036853,ENSMUSG00000027748,ENSMUSG00000011008
389	query_1	FALSE	1	99	130	1	0.00769231	0.010101	REAC:R-MMU-166016	REAC	Toll Like Receptor 4 (TLR4) Cascade	8631	1550	ENSMUSG00000042349
390	query_1	FALSE	1	133	130	2	0.0153846	0.0150376	REAC:R-MMU-168898	REAC	Toll-like Receptor Cascades	8631	1556	ENSMUSG00000042349,ENSMUSG00000040522
391	query_1	FALSE	1	21	130	1	0.00769231	0.047619	REAC:R-MMU-1679131	REAC	Trafficking and processing of endosomal TLR	8631	1557	ENSMUSG00000040522
392	query_1	FALSE	1	269	130	2	0.0153846	0.00743494	REAC:R-MMU-3700989	REAC	Transcriptional Regulation by TP53	8631	1566	ENSMUSG00000021701,ENSMUSG00000028691
393	query_1	FALSE	1	30	130	1	0.00769231	0.0333333	REAC:R-MMU-917977	REAC	Transferrin endocytosis and recycling	8631	1579	ENSMUSG00000028238
394	query_1	FALSE	1	90	130	1	0.00769231	0.0111111	REAC:R-MMU-4420097	REAC	VEGFA-VEGFR2 Pathway	8631	1629	ENSMUSG00000015340
395	query_1	FALSE	1	15	130	2	0.0153846	0.133333	REAC:R-MMU-202430	REAC	Translocation of ZAP-70 to Immunological synapse	8631	1587	ENSMUSG00000032093,ENSMUSG00000002033
396	query_1	FALSE	1	73	130	2	0.0153846	0.0273973	REAC:R-MMU-425366	REAC	Transport of bile salts and organic acids, metal ions and amine compounds	8631	1595	ENSMUSG00000020805,ENSMUSG00000034591
397	query_1	FALSE	1	96	130	2	0.0153846	0.0208333	REAC:R-MMU-425393	REAC	Transport of inorganic cations/anions and amino acids/oligopeptides	8631	1600	ENSMUSG00000027737,ENSMUSG00000060961
398	query_1	FALSE	1	635	130	16	0.123077	0.0251969	REAC:R-MMU-382551	REAC	Transport of small molecules	8631	1604	ENSMUSG00000040564,ENSMUSG00000074336,ENSMUSG00000036853,ENSMUSG00000028238,ENSMUSG00000027748,ENSMUSG00000011008,ENSMUSG00000027994,ENSMUSG00000002985,ENSMUSG00000026435,ENSMUSG00000027737,ENSMUSG00000020805,ENSMUSG00000034591,ENSMUSG00000060961,ENSMUSG00000005413,ENSMUSG00000015568,ENSMUSG00000036622
399	query_1	FALSE	1	11	130	1	0.00769231	0.0909091	REAC:R-MMU-163560	REAC	Triglyceride catabolism	8631	1610	ENSMUSG00000027533
400	query_1	FALSE	1	23	130	1	0.00769231	0.0434783	REAC:R-MMU-8979227	REAC	Triglyceride metabolism	8631	1611	ENSMUSG00000027533
401	query_1	FALSE	1	173	130	1	0.00769231	0.00578035	REAC:R-MMU-5689880	REAC	Ub-specific processing proteases	8631	1618	ENSMUSG00000031438
402	query_1	FALSE	1	190	130	2	0.0153846	0.0105263	REAC:R-MMU-112315	REAC	Transmission across Chemical Synapses	8631	1588	ENSMUSG00000039579,ENSMUSG00000056073
403	query_1	FALSE	1	16	130	1	0.00769231	0.0625	REAC:R-MMU-2142845	REAC	Hyaluronan metabolism	8631	632	ENSMUSG00000035459
404	query_1	FALSE	1	369	130	8	0.0615385	0.0216802	REAC:R-MMU-500792	REAC	GPCR ligand binding	8631	549	ENSMUSG00000026228,ENSMUSG00000024164,ENSMUSG00000026424,ENSMUSG00000018920,ENSMUSG00000048521,ENSMUSG00000029380,ENSMUSG00000058427,ENSMUSG00000039942
405	query_1	FALSE	1	587	130	12	0.0923077	0.0204429	REAC:R-MMU-109582	REAC	Hemostasis	8631	620	ENSMUSG00000027737,ENSMUSG00000030162,ENSMUSG00000006522,ENSMUSG00000028108,ENSMUSG00000026193,ENSMUSG00000028874,ENSMUSG00000060147,ENSMUSG00000024610,ENSMUSG00000032231,ENSMUSG00000028864,ENSMUSG00000030830,ENSMUSG00000030789
406	query_1	FALSE	1	63	130	2	0.0153846	0.031746	REAC:R-MMU-388841	REAC	Costimulation by the CD28 family	8631	313	ENSMUSG00000032093,ENSMUSG00000002033
407	query_1	FALSE	1	7	130	1	0.00769231	0.142857	REAC:R-MMU-1236973	REAC	Cross-presentation of particulate exogenous antigens (phagosomes)	8631	317	ENSMUSG00000015340
408	query_1	FALSE	1	71	130	2	0.0153846	0.028169	REAC:R-MMU-211897	REAC	Cytochrome P450 - arranged by substrate type	8631	325	ENSMUSG00000090700,ENSMUSG00000003484
409	query_1	FALSE	1	363	130	3	0.0230769	0.00826446	REAC:R-MMU-1280215	REAC	Cytokine Signaling in Immune system	8631	327	ENSMUSG00000026981,ENSMUSG00000005465,ENSMUSG00000024401
410	query_1	FALSE	1	62	130	2	0.0153846	0.0322581	REAC:R-MMU-2172127	REAC	DAP12 interactions	8631	333	ENSMUSG00000016283,ENSMUSG00000063193
411	query_1	FALSE	1	54	130	1	0.00769231	0.0185185	REAC:R-MMU-2424491	REAC	DAP12 signaling	8631	334	ENSMUSG00000016283
412	query_1	FALSE	1	142	130	1	0.00769231	0.00704225	REAC:R-MMU-166658	REAC	Complement cascade	8631	303	ENSMUSG00000024164
413	query_1	FALSE	1	29	130	1	0.00769231	0.0344828	REAC:R-MMU-168928	REAC	DDX58/IFIH1-mediated induction of interferon-alpha/beta	8631	337	ENSMUSG00000042349
414	query_1	FALSE	1	114	130	1	0.00769231	0.00877193	REAC:R-MMU-73887	REAC	Death Receptor Signalling	8631	354	ENSMUSG00000024401
415	query_1	FALSE	1	8	130	2	0.0153846	0.25	REAC:R-MMU-5621480	REAC	Dectin-2 family	8631	356	ENSMUSG00000030144,ENSMUSG00000023349
416	query_1	FALSE	1	11	130	2	0.0153846	0.181818	REAC:R-MMU-1614558	REAC	Degradation of cysteine and homocysteine	8631	363	ENSMUSG00000033022,ENSMUSG00000044986
417	query_1	FALSE	1	131	130	6	0.0461538	0.0458015	REAC:R-MMU-1474228	REAC	Degradation of the extracellular matrix	8631	364	ENSMUSG00000049723,ENSMUSG00000029304,ENSMUSG00000025473,ENSMUSG00000026193,ENSMUSG00000006205,ENSMUSG00000000957
418	query_1	FALSE	1	9	130	1	0.00769231	0.111111	REAC:R-MMU-2022923	REAC	Dermatan sulfate biosynthesis	8631	369	ENSMUSG00000032911
419	query_1	FALSE	1	32	130	3	0.0230769	0.09375	REAC:R-MMU-3299685	REAC	Detoxification of Reactive Oxygen Species	8631	370	ENSMUSG00000018339,ENSMUSG00000015340,ENSMUSG00000028691
420	query_1	FALSE	1	89	130	1	0.00769231	0.011236	REAC:R-MMU-2559586	REAC	DNA Damage/Telomere Stress Induced Senescence	8631	342	ENSMUSG00000078249
421	query_1	FALSE	1	233	130	2	0.0153846	0.00858369	REAC:R-MMU-5688426	REAC	Deubiquitination	8631	371	ENSMUSG00000044162,ENSMUSG00000031438
422	query_1	FALSE	1	54	130	2	0.0153846	0.037037	REAC:R-MMU-1442490	REAC	Collagen degradation	8631	300	ENSMUSG00000049723,ENSMUSG00000000957
423	query_1	FALSE	1	344	130	3	0.0230769	0.00872093	REAC:R-MMU-983169	REAC	Class I MHC mediated antigen processing & presentation	8631	288	ENSMUSG00000016283,ENSMUSG00000031382,ENSMUSG00000015340
424	query_1	FALSE	1	40	130	1	0.00769231	0.025	REAC:R-MMU-421270	REAC	Cell-cell junction organization	8631	256	ENSMUSG00000022656
425	query_1	FALSE	1	152	130	1	0.00769231	0.00657895	REAC:R-MMU-2559583	REAC	Cellular Senescence	8631	258	ENSMUSG00000078249
426	query_1	FALSE	1	16	130	1	0.00769231	0.0625	REAC:R-MMU-189200	REAC	Cellular hexose transport	8631	259	ENSMUSG00000026435
427	query_1	FALSE	1	32	130	3	0.0230769	0.09375	REAC:R-MMU-9711123	REAC	Cellular response to chemical stress	8631	260	ENSMUSG00000018339,ENSMUSG00000015340,ENSMUSG00000028691
428	query_1	FALSE	1	53	130	1	0.00769231	0.0188679	REAC:R-MMU-9711097	REAC	Cellular response to starvation	8631	263	ENSMUSG00000028238
429	query_1	FALSE	1	414	130	5	0.0384615	0.0120773	REAC:R-MMU-8953897	REAC	Cellular responses to external stimuli	8631	264	ENSMUSG00000028238,ENSMUSG00000018339,ENSMUSG00000078249,ENSMUSG00000015340,ENSMUSG00000028691
430	query_1	FALSE	1	129	130	3	0.0230769	0.0232558	REAC:R-MMU-8856828	REAC	Clathrin-mediated endocytosis	8631	292	ENSMUSG00000023830,ENSMUSG00000002033,ENSMUSG00000031098
431	query_1	FALSE	1	412	130	5	0.0384615	0.0121359	REAC:R-MMU-2262752	REAC	Cellular responses to stress	8631	265	ENSMUSG00000028238,ENSMUSG00000018339,ENSMUSG00000078249,ENSMUSG00000015340,ENSMUSG00000028691
432	query_1	FALSE	1	18	130	1	0.00769231	0.0555556	REAC:R-MMU-2022870	REAC	Chondroitin sulfate biosynthesis	8631	275	ENSMUSG00000032911
433	query_1	FALSE	1	44	130	1	0.00769231	0.0227273	REAC:R-MMU-1793185	REAC	Chondroitin sulfate/dermatan sulfate metabolism	8631	276	ENSMUSG00000032911
434	query_1	FALSE	1	10	130	1	0.00769231	0.1	REAC:R-MMU-8963888	REAC	Chylomicron assembly	8631	280	ENSMUSG00000002985
435	query_1	FALSE	1	5	130	1	0.00769231	0.2	REAC:R-MMU-8964026	REAC	Chylomicron clearance	8631	281	ENSMUSG00000002985
436	query_1	FALSE	1	10	130	2	0.0153846	0.2	REAC:R-MMU-8963901	REAC	Chylomicron remodeling	8631	282	ENSMUSG00000002985,ENSMUSG00000015568
437	query_1	FALSE	1	291	130	8	0.0615385	0.0274914	REAC:R-MMU-373076	REAC	Class A/1 (Rhodopsin-like receptors)	8631	285	ENSMUSG00000026228,ENSMUSG00000024164,ENSMUSG00000026424,ENSMUSG00000018920,ENSMUSG00000048521,ENSMUSG00000029380,ENSMUSG00000058427,ENSMUSG00000039942
438	query_1	FALSE	1	51	130	4	0.0307692	0.0784314	REAC:R-MMU-380108	REAC	Chemokine receptors bind chemokines	8631	269	ENSMUSG00000018920,ENSMUSG00000048521,ENSMUSG00000029380,ENSMUSG00000058427
439	query_1	FALSE	1	468	130	4	0.0307692	0.00854701	REAC:R-MMU-1266738	REAC	Developmental Biology	8631	372	ENSMUSG00000041957,ENSMUSG00000074785,ENSMUSG00000028459,ENSMUSG00000030123
440	query_1	FALSE	1	11	130	2	0.0153846	0.181818	REAC:R-MMU-75205	REAC	Dissolution of Fibrin Clot	8631	381	ENSMUSG00000060147,ENSMUSG00000032231
441	query_1	FALSE	1	16	130	1	0.00769231	0.0625	REAC:R-MMU-2173788	REAC	Downregulation of TGF-beta receptor signaling	8631	389	ENSMUSG00000024232
442	query_1	FALSE	1	998	130	13	0.1	0.0130261	REAC:R-MMU-388396	REAC	GPCR downstream signalling	8631	548	ENSMUSG00000031932,ENSMUSG00000054200,ENSMUSG00000026228,ENSMUSG00000024164,ENSMUSG00000002985,ENSMUSG00000026424,ENSMUSG00000018920,ENSMUSG00000048521,ENSMUSG00000029380,ENSMUSG00000058427,ENSMUSG00000039942,ENSMUSG00000026358,ENSMUSG00000015568
443	query_1	FALSE	1	14	130	1	0.00769231	0.0714286	REAC:R-MMU-354194	REAC	GRB2:SOS provides linkage to MAPK signaling for Integrins	8631	553	ENSMUSG00000026193
444	query_1	FALSE	1	1042	130	3	0.0230769	0.00287908	REAC:R-MMU-74160	REAC	Gene expression (Transcription)	8631	567	ENSMUSG00000015843,ENSMUSG00000021701,ENSMUSG00000028691
445	query_1	FALSE	1	25	130	2	0.0153846	0.08	REAC:R-MMU-202433	REAC	Generation of second messenger molecules	8631	568	ENSMUSG00000032093,ENSMUSG00000002033
446	query_1	FALSE	1	832	130	3	0.0230769	0.00360577	REAC:R-MMU-212436	REAC	Generic Transcription Pathway	8631	569	ENSMUSG00000015843,ENSMUSG00000021701,ENSMUSG00000028691
447	query_1	FALSE	1	501	130	2	0.0153846	0.00399202	REAC:R-MMU-418555	REAC	G alpha (s) signalling events	8631	521	ENSMUSG00000031932,ENSMUSG00000039942
448	query_1	FALSE	1	33	130	1	0.00769231	0.030303	REAC:R-MMU-70263	REAC	Gluconeogenesis	8631	575	ENSMUSG00000017390
449	query_1	FALSE	1	57	130	1	0.00769231	0.0175439	REAC:R-MMU-70171	REAC	Glycolysis	8631	589	ENSMUSG00000017390
450	query_1	FALSE	1	115	130	2	0.0153846	0.0173913	REAC:R-MMU-1630316	REAC	Glycosaminoglycan metabolism	8631	591	ENSMUSG00000035459,ENSMUSG00000032911
451	query_1	FALSE	1	37	130	1	0.00769231	0.027027	REAC:R-MMU-1660662	REAC	Glycosphingolipid metabolism	8631	592	ENSMUSG00000031266
452	query_1	FALSE	1	47	130	1	0.00769231	0.0212766	REAC:R-MMU-432722	REAC	Golgi Associated Vesicle Biogenesis	8631	594	ENSMUSG00000023830
453	query_1	FALSE	1	9	130	1	0.00769231	0.111111	REAC:R-MMU-8964058	REAC	HDL remodeling	8631	603	ENSMUSG00000002985
454	query_1	FALSE	1	14	130	2	0.0153846	0.142857	REAC:R-MMU-189483	REAC	Heme degradation	8631	618	ENSMUSG00000005413,ENSMUSG00000040466
455	query_1	FALSE	1	76	130	1	0.00769231	0.0131579	REAC:R-MMU-70326	REAC	Glucose metabolism	8631	576	ENSMUSG00000017390
456	query_1	FALSE	1	195	130	3	0.0230769	0.0153846	REAC:R-MMU-416476	REAC	G alpha (q) signalling events	8631	520	ENSMUSG00000054200,ENSMUSG00000026228,ENSMUSG00000026358
457	query_1	FALSE	1	331	130	9	0.0692308	0.0271903	REAC:R-MMU-418594	REAC	G alpha (i) signalling events	8631	519	ENSMUSG00000024164,ENSMUSG00000002985,ENSMUSG00000026424,ENSMUSG00000018920,ENSMUSG00000048521,ENSMUSG00000029380,ENSMUSG00000058427,ENSMUSG00000026358,ENSMUSG00000015568
458	query_1	FALSE	1	75	130	1	0.00769231	0.0133333	REAC:R-MMU-6809371	REAC	Formation of the cornified envelope	8631	508	ENSMUSG00000041957
459	query_1	FALSE	1	90	130	2	0.0153846	0.0222222	REAC:R-MMU-202424	REAC	Downstream TCR signaling	8631	390	ENSMUSG00000032093,ENSMUSG00000002033
460	query_1	FALSE	1	40	130	3	0.0230769	0.075	REAC:R-MMU-3000178	REAC	ECM proteoglycans	8631	402	ENSMUSG00000026193,ENSMUSG00000031849,ENSMUSG00000030789
461	query_1	FALSE	1	36	130	1	0.00769231	0.0277778	REAC:R-MMU-1236974	REAC	ER-Phagosome pathway	8631	414	ENSMUSG00000016283
462	query_1	FALSE	1	13	130	1	0.00769231	0.0769231	REAC:R-MMU-391903	REAC	Eicosanoid ligand-binding receptors	8631	421	ENSMUSG00000039942
463	query_1	FALSE	1	19	130	2	0.0153846	0.105263	REAC:R-MMU-211979	REAC	Eicosanoids	8631	422	ENSMUSG00000090700,ENSMUSG00000003484
464	query_1	FALSE	1	37	130	2	0.0153846	0.0540541	REAC:R-MMU-1566948	REAC	Elastic fibre formation	8631	423	ENSMUSG00000026193,ENSMUSG00000024053
465	query_1	FALSE	1	28	130	1	0.00769231	0.0357143	REAC:R-MMU-1236977	REAC	Endosomal/Vacuolar pathway	8631	429	ENSMUSG00000016283
466	query_1	FALSE	1	108	130	2	0.0153846	0.0185185	REAC:R-MMU-2029481	REAC	FCGR activation	8631	458	ENSMUSG00000028874,ENSMUSG00000002033
467	query_1	FALSE	1	169	130	5	0.0384615	0.0295858	REAC:R-MMU-8978868	REAC	Fatty acid metabolism	8631	486	ENSMUSG00000090700,ENSMUSG00000003484,ENSMUSG00000032281,ENSMUSG00000050737,ENSMUSG00000025287
468	query_1	FALSE	1	24	130	2	0.0153846	0.0833333	REAC:R-MMU-211935	REAC	Fatty acids	8631	487	ENSMUSG00000090700,ENSMUSG00000003484
469	query_1	FALSE	1	32	130	1	0.00769231	0.03125	REAC:R-MMU-75105	REAC	Fatty acyl-CoA biosynthesis	8631	488	ENSMUSG00000032281
470	query_1	FALSE	1	171	130	2	0.0153846	0.0116959	REAC:R-MMU-2029480	REAC	Fcgamma receptor (FCGR) dependent phagocytosis	8631	490	ENSMUSG00000028874,ENSMUSG00000002033
471	query_1	FALSE	1	4	130	1	0.00769231	0.25	REAC:R-MMU-1566977	REAC	Fibronectin matrix formation	8631	492	ENSMUSG00000026193
472	query_1	FALSE	1	16	130	1	0.00769231	0.0625	REAC:R-MMU-2559584	REAC	Formation of Senescence-Associated Heterochromatin Foci (SAHF)	8631	498	ENSMUSG00000078249
473	query_1	FALSE	1	5	130	1	0.00769231	0.2	REAC:R-MMU-75094	REAC	Formation of the Editosome	8631	505	ENSMUSG00000040613
474	query_1	FALSE	1	86	130	2	0.0153846	0.0232558	REAC:R-MMU-1500931	REAC	Cell-Cell communication	8631	255	ENSMUSG00000036915,ENSMUSG00000022656
475	query_1	FALSE	1	202	130	6	0.0461538	0.029703	REAC:R-MMU-202733	REAC	Cell surface interactions at the vascular wall	8631	254	ENSMUSG00000027737,ENSMUSG00000030162,ENSMUSG00000026193,ENSMUSG00000024610,ENSMUSG00000030830,ENSMUSG00000030789
476	query_1	FALSE	1	63	130	1	0.00769231	0.015873	REAC:R-MMU-446728	REAC	Cell junction organization	8631	253	ENSMUSG00000022656
477	query_1	FALSE	1	11	130	1	0.00769231	0.0909091	REAC:R-MMU-264870	REAC	Caspase-mediated cleavage of cytoskeletal proteins	8631	245	ENSMUSG00000026728
478	query_1	FALSE	1	22	130	1	0.00769231	0.0454545	REAC:R-MMU-1971475	REAC	A tetrasaccharide linker sequence is required for GAG synthesis	8631	2	ENSMUSG00000032911
479	query_1	FALSE	1	7	130	1	0.00769231	0.142857	REAC:R-MMU-174577	REAC	Activation of C3 and C5	8631	51	ENSMUSG00000024164
480	query_1	FALSE	1	11	130	1	0.00769231	0.0909091	REAC:R-MMU-451308	REAC	Activation of Ca-permeable Kainate Receptor	8631	52	ENSMUSG00000056073
481	query_1	FALSE	1	18	130	1	0.00769231	0.0555556	REAC:R-MMU-936964	REAC	Activation of IRF3/IRF7 mediated by TBK1/IKK epsilon	8631	55	ENSMUSG00000042349
482	query_1	FALSE	1	48	130	1	0.00769231	0.0208333	REAC:R-MMU-1638091	REAC	Heparan sulfate/heparin (HS-GAG) metabolism	8631	621	ENSMUSG00000032911
483	query_1	FALSE	1	57	130	1	0.00769231	0.0175439	REAC:R-MMU-1592389	REAC	Activation of Matrix Metalloproteinases	8631	56	ENSMUSG00000000957
484	query_1	FALSE	1	1	130	1	0.00769231	1	REAC:R-MMU-451307	REAC	Activation of Na-permeable kainate receptors	8631	61	ENSMUSG00000056073
485	query_1	FALSE	1	11	130	1	0.00769231	0.0909091	REAC:R-MMU-8963889	REAC	Assembly of active LPL and LIPC lipase complexes	8631	130	ENSMUSG00000015568
486	query_1	FALSE	1	7	130	1	0.00769231	0.142857	REAC:R-MMU-162791	REAC	Attachment of GPI anchor to uPAR	8631	137	ENSMUSG00000073678
487	query_1	FALSE	1	116	130	1	0.00769231	0.00862069	REAC:R-MMU-9612973	REAC	Autophagy	8631	141	ENSMUSG00000026728
488	query_1	FALSE	1	254	130	3	0.0230769	0.011811	REAC:R-MMU-422475	REAC	Axon guidance	8631	142	ENSMUSG00000074785,ENSMUSG00000028459,ENSMUSG00000030123
489	query_1	FALSE	1	23	130	1	0.00769231	0.0434783	REAC:R-MMU-210991	REAC	Basigin interactions	8631	150	ENSMUSG00000027737
490	query_1	FALSE	1	8	130	1	0.00769231	0.125	REAC:R-MMU-425381	REAC	Bicarbonate transporters	8631	163	ENSMUSG00000060961
491	query_1	FALSE	1	5	130	1	0.00769231	0.2	REAC:R-MMU-9609736	REAC	Assembly and cell surface presentation of NMDA receptors	8631	129	ENSMUSG00000039579
492	query_1	FALSE	1	127	130	3	0.0230769	0.023622	REAC:R-MMU-2173782	REAC	Binding and Uptake of Ligands by Scavenger Receptors	8631	165	ENSMUSG00000035459,ENSMUSG00000002985,ENSMUSG00000025044
493	query_1	FALSE	1	6	130	1	0.00769231	0.166667	REAC:R-MMU-8851680	REAC	Butyrophilin (BTN) family interactions	8631	194	ENSMUSG00000024066
494	query_1	FALSE	1	108	130	3	0.0230769	0.0277778	REAC:R-MMU-5621481	REAC	C-type lectin receptors (CLRs)	8631	195	ENSMUSG00000030144,ENSMUSG00000023349,ENSMUSG00000079293
495	query_1	FALSE	1	90	130	1	0.00769231	0.0111111	REAC:R-MMU-5607764	REAC	CLEC7A (Dectin-1) signaling	8631	208	ENSMUSG00000079293
496	query_1	FALSE	1	10	130	1	0.00769231	0.1	REAC:R-MMU-2024101	REAC	CS/DS degradation	8631	221	ENSMUSG00000032911
497	query_1	FALSE	1	105	130	1	0.00769231	0.00952381	REAC:R-MMU-5576891	REAC	Cardiac conduction	8631	236	ENSMUSG00000035458
498	query_1	FALSE	1	93	130	3	0.0230769	0.0322581	REAC:R-MMU-8856825	REAC	Cargo recognition for clathrin-mediated endocytosis	8631	238	ENSMUSG00000023830,ENSMUSG00000002033,ENSMUSG00000031098
499	query_1	FALSE	1	204	130	2	0.0153846	0.00980392	REAC:R-MMU-211859	REAC	Biological oxidations	8631	167	ENSMUSG00000090700,ENSMUSG00000003484
500	query_1	FALSE	1	9	130	1	0.00769231	0.111111	REAC:R-MMU-8963693	REAC	Aspartate and asparagine metabolism	8631	128	ENSMUSG00000029752
501	query_1	FALSE	1	61	130	3	0.0230769	0.0491803	REAC:R-MMU-2142753	REAC	Arachidonic acid metabolism	8631	124	ENSMUSG00000090700,ENSMUSG00000003484,ENSMUSG00000050737
502	query_1	FALSE	1	45	130	1	0.00769231	0.0222222	REAC:R-MMU-75153	REAC	Apoptotic execution phase	8631	120	ENSMUSG00000026728
503	query_1	FALSE	1	31	130	1	0.00769231	0.0322581	REAC:R-MMU-451326	REAC	Activation of kainate receptors upon glutamate binding	8631	67	ENSMUSG00000056073
504	query_1	FALSE	1	762	130	15	0.115385	0.019685	REAC:R-MMU-1280218	REAC	Adaptive Immune System	8631	82	ENSMUSG00000016283,ENSMUSG00000032093,ENSMUSG00000024164,ENSMUSG00000063193,ENSMUSG00000030329,ENSMUSG00000031382,ENSMUSG00000020310,ENSMUSG00000015340,ENSMUSG00000053977,ENSMUSG00000069607,ENSMUSG00000024066,ENSMUSG00000002033,ENSMUSG00000024610,ENSMUSG00000031838,ENSMUSG00000030830
505	query_1	FALSE	1	32	130	1	0.00769231	0.03125	REAC:R-MMU-418990	REAC	Adherens junctions interactions	8631	86	ENSMUSG00000022656
506	query_1	FALSE	1	37	130	1	0.00769231	0.027027	REAC:R-MMU-9646399	REAC	Aggrephagy	8631	92	ENSMUSG00000026728
507	query_1	FALSE	1	6	130	1	0.00769231	0.166667	REAC:R-MMU-173736	REAC	Alternative complement activation	8631	98	ENSMUSG00000024164
508	query_1	FALSE	1	39	130	1	0.00769231	0.025641	REAC:R-MMU-375280	REAC	Amine ligand-binding receptors	8631	100	ENSMUSG00000026228
509	query_1	FALSE	1	30	130	1	0.00769231	0.0333333	REAC:R-MMU-352230	REAC	Amino acid transport across the plasma membrane	8631	102	ENSMUSG00000027737
510	query_1	FALSE	1	53	130	1	0.00769231	0.0188679	REAC:R-MMU-9639288	REAC	Amino acids regulate mTORC1	8631	103	ENSMUSG00000028238
511	query_1	FALSE	1	4	130	1	0.00769231	0.25	REAC:R-MMU-2473224	REAC	Antagonism of Activin by Follistatin	8631	109	ENSMUSG00000021765
512	query_1	FALSE	1	44	130	1	0.00769231	0.0227273	REAC:R-MMU-983170	REAC	Antigen Presentation: Folding, assembly and peptide loading of class I MHC	8631	110	ENSMUSG00000016283
513	query_1	FALSE	1	92	130	2	0.0153846	0.0217391	REAC:R-MMU-1236975	REAC	Antigen processing-Cross presentation	8631	112	ENSMUSG00000016283,ENSMUSG00000015340
514	query_1	FALSE	1	285	130	1	0.00769231	0.00350877	REAC:R-MMU-983168	REAC	Antigen processing: Ubiquitination & Proteasome degradation	8631	113	ENSMUSG00000031382
515	query_1	FALSE	1	89	130	1	0.00769231	0.011236	REAC:R-MMU-6803157	REAC	Antimicrobial peptides	8631	114	ENSMUSG00000069516
516	query_1	FALSE	1	97	130	1	0.00769231	0.0103093	REAC:R-MMU-109581	REAC	Apoptosis	8631	116	ENSMUSG00000026728
517	query_1	FALSE	1	33	130	1	0.00769231	0.030303	REAC:R-MMU-111465	REAC	Apoptotic cleavage of cellular proteins	8631	119	ENSMUSG00000026728
518	query_1	FALSE	1	33	130	1	0.00769231	0.030303	REAC:R-MMU-442755	REAC	Activation of NMDA receptors and postsynaptic events	8631	59	ENSMUSG00000039579
519	query_1	TRUE	0.0106384	99	78	8	0.102564	0.0808081	WP:WP2432	WP	Spinal Cord Injury	4526	135	ENSMUSG00000049723,ENSMUSG00000020932,ENSMUSG00000026728,ENSMUSG00000058818,ENSMUSG00000032911,ENSMUSG00000029380,ENSMUSG00000058427,ENSMUSG00000024401
520	query_1	TRUE	0.017412	58	78	6	0.0769231	0.103448	WP:WP3625	WP	TYROBP Causal Network	4526	194	ENSMUSG00000029304,ENSMUSG00000024164,ENSMUSG00000018920,ENSMUSG00000035004,ENSMUSG00000026358,ENSMUSG00000030789
521	query_1	TRUE	0.0220202	10	78	3	0.0384615	0.3	WP:WP2271	WP	Macrophage markers	4526	142	ENSMUSG00000069516,ENSMUSG00000024610,ENSMUSG00000000682
522	query_1	TRUE	0.0229122	23	78	4	0.0512821	0.173913	WP:WP1273	WP	Folic Acid Network	4526	93	ENSMUSG00000018339,ENSMUSG00000024066,ENSMUSG00000050737,ENSMUSG00000075705
523	query_1	FALSE	0.152122	61	78	5	0.0641026	0.0819672	WP:WP3632	WP	Lung fibrosis	4526	18	ENSMUSG00000029304,ENSMUSG00000058427,ENSMUSG00000005413,ENSMUSG00000028864,ENSMUSG00000024401
524	query_1	FALSE	0.159007	19	78	3	0.0384615	0.157895	WP:WP1	WP	Statin Pathway	4526	8	ENSMUSG00000040564,ENSMUSG00000002985,ENSMUSG00000015568
525	query_1	FALSE	0.20356	93	78	6	0.0769231	0.0645161	WP:WP4466	WP	Oxidative Stress and Redox Pathway	4526	122	ENSMUSG00000039062,ENSMUSG00000018339,ENSMUSG00000027737,ENSMUSG00000005087,ENSMUSG00000015340,ENSMUSG00000028691
526	query_1	FALSE	0.27659	23	78	3	0.0384615	0.130435	WP:WP1272	WP	Selenium Micronutrient Network	4526	181	ENSMUSG00000018339,ENSMUSG00000024066,ENSMUSG00000050737
527	query_1	FALSE	0.429624	177	78	8	0.102564	0.0451977	WP:WP2292	WP	Chemokine signaling pathway	4526	185	ENSMUSG00000021508,ENSMUSG00000045382,ENSMUSG00000009185,ENSMUSG00000018920,ENSMUSG00000028874,ENSMUSG00000048521,ENSMUSG00000029380,ENSMUSG00000058427
528	query_1	FALSE	0.434841	27	78	3	0.0384615	0.111111	WP:WP222	WP	Cytokines and Inflammatory Response	4526	179	ENSMUSG00000029380,ENSMUSG00000060586,ENSMUSG00000024401
529	query_1	FALSE	0.48047	52	78	4	0.0512821	0.0769231	WP:WP113	WP	TGF Beta Signaling Pathway	4526	128	ENSMUSG00000021765,ENSMUSG00000029304,ENSMUSG00000024232,ENSMUSG00000024401
530	query_1	FALSE	0.501886	81	78	5	0.0641026	0.0617284	WP:WP2316	WP	PPAR signaling pathway	4526	32	ENSMUSG00000015843,ENSMUSG00000030162,ENSMUSG00000032281,ENSMUSG00000027533,ENSMUSG00000015568
531	query_1	FALSE	0.530018	29	78	3	0.0384615	0.103448	WP:WP441	WP	Matrix Metalloproteinases	4526	151	ENSMUSG00000049723,ENSMUSG00000000957,ENSMUSG00000024401
532	query_1	FALSE	0.636188	31	78	3	0.0384615	0.0967742	WP:WP374	WP	Prostaglandin Synthesis and Regulation	4526	121	ENSMUSG00000029994,ENSMUSG00000039942,ENSMUSG00000032231
533	query_1	FALSE	1	62	78	2	0.025641	0.0322581	WP:WP1270	WP	Endochondral Ossification	4526	103	ENSMUSG00000029304,ENSMUSG00000054252
534	query_1	FALSE	1	444	78	1	0.0128205	0.00225225	WP:WP310	WP	mRNA processing	4526	102	ENSMUSG00000003484
535	query_1	FALSE	1	14	78	1	0.0128205	0.0714286	WP:WP1245	WP	Keap1-Nrf2	4526	98	ENSMUSG00000005413
536	query_1	FALSE	1	182	78	2	0.025641	0.010989	WP:WP246	WP	TNF-alpha NF-kB Signaling Pathway	4526	97	ENSMUSG00000042349,ENSMUSG00000024401
537	query_1	FALSE	1	20	78	2	0.025641	0.1	WP:WP164	WP	Glutathione metabolism	4526	86	ENSMUSG00000039062,ENSMUSG00000018339
538	query_1	FALSE	1	70	78	2	0.025641	0.0285714	WP:WP234	WP	Peptide GPCRs	4526	85	ENSMUSG00000045382,ENSMUSG00000048521
539	query_1	FALSE	1	141	78	2	0.025641	0.0141844	WP:WP1251	WP	Metapathway biotransformation	4526	80	ENSMUSG00000018339,ENSMUSG00000003484
540	query_1	FALSE	1	44	78	1	0.0128205	0.0227273	WP:WP297	WP	IL-7 Signaling Pathway	4526	77	ENSMUSG00000031304
541	query_1	FALSE	1	153	78	2	0.025641	0.0130719	WP:WP41	WP	GPCRs, Other	4526	76	ENSMUSG00000031932,ENSMUSG00000026424
542	query_1	FALSE	1	95	78	2	0.025641	0.0210526	WP:WP662	WP	Amino Acid metabolism	4526	75	ENSMUSG00000029752,ENSMUSG00000076441
543	query_1	FALSE	1	266	78	6	0.0769231	0.0225564	WP:WP1396	WP	Non-odorant GPCRs	4526	73	ENSMUSG00000054200,ENSMUSG00000026228,ENSMUSG00000045382,ENSMUSG00000032860,ENSMUSG00000048521,ENSMUSG00000039942
544	query_1	FALSE	1	31	78	2	0.025641	0.0645161	WP:WP730	WP	Glutathione and one carbon metabolism	4526	72	ENSMUSG00000039062,ENSMUSG00000018339
545	query_1	FALSE	1	37	78	1	0.0128205	0.027027	WP:WP571	WP	FAS pathway and Stress induction of HSP regulation	4526	71	ENSMUSG00000024401
546	query_1	FALSE	1	72	78	2	0.025641	0.0277778	WP:WP2573	WP	Primary Focal Segmental Glomerulosclerosis FSGS	4526	70	ENSMUSG00000036915,ENSMUSG00000026728
547	query_1	FALSE	1	79	78	1	0.0128205	0.0126582	WP:WP1254	WP	Apoptosis	4526	69	ENSMUSG00000024401
548	query_1	FALSE	1	52	78	2	0.025641	0.0384615	WP:WP1770	WP	One carbon metabolism and related pathways	4526	68	ENSMUSG00000033022,ENSMUSG00000018339
549	query_1	FALSE	1	8	78	1	0.0128205	0.125	WP:WP396	WP	ACE Inhibitor Pathway	4526	65	ENSMUSG00000031980
550	query_1	FALSE	1	40	78	1	0.0128205	0.025	WP:WP1274	WP	Oxidation by Cytochrome P450	4526	29	ENSMUSG00000003484
551	query_1	FALSE	1	49	78	2	0.025641	0.0408163	WP:WP108	WP	Selenium metabolism/Selenoproteins	4526	31	ENSMUSG00000018339,ENSMUSG00000075705
552	query_1	FALSE	1	9	78	1	0.0128205	0.111111	WP:WP4335	WP	Eicosanoid Lipid Synthesis Map	4526	35	ENSMUSG00000050737
553	query_1	FALSE	1	21	78	1	0.0128205	0.047619	WP:WP1243	WP	EBV LMP1 signaling	4526	36	ENSMUSG00000024401
554	query_1	FALSE	1	16	78	1	0.0128205	0.0625	WP:WP4349	WP	Eicosanoid metabolism via Cytochrome P450 Mono-Oxygenases (CYP) pathway	4526	37	ENSMUSG00000003484
555	query_1	FALSE	1	133	78	5	0.0641026	0.037594	WP:WP447	WP	Adipogenesis genes	4526	41	ENSMUSG00000031980,ENSMUSG00000015843,ENSMUSG00000015312,ENSMUSG00000024401,ENSMUSG00000015568
556	query_1	FALSE	1	16	78	1	0.0128205	0.0625	WP:WP200	WP	Complement Activation, Classical Pathway	4526	105	ENSMUSG00000024164
557	query_1	FALSE	1	67	78	1	0.0128205	0.0149254	WP:WP2902	WP	p53 signaling	4526	42	ENSMUSG00000015312
558	query_1	FALSE	1	37	78	1	0.0128205	0.027027	WP:WP37	WP	IL-1 Signaling Pathway	4526	47	ENSMUSG00000026981
559	query_1	FALSE	1	108	78	1	0.0128205	0.00925926	WP:WP539	WP	Wnt Signaling Pathway NetPath	4526	49	ENSMUSG00000030093
560	query_1	FALSE	1	30	78	2	0.025641	0.0666667	WP:WP458	WP	Inflammatory Response Pathway	4526	51	ENSMUSG00000031304,ENSMUSG00000026193
561	query_1	FALSE	1	34	78	1	0.0128205	0.0294118	WP:WP193	WP	Signaling of Hepatocyte Growth Factor Receptor	4526	54	ENSMUSG00000028864
562	query_1	FALSE	1	101	78	2	0.025641	0.019802	WP:WP2074	WP	Neural Crest Differentiation	4526	55	ENSMUSG00000020932,ENSMUSG00000054252
563	query_1	FALSE	1	151	78	2	0.025641	0.013245	WP:WP385	WP	Myometrial Relaxation and Contraction Pathways	4526	64	ENSMUSG00000038539,ENSMUSG00000026358
564	query_1	FALSE	1	4	78	1	0.0128205	0.25	WP:WP4474	WP	Circulating monocytes and cardiac macrophages in diastolic dysfunction	4526	43	ENSMUSG00000029304
565	query_1	FALSE	1	23	78	1	0.0128205	0.0434783	WP:WP386	WP	Triacylglyceride Synthesis	4526	107	ENSMUSG00000015568
566	query_1	FALSE	1	117	78	2	0.025641	0.017094	WP:WP339	WP	ESC Pluripotency Pathways	4526	108	ENSMUSG00000030093,ENSMUSG00000054252
567	query_1	FALSE	1	42	78	1	0.0128205	0.0238095	WP:WP1983	WP	Splicing factor NOVA regulated synaptic proteins	4526	110	ENSMUSG00000056073
568	query_1	FALSE	1	41	78	1	0.0128205	0.0243902	WP:WP3626	WP	Microglia Pathogen Phagocytosis Pathway	4526	158	ENSMUSG00000015340
569	query_1	FALSE	1	11	78	1	0.0128205	0.0909091	WP:WP207	WP	Nucleotide GPCRs	4526	160	ENSMUSG00000032860
570	query_1	FALSE	1	28	78	2	0.025641	0.0714286	WP:WP412	WP	Oxidative Stress	4526	162	ENSMUSG00000018339,ENSMUSG00000005413
571	query_1	FALSE	1	46	78	2	0.025641	0.0434783	WP:WP29	WP	Notch Signaling Pathway	4526	163	ENSMUSG00000024401,ENSMUSG00000010609
572	query_1	FALSE	1	33	78	1	0.0128205	0.030303	WP:WP88	WP	Toll Like Receptor signaling	4526	165	ENSMUSG00000042349
573	query_1	FALSE	1	14	78	1	0.0128205	0.0714286	WP:WP454	WP	Osteoclast	4526	166	ENSMUSG00000029304
574	query_1	FALSE	1	18	78	1	0.0128205	0.0555556	WP:WP318	WP	Eicosanoid Synthesis	4526	155	ENSMUSG00000050737
575	query_1	FALSE	1	18	78	1	0.0128205	0.0555556	WP:WP353	WP	Small Ligand GPCRs	4526	168	ENSMUSG00000039942
576	query_1	FALSE	1	50	78	1	0.0128205	0.02	WP:WP157	WP	Glycolysis and Gluconeogenesis	4526	172	ENSMUSG00000017390
577	query_1	FALSE	1	66	78	1	0.0128205	0.0151515	WP:WP488	WP	Alpha6-Beta4 Integrin Signaling Pathway	4526	180	ENSMUSG00000026728
578	query_1	FALSE	1	60	78	1	0.0128205	0.0166667	WP:WP1266	WP	SIDS Susceptibility Pathways	4526	186	ENSMUSG00000024401
579	query_1	FALSE	1	185	78	7	0.0897436	0.0378378	WP:WP85	WP	Focal Adhesion	4526	188	ENSMUSG00000029304,ENSMUSG00000026193,ENSMUSG00000028874,ENSMUSG00000028864,ENSMUSG00000029648,ENSMUSG00000030830,ENSMUSG00000030789
580	query_1	FALSE	1	33	78	1	0.0128205	0.030303	WP:WP570	WP	Monoamine GPCRs	4526	189	ENSMUSG00000026228
581	query_1	FALSE	1	24	78	1	0.0128205	0.0416667	WP:WP10	WP	IL-9 Signaling Pathway	4526	193	ENSMUSG00000031304
582	query_1	FALSE	1	100	78	2	0.025641	0.02	WP:WP6	WP	Integrin-mediated Cell Adhesion	4526	169	ENSMUSG00000030830,ENSMUSG00000030789
583	query_1	FALSE	1	34	78	1	0.0128205	0.0294118	WP:WP1269	WP	Fatty Acid Beta Oxidation	4526	28	ENSMUSG00000015568
584	query_1	FALSE	1	33	78	1	0.0128205	0.030303	WP:WP1253	WP	Type II interferon signaling (IFNG)	4526	154	ENSMUSG00000015340
585	query_1	FALSE	1	97	78	2	0.025641	0.0206186	WP:WP723	WP	Wnt Signaling Pathway and Pluripotency	4526	150	ENSMUSG00000030093,ENSMUSG00000005087
586	query_1	FALSE	1	151	78	2	0.025641	0.013245	WP:WP523	WP	Regulation of Actin Cytoskeleton	4526	111	ENSMUSG00000026193,ENSMUSG00000054252
587	query_1	FALSE	1	41	78	1	0.0128205	0.0243902	WP:WP1496	WP	Oxidative Damage	4526	112	ENSMUSG00000024401
588	query_1	FALSE	1	60	78	1	0.0128205	0.0166667	WP:WP403	WP	Wnt Signaling Pathway	4526	113	ENSMUSG00000030093
589	query_1	FALSE	1	75	78	4	0.0512821	0.0533333	WP:WP2075	WP	Alzheimers Disease	4526	119	ENSMUSG00000002985,ENSMUSG00000024401,ENSMUSG00000010609,ENSMUSG00000015568
590	query_1	FALSE	1	189	78	4	0.0512821	0.021164	WP:WP1397	WP	Odorant GPCRs	4526	120	ENSMUSG00000031932,ENSMUSG00000060470,ENSMUSG00000026424,ENSMUSG00000042804
591	query_1	FALSE	1	15	78	1	0.0128205	0.0666667	WP:WP240	WP	Alanine and aspartate metabolism	4526	126	ENSMUSG00000076441
592	query_1	FALSE	1	146	78	1	0.0128205	0.00684932	WP:WP553	WP	Calcium Regulation in the Cardiac Cell	4526	152	ENSMUSG00000026358
593	query_1	FALSE	1	158	78	1	0.0128205	0.00632911	WP:WP493	WP	MAPK signaling pathway	4526	129	ENSMUSG00000024401
594	query_1	FALSE	1	39	78	2	0.025641	0.0512821	WP:WP1259	WP	Retinol metabolism	4526	137	ENSMUSG00000015843,ENSMUSG00000015568
595	query_1	FALSE	1	51	78	2	0.025641	0.0392157	WP:WP512	WP	Id Signaling Pathway	4526	139	ENSMUSG00000020644,ENSMUSG00000029648
596	query_1	FALSE	1	83	78	1	0.0128205	0.0120482	WP:WP265	WP	Delta-Notch Signaling Pathway	4526	143	ENSMUSG00000010609
597	query_1	FALSE	1	169	78	3	0.0384615	0.0177515	WP:WP2185	WP	Purine metabolism	4526	144	ENSMUSG00000028527,ENSMUSG00000015085,ENSMUSG00000024066
598	query_1	FALSE	1	14	78	1	0.0128205	0.0714286	WP:WP1596	WP	Iron Homeostasis	4526	145	ENSMUSG00000024401
599	query_1	FALSE	1	8	78	1	0.0128205	0.125	WP:WP3592	WP	ApoE and miR-146 in inflammation and atherosclerosis	4526	147	ENSMUSG00000002985
600	query_1	FALSE	1	43	78	1	0.0128205	0.0232558	WP:WP3857	WP	Wnt Signaling in Kidney Disease	4526	131	ENSMUSG00000030093
601	query_1	FALSE	1	31	78	1	0.0128205	0.0322581	WP:WP4348	WP	Eicosanoid metabolism via Lipo Oxygenases (LOX)	4526	22	ENSMUSG00000003484
602	query_1	FALSE	1	225	78	6	0.0769231	0.0266667	WP:WP189	WP	GPCRs, Class A Rhodopsin-like	4526	17	ENSMUSG00000031932,ENSMUSG00000026228,ENSMUSG00000045382,ENSMUSG00000026424,ENSMUSG00000032860,ENSMUSG00000039942
603	query_1	FALSE	1	31	78	1	0.0128205	0.0322581	WP:WP3675	WP	Factors and pathways affecting insulin-like growth factor (IGF1)-Akt signaling	4526	2	ENSMUSG00000024401
604	query_1	FALSE	1	38	78	1	0.0128205	0.0263158	WP:WP509	WP	Nuclear Receptors	4526	3	ENSMUSG00000015843
605	query_1	FALSE	1	31	78	2	0.025641	0.0645161	WP:WP4347	WP	Eicosanoid metabolism via Cyclo Oxygenases (COX)	4526	6	ENSMUSG00000003484,ENSMUSG00000050737
606	query_1	FALSE	1	320	78	9	0.115385	0.028125	WP:WP2841	WP	Focal Adhesion-PI3K-Akt-mTOR-signaling pathway	4526	7	ENSMUSG00000029304,ENSMUSG00000031304,ENSMUSG00000026193,ENSMUSG00000031849,ENSMUSG00000028864,ENSMUSG00000029648,ENSMUSG00000054252,ENSMUSG00000030830,ENSMUSG00000030789
607	query_1	FALSE	1	67	78	2	0.025641	0.0298507	WP:WP407	WP	Kit Receptor Signaling Pathway	4526	11	ENSMUSG00000029254,ENSMUSG00000028874
608	query_1	FALSE	1	99	78	1	0.0128205	0.010101	WP:WP387	WP	IL-6 signaling Pathway	4526	12	ENSMUSG00000028874
609	query_1	FALSE	1	4526	78	78	1	0.0172338	WP:000000	WP	WIKIPATHWAYS	4526	1	ENSMUSG00000031932,ENSMUSG00000040564,ENSMUSG00000049723,ENSMUSG00000039062,ENSMUSG00000021765,ENSMUSG00000033022,ENSMUSG00000029752,ENSMUSG00000076441,ENSMUSG00000018339,ENSMUSG00000029304,ENSMUSG00000021508,ENSMUSG00000042349,ENSMUSG00000054200,ENSMUSG00000031980,ENSMUSG00000036915,ENSMUSG00000026228,ENSMUSG00000030093,ENSMUSG00000024164,ENSMUSG00000029254,ENSMUSG00000002985,ENSMUSG00000028527,…
610	query_1	FALSE	1	82	78	3	0.0384615	0.0365854	WP:WP1560	WP	MicroRNAs in Cardiomyocyte Hypertrophy	4526	19	ENSMUSG00000042349,ENSMUSG00000031980,ENSMUSG00000024401
611	query_1	FALSE	1	288	78	2	0.025641	0.00694444	WP:WP1763	WP	PluriNetWork: mechanisms associated with pluripotency	4526	196	ENSMUSG00000029304,ENSMUSG00000005087
612	query_1	FALSE	1	76	78	1	0.0128205	0.0131579	WP:WP450	WP	IL-2 Signaling Pathway	4526	197	ENSMUSG00000031304

## Sheet: bulkRNA_Cluster1_GOBP
	query	significant	p_value	term_size	query_size	intersection_size	precision	recall	term_id	source	term_name	effective_domain_size	source_order	intersection
1	query_1	TRUE	0.000138387	8968	329	205	0.6231	0.0228591	GO:0071704	GO:BP	organic substance metabolic process	18780	19850	Mcts1,Lgals9,Gtf2h4,Srpk3,Smg9,Mov10,Lmf1,Irf9,Mdp1,Tgfb1,Irf3,Ncstn,Rnf215,Taf6l,Dnajb11,Plod3,Mri1,Mlxipl,Bud23,Mcm5,Ube2m,Rnf114,Pdk1,Vars,Elk3,Taz,Stx5a,Tmem259,Rnf166,Dll1,Fbxw5,Lamp2,Slc35c2,Rrp7a,Akap1,Rpain,Cdk5rap3,Ywhah,Atp6ap1,Isyna1,Mrpl24,Fuca2,Pofut2,Adarb1,Med7,Pes1,Trim11,Itgb3,Tsen54,Top2a,Fcf1,Gcnt2,Ddx41,Hexb,Plpp1,Esco2,Dcaf11,Derl1,Josd1,Eef2kmt,Sharpin,Gsdmd,Mapk8ip2,Zcrb1,H…
2	query_1	TRUE	0.000234775	8501	329	196	0.595745	0.0230561	GO:0044237	GO:BP	cellular metabolic process	18780	12789	Mcts1,Lgals9,Gtf2h4,Srpk3,Smg9,Mov10,Lmf1,Tgfb1,Irf3,Ncstn,Rnf215,Taf6l,Dnajb11,Plod3,Mri1,Mlxipl,Bud23,Mcm5,Ube2m,Rnf114,Pdk1,Vars,Elk3,Taz,Tmem259,Rnf166,Dll1,Fbxw5,Lamp2,Slc35c2,Rrp7a,Akap1,Rpain,Cdk5rap3,Ywhah,Atp6ap1,Isyna1,Mrpl24,Pofut2,Adarb1,Med7,Pes1,Trim11,Itgb3,Tsen54,Top2a,Fcf1,Gcnt2,Ddx41,Hexb,Plpp1,Esco2,Dcaf11,Derl1,Josd1,Nubp1,Eef2kmt,Sharpin,Mapk8ip2,Zcrb1,Hcls1,Samsn1,Ets2,Donso…
3	query_1	TRUE	0.000502504	7673	329	180	0.547112	0.0234589	GO:0043170	GO:BP	macromolecule metabolic process	18780	12284	Mcts1,Lgals9,Gtf2h4,Srpk3,Smg9,Mov10,Lmf1,Irf9,Tgfb1,Irf3,Ncstn,Rnf215,Taf6l,Dnajb11,Plod3,Mlxipl,Bud23,Mcm5,Ube2m,Rnf114,Pdk1,Vars,Elk3,Stx5a,Tmem259,Rnf166,Dll1,Fbxw5,Lamp2,Slc35c2,Rrp7a,Akap1,Rpain,Cdk5rap3,Ywhah,Atp6ap1,Mrpl24,Pofut2,Adarb1,Med7,Pes1,Trim11,Itgb3,Tsen54,Top2a,Fcf1,Gcnt2,Ddx41,Hexb,Esco2,Dcaf11,Derl1,Josd1,Eef2kmt,Sharpin,Gsdmd,Mapk8ip2,Zcrb1,Hcls1,Samsn1,Ets2,Donson,Gps2,Ache…
4	query_1	TRUE	0.000570193	9337	329	209	0.635258	0.0223841	GO:0008152	GO:BP	metabolic process	18780	3566	Mcts1,Lgals9,Gtf2h4,Srpk3,Smg9,Mov10,Lmf1,Irf9,Mdp1,Tgfb1,Irf3,Ncstn,Rnf215,Taf6l,Dnajb11,Plod3,Mri1,Mlxipl,Bud23,Mcm5,Ube2m,Rnf114,Pdk1,Vars,Elk3,Taz,Stx5a,Tmem259,Rnf166,Dll1,Fbxw5,Lamp2,Slc35c2,Rrp7a,Akap1,Rpain,Cdk5rap3,Ywhah,Atp6ap1,Isyna1,Mrpl24,Fuca2,Pofut2,Adarb1,Med7,Pes1,Trim11,Itgb3,Mrc2,Tsen54,Top2a,Fcf1,Gcnt2,Ddx41,Hexb,Plpp1,Esco2,Dcaf11,Derl1,Josd1,Nubp1,Eef2kmt,Sharpin,Gsdmd,Mapk8…
5	query_1	TRUE	0.000675589	7757	329	181	0.550152	0.0233338	GO:0006807	GO:BP	nitrogen compound metabolic process	18780	2797	Mcts1,Lgals9,Gtf2h4,Srpk3,Smg9,Mov10,Lmf1,Tgfb1,Irf3,Ncstn,Rnf215,Taf6l,Dnajb11,Plod3,Mri1,Mlxipl,Bud23,Mcm5,Ube2m,Rnf114,Pdk1,Vars,Elk3,Taz,Stx5a,Tmem259,Rnf166,Dll1,Fbxw5,Lamp2,Slc35c2,Rrp7a,Akap1,Rpain,Cdk5rap3,Ywhah,Atp6ap1,Mrpl24,Pofut2,Adarb1,Med7,Pes1,Trim11,Itgb3,Tsen54,Top2a,Fcf1,Gcnt2,Ddx41,Hexb,Plpp1,Esco2,Dcaf11,Derl1,Josd1,Eef2kmt,Sharpin,Mapk8ip2,Zcrb1,Hcls1,Samsn1,Ets2,Donson,Cers5…
6	query_1	TRUE	0.000782621	8220	329	189	0.574468	0.0229927	GO:0044238	GO:BP	primary metabolic process	18780	12790	Mcts1,Lgals9,Gtf2h4,Srpk3,Smg9,Mov10,Lmf1,Tgfb1,Irf3,Ncstn,Rnf215,Taf6l,Dnajb11,Plod3,Mri1,Mlxipl,Bud23,Mcm5,Ube2m,Rnf114,Pdk1,Vars,Elk3,Taz,Stx5a,Tmem259,Rnf166,Dll1,Fbxw5,Lamp2,Slc35c2,Rrp7a,Akap1,Rpain,Cdk5rap3,Ywhah,Atp6ap1,Isyna1,Mrpl24,Fuca2,Pofut2,Adarb1,Med7,Pes1,Trim11,Itgb3,Tsen54,Top2a,Fcf1,Gcnt2,Ddx41,Hexb,Plpp1,Esco2,Dcaf11,Derl1,Josd1,Eef2kmt,Sharpin,Mapk8ip2,Zcrb1,Hcls1,Samsn1,Ets2…
7	query_1	TRUE	0.00143243	4095	329	110	0.334347	0.026862	GO:0044267	GO:BP	cellular protein metabolic process	18780	12808	Mcts1,Lgals9,Gtf2h4,Srpk3,Mov10,Lmf1,Tgfb1,Ncstn,Rnf215,Taf6l,Plod3,Mlxipl,Ube2m,Rnf114,Pdk1,Vars,Tmem259,Rnf166,Fbxw5,Lamp2,Slc35c2,Akap1,Cdk5rap3,Atp6ap1,Mrpl24,Pofut2,Adarb1,Med7,Trim11,Itgb3,Gcnt2,Hexb,Esco2,Dcaf11,Derl1,Josd1,Eef2kmt,Sharpin,Mapk8ip2,Hcls1,Samsn1,Gps2,Rab12,Washc1,Gm16286,Lmnb1,Bad,Sirt7,Shmt2,Agap2,Tyms,Ube2w,Clk1,Sema4c,Eif4e2,Ilkap,Nmi,Cdc25b,Rbck1,Tpx2,Rpn2,Cdkn2c,Srd5a3…
8	query_1	TRUE	0.00351757	6442	329	154	0.468085	0.0239056	GO:0044260	GO:BP	cellular macromolecule metabolic process	18780	12804	Mcts1,Lgals9,Gtf2h4,Srpk3,Smg9,Mov10,Lmf1,Tgfb1,Irf3,Ncstn,Rnf215,Taf6l,Plod3,Mlxipl,Bud23,Mcm5,Ube2m,Rnf114,Pdk1,Vars,Elk3,Tmem259,Rnf166,Dll1,Fbxw5,Lamp2,Slc35c2,Akap1,Rpain,Cdk5rap3,Ywhah,Atp6ap1,Mrpl24,Pofut2,Adarb1,Med7,Trim11,Itgb3,Top2a,Gcnt2,Ddx41,Hexb,Esco2,Dcaf11,Derl1,Josd1,Eef2kmt,Sharpin,Mapk8ip2,Hcls1,Samsn1,Ets2,Donson,Gps2,Ache,Rab12,Washc1,Gm16286,Lmnb1,Bad,Sirt7,Mms19,Shmt2,Agap…
9	query_1	TRUE	0.00695539	4527	329	116	0.352584	0.025624	GO:0019538	GO:BP	protein metabolic process	18780	6824	Mcts1,Lgals9,Gtf2h4,Srpk3,Mov10,Lmf1,Tgfb1,Ncstn,Rnf215,Taf6l,Dnajb11,Plod3,Mlxipl,Ube2m,Rnf114,Pdk1,Vars,Stx5a,Tmem259,Rnf166,Fbxw5,Lamp2,Slc35c2,Akap1,Cdk5rap3,Atp6ap1,Mrpl24,Pofut2,Adarb1,Med7,Trim11,Itgb3,Gcnt2,Hexb,Esco2,Dcaf11,Derl1,Josd1,Eef2kmt,Sharpin,Mapk8ip2,Hcls1,Samsn1,Gps2,Rab12,Washc1,Gm16286,Lmnb1,Bad,Sirt7,Mms19,Shmt2,Agap2,Tyms,Ube2w,Clk1,Sema4c,Itm2c,Eif4e2,Ilkap,Nmi,Cdc25b,Rbc…
10	query_1	TRUE	0.0169	5276	329	129	0.392097	0.0244503	GO:1901564	GO:BP	organonitrogen compound metabolic process	18780	24864	Mcts1,Lgals9,Gtf2h4,Srpk3,Mov10,Lmf1,Tgfb1,Ncstn,Rnf215,Taf6l,Dnajb11,Plod3,Mri1,Mlxipl,Ube2m,Rnf114,Pdk1,Vars,Taz,Stx5a,Tmem259,Rnf166,Fbxw5,Lamp2,Slc35c2,Akap1,Cdk5rap3,Atp6ap1,Mrpl24,Pofut2,Adarb1,Med7,Trim11,Itgb3,Gcnt2,Hexb,Plpp1,Esco2,Dcaf11,Derl1,Josd1,Eef2kmt,Sharpin,Mapk8ip2,Hcls1,Samsn1,Cers5,Gps2,Rab12,Washc1,Gm16286,Lmnb1,Bad,Sirt7,Mms19,Shmt2,Agap2,Tyms,Ube2w,Clk1,Sema4c,Itm2c,Eif4e2…
11	query_1	TRUE	0.0235053	3346	329	90	0.273556	0.0268978	GO:0043412	GO:BP	macromolecule modification	18780	12401	Lgals9,Gtf2h4,Srpk3,Lmf1,Tgfb1,Taf6l,Dnajb11,Plod3,Mlxipl,Bud23,Ube2m,Rnf114,Pdk1,Rnf166,Fbxw5,Slc35c2,Akap1,Cdk5rap3,Atp6ap1,Pofut2,Adarb1,Med7,Trim11,Itgb3,Gcnt2,Esco2,Derl1,Josd1,Eef2kmt,Sharpin,Mapk8ip2,Hcls1,Samsn1,Gps2,Washc1,Gm16286,Lmnb1,Sirt7,Shmt2,Agap2,Ube2w,Clk1,Sema4c,Ilkap,Nmi,Cdc25b,Rbck1,Tpx2,Rpn2,Trmo,Cdkn2c,Srd5a3,Pus1,Limk1,Mogs,Camk1,Bccip,Aga,Dcun1d5,Nptn,Tgfbr2,Cdk10,Rhbdd3,…
12	query_1	TRUE	0.0276614	45	329	7	0.0212766	0.155556	GO:0046460	GO:BP	neutral lipid biosynthetic process	18780	14262	Plpp1,Ldlr,Thrsp,Scarb1,Pck2,Nr1h2,Ang
13	query_1	TRUE	0.0276614	45	329	7	0.0212766	0.155556	GO:0046463	GO:BP	acylglycerol biosynthetic process	18780	14265	Plpp1,Ldlr,Thrsp,Scarb1,Pck2,Nr1h2,Ang
14	query_1	TRUE	0.0332688	621	329	27	0.0820669	0.0434783	GO:1903047	GO:BP	mitotic cell cycle process	18780	26183	Tgfb1,Tpra1,Kif20a,Ncaph2,Fbxw5,Cdk5rap3,Ywhah,Top2a,Adamts1,Donson,Racgap1,Lmnb1,Sirt7,Cdc25b,Tpx2,Cdkn2c,Sh2b1,Bccip,Dync1li1,Nme6,Becn1,Pml,Ckap2,Ptpa,Bub1b,Dact1,Nsmce2

## Sheet: bulkRNA_cluster2_GOBP
	query	significant	p_value	term_size	query_size	intersection_size	precision	recall	term_id	source	term_name	effective_domain_size	source_order	intersection
1	query_1	TRUE	1.51126e-23	463	391	56	0.143223	0.12095	GO:0006412	GO:BP	translation	18780	2436	Rpl8,Rps9,Rplp1,Mrpl52,Rpl15,Rack1,Mrps24,Eif3h,Eif3e,Uqcc2,Rps14,Rps24,Rps26,Eef1b2,Rgs2,Eif3m,Rps3a1,Ybx1,Eif3i,Rpl22,Rpl6,Malsu1,Rps3,Eif3f,Rps4x,Eif4ebp1,Pkm,Rpsa,Rps27l,Eef1a1,Rpl12,Rps21,Rpl22l1,Rpl7,Rps2,Rpl18a,Rpl29,Rps23,Mrps16,Eif3k,Npm1,Rpl38,Rpl32,Rpl30,Rpl18,Rpl35a,Rpl26,Rplp0,Rps28,Sars,Rpl23,Eef1g,Rpl31,Eif5a,Rpl39,Tma7
2	query_1	TRUE	9.51437e-23	480	391	56	0.143223	0.116667	GO:0043043	GO:BP	peptide biosynthetic process	18780	12201	Rpl8,Rps9,Rplp1,Mrpl52,Rpl15,Rack1,Mrps24,Eif3h,Eif3e,Uqcc2,Rps14,Rps24,Rps26,Eef1b2,Rgs2,Eif3m,Rps3a1,Ybx1,Eif3i,Rpl22,Rpl6,Malsu1,Rps3,Eif3f,Rps4x,Eif4ebp1,Pkm,Rpsa,Rps27l,Eef1a1,Rpl12,Rps21,Rpl22l1,Rpl7,Rps2,Rpl18a,Rpl29,Rps23,Mrps16,Eif3k,Npm1,Rpl38,Rpl32,Rpl30,Rpl18,Rpl35a,Rpl26,Rplp0,Rps28,Sars,Rpl23,Eef1g,Rpl31,Eif5a,Rpl39,Tma7
3	query_1	TRUE	6.48739e-22	83	391	27	0.0690537	0.325301	GO:0002181	GO:BP	cytoplasmic translation	18780	865	Rpl8,Rplp1,Rpl15,Rps26,Eif3m,Eif3i,Rpl22,Rpl6,Eif4ebp1,Pkm,Rpsa,Rps21,Rpl22l1,Rps2,Rpl18a,Rpl29,Rps23,Rpl38,Rpl30,Rpl18,Rpl35a,Rpl26,Rplp0,Rps28,Rpl31,Rpl39,Tma7
4	query_1	TRUE	1.47445e-21	586	391	60	0.153453	0.102389	GO:0043604	GO:BP	amide biosynthetic process	18780	12533	Rpl8,Rps9,Rplp1,Mrpl52,Rpl15,Rack1,Mrps24,Eif3h,Eif3e,Uqcc2,Rps14,Rps24,Ormdl2,Rps26,Eef1b2,Cps1,Rgs2,Eif3m,Rps3a1,Ybx1,Eif3i,Rpl22,Rpl6,Malsu1,Rps3,Eif3f,Rps4x,Eif4ebp1,Pkm,Rpsa,Rps27l,Eef1a1,Rpl12,Rps21,Rpl22l1,Rpl7,Rps2,Rpl18a,Rpl29,Rps23,Mrps16,Eif3k,Npm1,Rpl38,Rpl32,Rpl30,Rpl18,Rpl35a,Rpl26,Cyp4f39,Rplp0,Rps28,Sars,Rpl23,Eef1g,Rpl31,Eif5a,Mthfsl,Rpl39,Tma7
5	query_1	TRUE	1.76219e-19	621	391	59	0.150895	0.0950081	GO:0006518	GO:BP	peptide metabolic process	18780	2526	Rpl8,Rps9,Rplp1,Mrpl52,Rpl15,Rack1,Mrps24,Ctsl,Spcs1,Eif3h,Eif3e,Uqcc2,Rps14,Rps24,Rps26,Eef1b2,Rgs2,Eif3m,Rps3a1,Ybx1,Eif3i,Rpl22,Rpl6,Malsu1,Rps3,Eif3f,Rps4x,Eif4ebp1,Pkm,Rpsa,Rps27l,Eef1a1,Rpl12,Rps21,Rpl22l1,Rpl7,Rps2,Rpl18a,Rpl29,Rps23,Mrps16,Eif3k,Npm1,Rpl38,Rpl32,Rpl30,Rpl18,Rpl35a,Rpl26,Gpx1,Rplp0,Rps28,Sars,Rpl23,Eef1g,Rpl31,Eif5a,Rpl39,Tma7
6	query_1	TRUE	1.1179e-16	850	391	65	0.16624	0.0764706	GO:0043603	GO:BP	cellular amide metabolic process	18780	12532	Rpl8,Rps9,Rplp1,Mrpl52,Rpl15,Rack1,Mrps24,Ctsl,Spcs1,Eif3h,Eif3e,Uqcc2,Rps14,Rps24,Ormdl2,Rps26,Eef1b2,Cps1,Rgs2,Eif3m,Rps3a1,Ybx1,Eif3i,Rpl22,Rpl6,Malsu1,Rps3,Eif3f,Rps4x,Eif4ebp1,Cln6,Pkm,Rpsa,Rps27l,Eef1a1,Rpl12,Rps21,Rpl22l1,Rpl7,Rps2,Rpl18a,Rpl29,Rps23,Mrps16,Eif3k,Npm1,Rpl38,Rpl32,Rpl30,Rpl18,Rpl35a,Rpl26,Cyp4f39,Gpx1,Rplp0,Rps28,Sars,Rpl23,Eef1g,Rpl31,Ggh,Eif5a,Mthfsl,Rpl39,Tma7
7	query_1	TRUE	2.5666e-12	1265	391	73	0.186701	0.0577075	GO:1901566	GO:BP	organonitrogen compound biosynthetic process	18780	24866	Rpl8,Rps9,Aprt,Rplp1,Mrpl52,Rpl15,Atp5e,Phlda1,Rack1,Mrps24,Nme2,Itm2b,Eif3h,Eif3e,Sdf2l1,Uqcc2,Rps14,Rps24,Ormdl2,Rps26,Eef1b2,Cps1,Rgs2,Eif3m,Rps3a1,Ybx1,Ddost,Fabp3,Eif3i,Rpl22,Rpl6,Malsu1,Rps3,Eif3f,Rps4x,Eif4ebp1,Pkm,Rpsa,Alg5,Rps27l,Eef1a1,Atp5j2,Rpl12,Rps21,Rpl22l1,Dpm3,Krtcap2,Rpl7,Rps2,Rpl18a,Rpl29,Rps23,Mrps16,Eif3k,Atpif1,Npm1,Rpl38,Rpl32,Rpl30,Rpl18,Rpl35a,Rpl26,Cyp4f39,Rplp0,Rps28,Sa…
8	query_1	TRUE	4.62317e-12	236	391	30	0.0767263	0.127119	GO:0042254	GO:BP	ribosome biogenesis	18780	11720	Nhp2,Rps25,Rps14,Rps24,Rpl14,Nop10,Rpl6,Malsu1,Rpsa,Rps27l,Rps16,Rpl12,Rps21,Rps19,Wdr55,Rpl7,Rps2,Npm3,Npm1,Rpl38,Rpl35a,Nsa2,Rpl26,Rps7,Rpl7a,Rpl27,Rps15,Rplp0,Rps28,Rasl2-9
9	query_1	TRUE	5.53208e-10	342	391	33	0.084399	0.0964912	GO:0022613	GO:BP	ribonucleoprotein complex biogenesis	18780	7661	Nhp2,Rps25,Rps14,Rps24,Rpl14,Nop10,Rpl6,Malsu1,Rpsa,Rps27l,Rps16,Rpl12,Rps21,Snrpd2,Rps19,Wdr55,Rpl7,Rps2,Npm3,Npm1,Snrpg,Rpl38,Rpl35a,Nsa2,Rpl26,Rps7,Rpl7a,Rpl27,Rps15,Rplp0,Rps28,Rasl2-9,Snrpe
10	query_1	TRUE	1.86426e-07	67	391	14	0.0358056	0.208955	GO:0042274	GO:BP	ribosomal small subunit biogenesis	18780	11734	Rps25,Rps14,Rps24,Rpsa,Rps27l,Rps16,Rps21,Rps19,Rps2,Npm1,Rpl38,Rps7,Rps15,Rps28
11	query_1	TRUE	2.09118e-07	20	391	9	0.0230179	0.45	GO:0000028	GO:BP	ribosomal small subunit assembly	18780	15	Rps25,Rps14,Rpsa,Rps27l,Rps19,Rps2,Rpl38,Rps15,Rps28
12	query_1	TRUE	2.21589e-07	174	391	21	0.0537084	0.12069	GO:0016072	GO:BP	rRNA metabolic process	18780	5719	Nhp2,Rps14,Rps24,Rpl14,Nop10,Rps16,Rps21,Rps19,Trir,Wdr55,Rpl7,Npm3,Npm1,Rpl35a,Nsa2,Rpl26,Rps7,Rpl7a,Rpl27,Rps15,Rps28
13	query_1	TRUE	5.16337e-07	164	391	20	0.0511509	0.121951	GO:0006364	GO:BP	rRNA processing	18780	2395	Nhp2,Rps14,Rps24,Rpl14,Nop10,Rps16,Rps21,Rps19,Wdr55,Rpl7,Npm3,Npm1,Rpl35a,Nsa2,Rpl26,Rps7,Rpl7a,Rpl27,Rps15,Rps28
14	query_1	TRUE	2.86548e-06	68	391	13	0.0332481	0.191176	GO:0042273	GO:BP	ribosomal large subunit biogenesis	18780	11733	Nhp2,Rpl14,Rpl6,Malsu1,Rpl12,Rpl7,Npm1,Rpl38,Rpl35a,Nsa2,Rpl26,Rpl7a,Rplp0
15	query_1	TRUE	6.52911e-06	4871	391	154	0.393862	0.0316157	GO:0034641	GO:BP	cellular nitrogen compound metabolic process	18780	10069	Nhp2,Pfdn5,Glmp,Meox1,Rtcb,Blvra,Sri,Dnase2a,Bax,Rpl8,Phb2,Rps9,Aprt,Mettl1,Cct4,Rplp1,Mrpl52,Rpl15,H2-M3,Atp5e,Pfn1,Hint1,Rack1,Mrps24,Grhl1,Ten1,Nme2,Polr2h,Slirp,Ctsl,Rtraf,Spcs1,Eif3h,Eif3e,Rfc4,Tpi1,Uqcc2,Aif1,Rps14,Dkk1,Cenpx,Rps24,Ormdl2,Rps26,Rpl14,Eef1b2,Cps1,Rgs2,Ncf2,Nop10,Eif3m,Gins1,Cks1b,Rps3a1,Txn1,Ybx1,Eif3i,Rpl22,Triap1,Rpl6,Malsu1,Rps3,Pycard,Eif3f,Tnni2,Igbp1,Rps4x,Eif4ebp1,Sap…
16	query_1	TRUE	1.07744e-05	62	391	12	0.0306905	0.193548	GO:0042255	GO:BP	ribosome assembly	18780	11721	Rps25,Rps14,Rpl6,Rpsa,Rps27l,Rpl12,Rps19,Rps2,Rpl38,Rps15,Rplp0,Rps28
17	query_1	TRUE	3.57076e-05	1245	391	57	0.14578	0.0457831	GO:0065003	GO:BP	protein-containing complex assembly	18780	18767	Rhoc,Bax,Arpc2,Cyba,Acot13,Arpc5,Rps25,Ndufa2,Aldh1a3,H2-M3,Pfn1,Cldn7,Washc3,Rack1,Vdac2,Ndufa6,Ndufb4,Chaf1b,Cxcl13,Uqcc2,Cox7a2l,Aif1,Rps14,Dkk1,Dmac1,Arpc3,Rpl6,Arpc1b,Pomp,Rps3,Pycard,Eif4ebp1,Cox7a2,Rpsa,Mif,Brk1,Sigmar1,Rps27l,Rpl12,Snrpd2,Rps19,Tbca,Taf10,Lmod3,Rps2,Tmsb4x,Mtln,Npm1,Snrpg,Rpl38,Rps15,Rplp0,Rps28,Pet100,Snrpe,Cox16,Ndufb1-ps
18	query_1	TRUE	8.5203e-05	8501	391	230	0.588235	0.0270556	GO:0044237	GO:BP	cellular metabolic process	18780	12789	Nhp2,Pfdn5,Glmp,Meox1,Rtcb,Blvra,Sri,Dnase2a,Bax,Fam162a,Rpl8,Phb2,Ptpn6,Cstb,Rps9,Cyba,Aprt,Mettl1,Cct4,Ctsd,Rplp1,Sdhb,Mrpl52,Phlda2,Rpl15,Aldh1a3,H2-M3,Atp5e,Ctsz,Ctsa,Psmb6,Pfn1,Gabarap,Med11,Rab3d,Ccl9,Gyg,Phlda1,Hint1,Rack1,Mrps24,Fkbp1b,Grhl1,Ten1,Nme2,Gfap,Polr2h,Slirp,Ctsl,Prelid1,Rtraf,Spcs1,Ctsb,Eef1akmt1,Itm2b,Psme1,Ropn1l,Eif3h,Eif3e,Sdf2l1,Rfc4,Tpi1,Uqcc2,Cox7a2l,Psmb8,Aif1,Rps14,Dk…
19	query_1	TRUE	8.92349e-05	862	391	44	0.112532	0.0510441	GO:0034622	GO:BP	cellular protein-containing complex assembly	18780	10054	Arpc2,Cyba,Arpc5,Rps25,Ndufa2,Pfn1,Washc3,Vdac2,Ndufa6,Ndufb4,Chaf1b,Uqcc2,Cox7a2l,Aif1,Rps14,Dmac1,Arpc3,Rpl6,Arpc1b,Pomp,Rps3,Pycard,Cox7a2,Rpsa,Brk1,Rps27l,Rpl12,Snrpd2,Rps19,Tbca,Taf10,Lmod3,Rps2,Tmsb4x,Npm1,Snrpg,Rpl38,Rps15,Rplp0,Rps28,Pet100,Snrpe,Cox16,Ndufb1-ps
20	query_1	TRUE	0.000107114	290	391	23	0.0588235	0.0793103	GO:0034470	GO:BP	ncRNA processing	18780	10005	Nhp2,Rtcb,Mettl1,Rtraf,Rps14,Rps24,Rpl14,Nop10,Rps16,Rps21,Rps19,Wdr55,Rpl7,Npm3,Npm1,Rpl35a,Nsa2,Rpl26,Rps7,Rpl7a,Rpl27,Rps15,Rps28
21	query_1	TRUE	0.000118071	2623	391	94	0.240409	0.0358368	GO:0044085	GO:BP	cellular component biogenesis	18780	12728	Nhp2,Tubb5,Trappc6a,Rhoc,Syce2,Bax,Arpc2,Cyba,Acot13,Ctsd,Arpc5,Rps25,Tctex1d2,Ndufa2,Aldh1a3,H2-M3,Pfn1,Gabarap,Cldn7,Washc3,Rack1,Krt19,Vdac2,Ndufa6,Ndufb4,Chaf1b,Cxcl13,Uqcc2,Cox7a2l,Aif1,Rps14,Dkk1,Rps24,Ormdl2,Rpl14,Nop10,Dmac1,Arpc3,Rpl6,Arpc1b,Pomp,Malsu1,Cd9,Rps3,Pycard,Tmem159,Eif4ebp1,Cox7a2,Ciao2a,Rpsa,Mif,Brk1,Lsm3,Sigmar1,4930544G11Rik,Rps27l,Rps16,Rpl12,Rps21,Snrpd2,Rps19,Tbca,Wdr55…
22	query_1	TRUE	0.000126646	225	391	20	0.0511509	0.0888889	GO:0046034	GO:BP	ATP metabolic process	18780	13856	Atp5e,Tpi1,Uqcc2,Cox7a2l,Cox6a2,Cox4i1,Pkm,Cox7a2,Mif,Slc2a6,Atp5j2,Tspo,Uqcrq,Bdnf,Atp5k,Atpif1,Pgk1,Aldoart2,Ldha,Uqcrh
23	query_1	TRUE	0.000311067	4586	391	141	0.360614	0.0307457	GO:0009058	GO:BP	biosynthetic process	18780	3696	Nhp2,Pfdn5,Glmp,Meox1,Sri,Rpl8,Phb2,Rps9,Cyba,Aprt,Cct4,Rplp1,Mrpl52,Rpl15,Aldh1a3,H2-M3,Atp5e,Pfn1,Gyg,Phlda1,Hint1,Rack1,Mrps24,Grhl1,Ten1,Nme2,Polr2h,Rtraf,Itm2b,Eif3h,Eif3e,Sdf2l1,Rfc4,Tpi1,Uqcc2,Aif1,Rps14,Dkk1,Gsto1,Cenpx,Rps24,Ormdl2,Rps26,Eef1b2,Cps1,Rgs2,Ncf2,Mgst3,Nop10,Eif3m,Sord,Gins1,Cks1b,Rps3a1,Txn1,Ybx1,Akr1a1,Ddost,Fabp3,Eif3i,Rpl22,Triap1,Rpl6,Malsu1,Tyrobp,Rps3,Pycard,Eif3f,Tnn…
24	query_1	TRUE	0.000357953	4427	391	137	0.350384	0.0309465	GO:0044249	GO:BP	cellular biosynthetic process	18780	12797	Nhp2,Pfdn5,Glmp,Meox1,Sri,Rpl8,Phb2,Rps9,Cyba,Aprt,Cct4,Rplp1,Mrpl52,Rpl15,Aldh1a3,H2-M3,Atp5e,Pfn1,Gyg,Phlda1,Hint1,Rack1,Mrps24,Grhl1,Ten1,Nme2,Polr2h,Rtraf,Itm2b,Eif3h,Eif3e,Sdf2l1,Rfc4,Tpi1,Uqcc2,Aif1,Rps14,Dkk1,Gsto1,Cenpx,Rps24,Ormdl2,Rps26,Eef1b2,Cps1,Rgs2,Ncf2,Mgst3,Nop10,Eif3m,Gins1,Cks1b,Rps3a1,Txn1,Ybx1,Akr1a1,Ddost,Fabp3,Eif3i,Rpl22,Triap1,Rpl6,Malsu1,Tyrobp,Rps3,Pycard,Eif3f,Tnni2,Ig…
25	query_1	TRUE	0.000412656	3567	391	116	0.296675	0.0325203	GO:0044271	GO:BP	cellular nitrogen compound biosynthetic process	18780	12811	Nhp2,Pfdn5,Glmp,Meox1,Sri,Rpl8,Phb2,Rps9,Aprt,Cct4,Rplp1,Mrpl52,Rpl15,H2-M3,Atp5e,Pfn1,Hint1,Rack1,Mrps24,Grhl1,Ten1,Nme2,Polr2h,Rtraf,Eif3h,Eif3e,Rfc4,Uqcc2,Aif1,Rps14,Dkk1,Rps24,Ormdl2,Rps26,Eef1b2,Cps1,Rgs2,Ncf2,Nop10,Eif3m,Cks1b,Rps3a1,Txn1,Ybx1,Eif3i,Rpl22,Triap1,Rpl6,Malsu1,Rps3,Pycard,Eif3f,Tnni2,Igbp1,Rps4x,Eif4ebp1,Sap30,Tradd,Pkm,Rpsa,Hsf4,Gadd45a,Rps27l,Eef1a1,Hoxa9,Atp5j2,Hoxb7,Rpl12,…
26	query_1	TRUE	0.000612969	476	391	29	0.0741688	0.0609244	GO:0007005	GO:BP	mitochondrion organization	18780	2962	Bax,Fam162a,Phb2,Ndufa2,Gabarap,Slirp,Prelid1,Ndufa6,Ndufb4,Uqcc2,Cox7a2l,Timm10,Dmac1,Tomm7,Triap1,Pycard,Fundc2,Cox7a2,Tspo,Cdkn2a,Micos13,Atpif1,Gpx1,Siva1,Romo1,Tomm5,Pet100,Cox16,Ndufb1-ps
27	query_1	TRUE	0.000620334	370	391	25	0.0639386	0.0675676	GO:0034660	GO:BP	ncRNA metabolic process	18780	10082	Nhp2,Rtcb,Mettl1,Rtraf,Rps14,Rps24,Rpl14,Nop10,Rps16,Rps21,Rps19,Trir,Wdr55,Rpl7,Npm3,Npm1,Rpl35a,Nsa2,Rpl26,Rps7,Rpl7a,Rpl27,Rps15,Rps28,Sars
28	query_1	TRUE	0.000788082	4527	391	138	0.352941	0.0304838	GO:0019538	GO:BP	protein metabolic process	18780	6824	Bax,Fam162a,Rpl8,Phb2,Ptpn6,Cstb,Rps9,Ctsd,Rplp1,Mrpl52,Rpl15,Ctsz,Ctsa,Psmb6,Med11,Rab3d,Ccl9,Srgn,Phlda1,Rack1,Mrps24,Fkbp1b,Grin2c,Nme2,Gfap,Ctsl,Prelid1,Rtraf,Spcs1,Ctsb,Eef1akmt1,Itm2b,Psme1,Ropn1l,Eif3h,Eif3e,Sdf2l1,Uqcc2,Psmb8,Aif1,Rps14,Dkk1,Rps24,Rps26,Prkar1b,Eef1b2,Ptpn18,Rgs2,Dpp7,Eif3m,Psma7,Cks1b,Rps3a1,Txn1,Bag1,Ybx1,Svbp,Ddost,Eif3i,Rpl22,Triap1,Rpl6,Erp29,Malsu1,Tyrobp,Lipt2,Rps3…
29	query_1	TRUE	0.000894455	9337	391	243	0.621483	0.0260255	GO:0008152	GO:BP	metabolic process	18780	3566	Nhp2,Pfdn5,Glmp,Meox1,Rtcb,Blvra,Sri,Dnase2a,Bax,Fam162a,Rpl8,Phb2,Ptpn6,Cstb,Rps9,Cyba,Aprt,Acot13,Mettl1,Cct4,Ctsd,Rplp1,Sdhb,Mrpl52,Phlda2,Rpl15,Aldh1a3,H2-M3,Atp5e,Ctsz,Ctsa,Psmb6,Pfn1,Gabarap,Med11,Rab3d,Ccl9,Gyg,Srgn,Phlda1,Hint1,Rack1,Mrps24,Fkbp1b,Grhl1,Grin2c,Ten1,Nme2,Gfap,Polr2h,Slirp,Ctsl,Prelid1,Rtraf,Spcs1,Ctsb,Eef1akmt1,Itm2b,Psme1,Ropn1l,Eif3h,Eif3e,Sdf2l1,Rfc4,Tpi1,Uqcc2,Cox7a2l,…
30	query_1	TRUE	0.00105136	4805	391	144	0.368286	0.0299688	GO:0010467	GO:BP	gene expression	18780	4689	Nhp2,Pfdn5,Glmp,Meox1,Rtcb,Sri,Rpl8,Phb2,Ptpn6,Rps9,Cyba,Mettl1,Rplp1,Mrpl52,Phlda2,Rpl15,H2-M3,Ctsz,Pfn1,Srgn,Hint1,Rack1,Mrps24,Grhl1,Nme2,Polr2h,Ctsl,Rtraf,Spcs1,Eif3h,Eif3e,Uqcc2,Aif1,Rps14,Dkk1,Rps24,Rps26,Rpl14,Eef1b2,Rgs2,Nop10,Eif3m,Cks1b,Rps3a1,Txn1,Ybx1,Eif3i,Rpl22,Triap1,Rpl6,Erp29,Malsu1,Lag3,Tyrobp,Lipt2,Rps3,Pycard,Eif3f,Tnni2,Igbp1,Rps4x,Eif4ebp1,Sap30,Tradd,Pkm,Ciao2a,Rpsa,Hsf4,Mi…
31	query_1	TRUE	0.00123787	1418	391	58	0.148338	0.0409027	GO:0043933	GO:BP	protein-containing complex subunit organization	18780	12613	Rhoc,Bax,Arpc2,Cyba,Acot13,Arpc5,Rps25,Ndufa2,Aldh1a3,H2-M3,Pfn1,Cldn7,Washc3,Rack1,Vdac2,Ndufa6,Ndufb4,Chaf1b,Cxcl13,Uqcc2,Cox7a2l,Aif1,Rps14,Dkk1,Dmac1,Arpc3,Rpl6,Arpc1b,Pomp,Rps3,Pycard,Eif4ebp1,Cox7a2,Rpsa,Mif,Brk1,Sigmar1,Rps27l,Rpl12,Snrpd2,Rps19,Tbca,Taf10,Lmod3,Rps2,Tmsb4x,Mtln,Npm1,Snrpg,Rpl38,Rps15,Rplp0,Rps28,Rpl23,Pet100,Snrpe,Cox16,Ndufb1-ps
32	query_1	TRUE	0.00144364	361	391	24	0.0613811	0.066482	GO:0006091	GO:BP	generation of precursor metabolites and energy	18780	2150	Bax,Phb2,Sdhb,Phlda2,Gyg,Prelid1,Tpi1,Uqcc2,Cox7a2l,Cox6a2,Pgls,Cox4i1,Pkm,Cox7a2,Mif,Slc2a6,Atp5j2,Uqcrq,Csl,Bdnf,Pgk1,Aldoart2,Ldha,Uqcrh
33	query_1	TRUE	0.00169578	5276	391	154	0.393862	0.0291888	GO:1901564	GO:BP	organonitrogen compound metabolic process	18780	24864	Blvra,Bax,Fam162a,Rpl8,Phb2,Ptpn6,Cstb,Rps9,Aprt,Ctsd,Rplp1,Mrpl52,Rpl15,Atp5e,Ctsz,Ctsa,Psmb6,Med11,Rab3d,Ccl9,Srgn,Phlda1,Hint1,Rack1,Mrps24,Fkbp1b,Grin2c,Nme2,Gfap,Ctsl,Prelid1,Rtraf,Spcs1,Ctsb,Eef1akmt1,Itm2b,Psme1,Ropn1l,Eif3h,Eif3e,Sdf2l1,Tpi1,Uqcc2,Psmb8,Aif1,Rps14,Dkk1,Rps24,Ormdl2,Rps26,Prkar1b,Eef1b2,Cps1,Ptpn18,Rgs2,Ncf2,Dpp7,Eif3m,Psma7,Cks1b,Rps3a1,Txn1,Bag1,Ybx1,Svbp,Ddost,Fabp3,Eif…
34	query_1	TRUE	0.00188426	4508	391	136	0.347826	0.0301686	GO:1901576	GO:BP	organic substance biosynthetic process	18780	24875	Nhp2,Pfdn5,Glmp,Meox1,Sri,Rpl8,Phb2,Rps9,Aprt,Cct4,Rplp1,Mrpl52,Rpl15,Aldh1a3,Atp5e,Pfn1,Gyg,Phlda1,Hint1,Rack1,Mrps24,Grhl1,Ten1,Nme2,Polr2h,Rtraf,Itm2b,Eif3h,Eif3e,Sdf2l1,Rfc4,Tpi1,Uqcc2,Rps14,Dkk1,Gsto1,Cenpx,Rps24,Ormdl2,Rps26,Eef1b2,Cps1,Rgs2,Ncf2,Mgst3,Nop10,Eif3m,Sord,Gins1,Cks1b,Rps3a1,Txn1,Ybx1,Akr1a1,Ddost,Fabp3,Eif3i,Rpl22,Triap1,Rpl6,Malsu1,Tyrobp,Rps3,Pycard,Eif3f,Tnni2,Igbp1,Rps4x,E…
35	query_1	TRUE	0.00250487	7757	391	208	0.531969	0.0268145	GO:0006807	GO:BP	nitrogen compound metabolic process	18780	2797	Nhp2,Pfdn5,Glmp,Meox1,Rtcb,Blvra,Sri,Dnase2a,Bax,Fam162a,Rpl8,Phb2,Ptpn6,Cstb,Rps9,Aprt,Mettl1,Cct4,Ctsd,Rplp1,Mrpl52,Rpl15,H2-M3,Atp5e,Ctsz,Ctsa,Psmb6,Pfn1,Med11,Rab3d,Ccl9,Srgn,Phlda1,Hint1,Rack1,Mrps24,Fkbp1b,Grhl1,Grin2c,Ten1,Nme2,Gfap,Polr2h,Slirp,Ctsl,Prelid1,Rtraf,Spcs1,Ctsb,Eef1akmt1,Itm2b,Psme1,Ropn1l,Eif3h,Eif3e,Sdf2l1,Rfc4,Tpi1,Uqcc2,Psmb8,Aif1,Rps14,Dkk1,Cenpx,Rps24,Ormdl2,Rps26,Rpl14…
36	query_1	TRUE	0.0032538	161	391	15	0.0383632	0.0931677	GO:0022618	GO:BP	ribonucleoprotein complex assembly	18780	7666	Rps25,Rps14,Rpl6,Rpsa,Rps27l,Rpl12,Snrpd2,Rps19,Rps2,Snrpg,Rpl38,Rps15,Rplp0,Rps28,Snrpe
37	query_1	TRUE	0.00373125	4095	391	125	0.319693	0.030525	GO:0044267	GO:BP	cellular protein metabolic process	18780	12808	Bax,Fam162a,Rpl8,Phb2,Ptpn6,Cstb,Rps9,Ctsd,Rplp1,Mrpl52,Rpl15,Ctsz,Psmb6,Med11,Rab3d,Ccl9,Rack1,Mrps24,Fkbp1b,Nme2,Ctsl,Prelid1,Rtraf,Spcs1,Ctsb,Eef1akmt1,Psme1,Ropn1l,Eif3h,Eif3e,Sdf2l1,Uqcc2,Psmb8,Aif1,Rps14,Dkk1,Rps24,Rps26,Prkar1b,Eef1b2,Ptpn18,Rgs2,Eif3m,Psma7,Cks1b,Rps3a1,Txn1,Bag1,Ybx1,Svbp,Ddost,Eif3i,Rpl22,Triap1,Rpl6,Erp29,Malsu1,Lipt2,Rps3,Pycard,Eif3f,Igbp1,Rps4x,Eif4ebp1,Abhd12,Cln6,…
38	query_1	TRUE	0.00376842	8220	391	217	0.554987	0.026399	GO:0044238	GO:BP	primary metabolic process	18780	12790	Nhp2,Pfdn5,Glmp,Meox1,Rtcb,Sri,Dnase2a,Bax,Fam162a,Rpl8,Phb2,Ptpn6,Cstb,Rps9,Aprt,Mettl1,Cct4,Ctsd,Rplp1,Mrpl52,Phlda2,Rpl15,Aldh1a3,Atp5e,Ctsz,Ctsa,Psmb6,Pfn1,Med11,Rab3d,Ccl9,Gyg,Srgn,Phlda1,Hint1,Rack1,Mrps24,Fkbp1b,Grhl1,Grin2c,Ten1,Nme2,Gfap,Polr2h,Slirp,Ctsl,Prelid1,Rtraf,Spcs1,Ctsb,Eef1akmt1,Itm2b,Psme1,Ropn1l,Eif3h,Eif3e,Sdf2l1,Rfc4,Tpi1,Uqcc2,Psmb8,Aif1,Rps14,Dkk1,Gsto1,Cenpx,Rps24,Ormdl…
39	query_1	TRUE	0.0043458	1838	391	68	0.173913	0.0369967	GO:0008219	GO:BP	cell death	18780	3595	Dnase2a,Bax,Fam162a,Phb2,Ctsd,Aldh1a3,H2-M3,Ctsz,Gabarap,Cldn7,Atox1,Srgn,Phlda1,Hint1,Rack1,Nme2,Ctsl,Prelid1,Vdac2,Ctsb,Sdf2l1,Aif1,Dkk1,Pdcd1,Ncf2,Rps3a1,Txn1,Bag1,Ybx1,Triap1,Erp29,Tyrobp,Rps3,Pycard,Igbp1,Tradd,Pkm,Mif,Casp4,Ccl12,Sigmar1,Gadd45a,Rps27l,C1qa,Eef1a1,Dap,Tspo,Taf10,Cdkn2a,Hcar2,Bdnf,Bcl2a1c,Atpif1,Mgmt,Npm1,Dtnbp1,Fcer1g,Naa38,Tpt1,Rpl26,Naca,Rps7,Gpx1,Siva1,Ppia,Eif5a,Lamtor5…
40	query_1	TRUE	0.00515755	167	391	15	0.0383632	0.0898204	GO:0071826	GO:BP	ribonucleoprotein complex subunit organization	18780	19913	Rps25,Rps14,Rpl6,Rpsa,Rps27l,Rpl12,Snrpd2,Rps19,Rps2,Snrpg,Rpl38,Rps15,Rplp0,Rps28,Snrpe
41	query_1	TRUE	0.00623764	3716	391	115	0.294118	0.0309473	GO:0009059	GO:BP	macromolecule biosynthetic process	18780	3697	Nhp2,Pfdn5,Glmp,Meox1,Sri,Rpl8,Phb2,Rps9,Cct4,Rplp1,Mrpl52,Rpl15,Pfn1,Gyg,Phlda1,Hint1,Rack1,Mrps24,Grhl1,Ten1,Nme2,Polr2h,Rtraf,Itm2b,Eif3h,Eif3e,Sdf2l1,Rfc4,Uqcc2,Rps14,Dkk1,Cenpx,Rps24,Ormdl2,Rps26,Eef1b2,Rgs2,Nop10,Eif3m,Gins1,Cks1b,Rps3a1,Txn1,Ybx1,Ddost,Eif3i,Rpl22,Triap1,Rpl6,Malsu1,Tyrobp,Rps3,Pycard,Eif3f,Tnni2,Igbp1,Rps4x,Eif4ebp1,Sap30,Tradd,Pkm,Rpsa,Hsf4,Gadd45a,Alg5,Rps27l,Eef1a1,Hox…
42	query_1	TRUE	0.00684426	3640	391	113	0.289003	0.031044	GO:0034645	GO:BP	cellular macromolecule biosynthetic process	18780	10073	Nhp2,Pfdn5,Glmp,Meox1,Sri,Rpl8,Phb2,Rps9,Cct4,Rplp1,Mrpl52,Rpl15,Pfn1,Gyg,Phlda1,Hint1,Rack1,Mrps24,Grhl1,Ten1,Nme2,Polr2h,Rtraf,Itm2b,Eif3h,Eif3e,Sdf2l1,Rfc4,Uqcc2,Rps14,Dkk1,Cenpx,Rps24,Rps26,Eef1b2,Rgs2,Nop10,Eif3m,Gins1,Cks1b,Rps3a1,Txn1,Ybx1,Ddost,Eif3i,Rpl22,Triap1,Rpl6,Malsu1,Rps3,Pycard,Eif3f,Tnni2,Igbp1,Rps4x,Eif4ebp1,Sap30,Tradd,Pkm,Rpsa,Hsf4,Gadd45a,Alg5,Rps27l,Eef1a1,Hoxa9,Hoxb7,Rpl12…
43	query_1	TRUE	0.0069018	1678	391	63	0.161125	0.0375447	GO:0012501	GO:BP	programmed cell death	18780	5159	Dnase2a,Bax,Fam162a,Phb2,Ctsd,Aldh1a3,H2-M3,Ctsz,Gabarap,Cldn7,Atox1,Srgn,Phlda1,Hint1,Rack1,Nme2,Ctsl,Prelid1,Vdac2,Sdf2l1,Aif1,Dkk1,Pdcd1,Ncf2,Rps3a1,Bag1,Ybx1,Triap1,Erp29,Tyrobp,Rps3,Pycard,Igbp1,Tradd,Pkm,Mif,Casp4,Ccl12,Sigmar1,Gadd45a,Rps27l,Dap,Tspo,Taf10,Cdkn2a,Hcar2,Bdnf,Bcl2a1c,Atpif1,Mgmt,Npm1,Fcer1g,Naa38,Tpt1,Rpl26,Naca,Rps7,Gpx1,Siva1,Ppia,Eif5a,Lamtor5,Bcl2a1b
44	query_1	TRUE	0.00744639	7673	391	204	0.521739	0.0265867	GO:0043170	GO:BP	macromolecule metabolic process	18780	12284	Nhp2,Pfdn5,Glmp,Meox1,Rtcb,Sri,Dnase2a,Bax,Fam162a,Rpl8,Phb2,Ptpn6,Cstb,Rps9,Cyba,Mettl1,Cct4,Ctsd,Rplp1,Mrpl52,Phlda2,Rpl15,H2-M3,Ctsz,Ctsa,Psmb6,Pfn1,Med11,Rab3d,Ccl9,Gyg,Srgn,Phlda1,Hint1,Rack1,Mrps24,Fkbp1b,Grhl1,Grin2c,Ten1,Nme2,Gfap,Polr2h,Slirp,Ctsl,Prelid1,Rtraf,Spcs1,Ctsb,Eef1akmt1,Itm2b,Psme1,Ropn1l,Eif3h,Eif3e,Sdf2l1,Rfc4,Uqcc2,Psmb8,Aif1,Rps14,Dkk1,Cenpx,Rps24,Cd63,Ormdl2,Rps26,Rpl14,…
45	query_1	TRUE	0.00834053	8968	391	231	0.590793	0.0257583	GO:0071704	GO:BP	organic substance metabolic process	18780	19850	Nhp2,Pfdn5,Glmp,Meox1,Rtcb,Blvra,Sri,Dnase2a,Bax,Fam162a,Rpl8,Phb2,Ptpn6,Cstb,Rps9,Cyba,Aprt,Mettl1,Cct4,Ctsd,Rplp1,Sdhb,Mrpl52,Phlda2,Rpl15,Aldh1a3,H2-M3,Atp5e,Ctsz,Ctsa,Psmb6,Pfn1,Med11,Rab3d,Ccl9,Gyg,Srgn,Phlda1,Hint1,Rack1,Mrps24,Fkbp1b,Grhl1,Grin2c,Ten1,Nme2,Gfap,Polr2h,Slirp,Ctsl,Prelid1,Rtraf,Spcs1,Ctsb,Eef1akmt1,Itm2b,Psme1,Ropn1l,Eif3h,Eif3e,Sdf2l1,Rfc4,Tpi1,Uqcc2,Psmb8,Aif1,Rps14,Dkk1,G…
46	query_1	TRUE	0.011487	1631	391	61	0.15601	0.0374004	GO:0006915	GO:BP	apoptotic process	18780	2889	Dnase2a,Bax,Fam162a,Phb2,Ctsd,Aldh1a3,H2-M3,Ctsz,Gabarap,Cldn7,Atox1,Srgn,Phlda1,Hint1,Rack1,Nme2,Prelid1,Vdac2,Sdf2l1,Aif1,Dkk1,Pdcd1,Ncf2,Rps3a1,Bag1,Ybx1,Triap1,Erp29,Tyrobp,Rps3,Pycard,Igbp1,Tradd,Mif,Casp4,Ccl12,Sigmar1,Gadd45a,Rps27l,Dap,Tspo,Taf10,Cdkn2a,Hcar2,Bdnf,Bcl2a1c,Atpif1,Mgmt,Npm1,Fcer1g,Naa38,Tpt1,Rpl26,Naca,Rps7,Gpx1,Siva1,Ppia,Eif5a,Lamtor5,Bcl2a1b
47	query_1	TRUE	0.0227951	571	391	29	0.0741688	0.0507881	GO:0097190	GO:BP	apoptotic signaling pathway	18780	21904	Bax,Fam162a,Gabarap,Srgn,Hint1,Rack1,Prelid1,Vdac2,Triap1,Erp29,Tyrobp,Rps3,Pycard,Igbp1,Tradd,Mif,Casp4,Rps27l,Dap,Bdnf,Bcl2a1c,Atpif1,Tpt1,Rpl26,Rps7,Gpx1,Siva1,Ppia,Bcl2a1b
48	query_1	TRUE	0.0380134	1584	391	58	0.148338	0.0366162	GO:0010941	GO:BP	regulation of cell death	18780	5104	Bax,Fam162a,Phb2,Ctsd,Aldh1a3,H2-M3,Ctsz,Cldn7,Atox1,Phlda1,Rack1,Nme2,Prelid1,Vdac2,Ctsb,Sdf2l1,Aif1,Dkk1,Pdcd1,Ncf2,Rps3a1,Txn1,Bag1,Ybx1,Triap1,Erp29,Tyrobp,Rps3,Pycard,Igbp1,Tradd,Mif,Ccl12,Sigmar1,Gadd45a,Rps27l,C1qa,Eef1a1,Dap,Tspo,Cdkn2a,Hcar2,Bdnf,Atpif1,Mgmt,Npm1,Dtnbp1,Fcer1g,Naa38,Tpt1,Rpl26,Naca,Rps7,Gpx1,Siva1,Ppia,Eif5a,Lamtor5
49	query_1	TRUE	0.0475778	276	391	18	0.0460358	0.0652174	GO:0097193	GO:BP	intrinsic apoptotic signaling pathway	18780	21907	Bax,Hint1,Rack1,Vdac2,Triap1,Erp29,Rps3,Pycard,Mif,Casp4,Rps27l,Bcl2a1c,Tpt1,Rpl26,Rps7,Gpx1,Ppia,Bcl2a1b

## Sheet: bulkRNA_cluster3_GOBP
	query	significant	p_value	term_size	query_size	intersection_size	precision	recall	term_id	source	term_name	effective_domain_size	source_order	intersection
1	query_1	TRUE	5.7187e-29	2452	466	159	0.341202	0.064845	GO:0002376	GO:BP	immune system process	18780	1046	Mmp14,Tcirg1,Cd3g,Axl,Relb,Apoe,Ebi3,Psap,Ctse,Stxbp2,Ly9,Cd244a,Hmox1,Il27ra,Mcoln2,Slamf6,Cybb,Cd48,Cd83,Cd5l,H2-M2,Cd274,Pdcd1lg2,Cxcl16,Rab32,Tnfaip3,Igf1,Irak3,Itk,Id2,Pomc,Nfkbia,Prkch,Fos,Cxcl14,Fst,Cd200r1,Cd86,Ifngr2,Slc11a2,Tmem176a,Pla2g7,C3,Dusp1,Tmem178,Tapbp,C2,Tnf,Lox,Cd74,Fth1,Cd6,Capn1,Nfkb2,Adam8,Fam20c,Casp1,Slc11a1,Ifi211,Xcl1,Batf3,Vim,Il1rn,Il1b,Tpd52,Slc7a11,Cd2,Ecm1,Prdx1,…
2	query_1	TRUE	1.94122e-22	759	466	76	0.16309	0.100132	GO:0001816	GO:BP	cytokine production	18780	600	Tcirg1,Axl,Relb,Pld3,Ly9,Cd244a,Hmox1,Il27ra,Mcoln2,Slamf6,Cybb,Cd83,Lpl,Cd274,Pdcd1lg2,Mapkapk2,Map2k3,Tnfaip3,Igf1,Irak3,Itk,Pomc,Cd200r1,C3,Tnf,Cd74,Cd6,Lipa,Adam8,Ly96,Casp1,Slc11a1,Htr2b,Ifi211,Xcl1,Optn,Adam33,Il1b,Postn,Cd2,Tnfrsf8,Hgf,Fgr,Gpnmb,Anxa4,G6pdx,Rnf128,Panx1,Cd3e,Ptgs2,Batf,Cd300ld,Tmem106a,Hpse,Tnfsf9,Rftn1,Ptger4,C3ar1,Zc3h12a,Il20rb,Zfp36,Tlr1,Mmp12,Nlrc3,Cxcr3,Gpr18,Cd14,Ra…
3	query_1	TRUE	1.34927e-21	1052	466	89	0.190987	0.0846008	GO:0001775	GO:BP	cell activation	18780	567	Acvrl1,Mmp14,Tcirg1,Cd3g,Axl,Relb,Apoe,Ebi3,Psap,Stxbp2,Ly9,Cd244a,Hmox1,Il27ra,Slamf6,Cd48,Cd83,Cd274,Pdcd1lg2,Tnfaip3,Igf1,Itk,Id2,Cd86,Ifngr2,Tnf,Cd74,Cd6,Nfkb2,Adam8,Casp1,Slc11a1,Xcl1,Batf3,Il1b,Tpd52,Slc7a11,Cd2,Prdx1,Fgr,Stap1,Gpnmb,Clec4d,Ctsc,Lat,Itgal,Il2rg,Lamp1,Comp,Thy1,Cd3e,Cd3d,Plscr1,Batf,Cd300a,Cxcl10,Tmem106a,Tnfsf9,Fut7,H2-Aa,Rap2b,Nfkbid,Icam1,Runx2,Batf2,Ptger4,Lat2,Zc3h12a,I…
4	query_1	TRUE	2.30016e-20	1419	466	103	0.22103	0.0725863	GO:0006952	GO:BP	defense response	18780	2919	Tcirg1,Axl,Relb,Apoe,Pld3,Stxbp2,Hmox1,Il27ra,Slamf6,Cybb,Lpl,Mapkapk2,Cxcl16,Map2k3,Tnfaip3,Igf1,Irak3,Tnip1,Pomc,Nfkbia,Pde8b,Cd200r1,Cd86,Ifngr2,Pla2g7,C3,Tapbp,Tnf,Cd74,Cd6,Lipa,Adam8,Casp1,Slc11a1,Ifi211,Xcl1,Optn,Vim,Il1rn,Il1b,Ecm1,Prdx1,Hgf,Fgr,Stap1,Cxcl1,Cxcl9,Clec4d,Clec2d,Olr1,Atg7,Ctsc,Nupr1,Lat,Itgax,Lamp1,Cotl1,Plscr1,Ptgs2,Cspg4,Batf,Cd300a,Cxcl10,Stab2,Colec12,Fut7,H2-Aa,Icam1,Gc…
5	query_1	TRUE	1.37787e-19	683	466	68	0.145923	0.0995608	GO:0001817	GO:BP	regulation of cytokine production	18780	601	Axl,Relb,Pld3,Ly9,Cd244a,Hmox1,Il27ra,Mcoln2,Slamf6,Cybb,Cd83,Lpl,Cd274,Pdcd1lg2,Mapkapk2,Map2k3,Tnfaip3,Igf1,Irak3,Pomc,Cd200r1,C3,Tnf,Cd74,Cd6,Adam8,Ly96,Casp1,Slc11a1,Htr2b,Ifi211,Xcl1,Optn,Adam33,Il1b,Postn,Cd2,Tnfrsf8,Hgf,Fgr,Gpnmb,Anxa4,Rnf128,Panx1,Cd3e,Ptgs2,Cd300ld,Hpse,Tnfsf9,Ptger4,C3ar1,Zc3h12a,Il20rb,Zfp36,Tlr1,Mmp12,Nlrc3,Gpr18,Cd14,Rab7b,Bcl3,Tarm1,Ffar4,Cebpb,Osm,Lilra5,Ifi204,Cle…
6	query_1	TRUE	1.55741e-19	950	466	81	0.17382	0.0852632	GO:0045321	GO:BP	leukocyte activation	18780	13330	Mmp14,Tcirg1,Cd3g,Axl,Relb,Ebi3,Psap,Stxbp2,Ly9,Cd244a,Hmox1,Il27ra,Slamf6,Cd48,Cd83,Cd274,Pdcd1lg2,Tnfaip3,Igf1,Itk,Id2,Cd86,Ifngr2,Tnf,Cd74,Cd6,Adam8,Casp1,Slc11a1,Xcl1,Batf3,Il1b,Tpd52,Cd2,Prdx1,Fgr,Stap1,Gpnmb,Clec4d,Ctsc,Lat,Itgal,Il2rg,Lamp1,Thy1,Cd3e,Cd3d,Plscr1,Batf,Cd300a,Tmem106a,Tnfsf9,Fut7,H2-Aa,Nfkbid,Icam1,Runx2,Batf2,Ptger4,Lat2,Zc3h12a,Il20rb,Tlr1,Bcl11b,Themis,Nlrc3,Gpr18,Bcl3,Ta…
7	query_1	TRUE	3.24806e-19	1348	466	98	0.2103	0.0727003	GO:0002682	GO:BP	regulation of immune system process	18780	1351	Mmp14,Axl,Apoe,Stxbp2,Cd244a,Hmox1,Il27ra,Slamf6,Cd83,Cd5l,Cd274,Pdcd1lg2,Tnfaip3,Igf1,Irak3,Itk,Id2,Pomc,Nfkbia,Prkch,Fos,Cxcl14,Cd200r1,Cd86,Tmem176a,Pla2g7,C3,Dusp1,Tmem178,C2,Tnf,Lox,Cd74,Cd6,Capn1,Adam8,Slc11a1,Ifi211,Xcl1,Il1b,Slc7a11,Ecm1,Fgr,Stap1,Cxcl1,Tmem176b,Gpnmb,Clec4d,Clec2d,Atg7,Ctsc,Lat,Trat1,Itgal,Il2rg,Mpp1,Lamp1,Thy1,Cd3e,Ctsh,Plscr1,Slc8b1,Cd300a,Cxcl10,Tnfsf9,Gpi1,Fut7,H2-Aa…
8	query_1	TRUE	3.81007e-17	616	466	61	0.130901	0.099026	GO:0006954	GO:BP	inflammatory response	18780	2921	Tcirg1,Axl,Relb,Apoe,Pld3,Hmox1,Cybb,Lpl,Mapkapk2,Map2k3,Tnfaip3,Igf1,Tnip1,Nfkbia,Cd200r1,Ifngr2,Pla2g7,C3,Tnf,Cd6,Lipa,Adam8,Casp1,Slc11a1,Xcl1,Il1rn,Il1b,Ecm1,Hgf,Stap1,Cxcl1,Cxcl9,Olr1,Ctsc,Nupr1,Lat,Plscr1,Ptgs2,Cspg4,Cd300a,Cxcl10,Fut7,Icam1,Metrnl,Ptger4,C3ar1,Zc3h12a,Ccrl2,Il20rb,Zfp36,Tlr1,Nlrc3,Cd14,Tarm1,Ffar4,Cebpb,Cxcl2,Osm,Prcp,Lilra5,Clec7a
9	query_1	TRUE	2.08688e-16	486	466	53	0.113734	0.109053	GO:0042110	GO:BP	T cell activation	18780	11625	Tcirg1,Cd3g,Relb,Ebi3,Psap,Ly9,Cd244a,Il27ra,Slamf6,Cd48,Cd83,Cd274,Pdcd1lg2,Igf1,Itk,Cd86,Cd74,Cd6,Adam8,Slc11a1,Xcl1,Il1b,Cd2,Gpnmb,Clec4d,Lat,Itgal,Il2rg,Thy1,Cd3e,Cd3d,Batf,Cd300a,Tnfsf9,Fut7,H2-Aa,Nfkbid,Icam1,Runx2,Ptger4,Zc3h12a,Il20rb,Bcl11b,Themis,Nlrc3,Gpr18,Bcl3,Tarm1,Cd8a,Cebpb,Lgals1,H2-Ab1,Bcl2a1d
10	query_1	TRUE	7.35654e-16	2454	466	133	0.285408	0.0541972	GO:0009605	GO:BP	response to external stimulus	18780	4012	Hpn,Axl,Relb,Apoe,Pld3,Stxbp2,Il27ra,Slamf6,Cybb,Lpl,Cd274,Pdcd1lg2,Mapkapk2,Cxcl16,Rab32,Tnfaip3,Igf1,Irak3,Tnip1,Id2,Pomc,Nfkbia,Pygl,Fos,Cxcl14,Plau,Alcam,Cd200r1,Cd86,Ifngr2,Npff,Pla2g7,C3,Dusp1,Tnf,Lox,Cd74,Cd6,Baiap2,Adam8,Ly96,Casp1,Slc11a1,Rgs1,Ifi211,Xcl1,Batf3,Optn,Vim,Il1b,Anxa5,Postn,Prdx1,Hgf,Fgr,Stap1,Spp1,Cxcl1,Cxcl9,Asns,Bhlhe40,Gdf3,Plxnd1,Clec4d,Clec2d,Atg7,Ctsc,Nupr1,Itgax,Mpp1…
11	query_1	TRUE	1.22524e-15	1437	466	95	0.203863	0.06611	GO:0044419	GO:BP	interspecies interaction between organisms	18780	12890	Hpn,Axl,Relb,Apoe,Stxbp2,Il27ra,Slamf6,Cybb,Lpl,Cd274,Pdcd1lg2,Mapkapk2,Cxcl16,Tnfaip3,Irak3,Tnip1,Pomc,Nfkbia,Pygl,Cxcl14,Pabpc1,Cd86,Ifngr2,C3,Tnf,Cd74,Cd6,Baiap2,Adam8,Ly96,Casp1,Slc11a1,Rgs1,Ifi211,Xcl1,Batf3,Optn,Vim,Stom,Il1b,Prdx1,Fgr,Stap1,Cxcl1,Cxcl9,Clec4d,Clec2d,Atg7,Itgax,Lamp1,Cotl1,Anxa2,Plscr1,Ptgs2,Mapkapk3,Batf,Cxcl10,Stab2,Colec12,H2-Aa,Icam1,Gch1,Batf2,Ptger4,Saa3,Apobec1,Mdfic…
12	query_1	TRUE	2.28591e-15	1400	466	93	0.199571	0.0664286	GO:0006955	GO:BP	immune response	18780	2922	Tcirg1,Relb,Apoe,Stxbp2,Ly9,Cd244a,Hmox1,Il27ra,Slamf6,Cybb,Cd5l,Cd274,Pdcd1lg2,Cxcl16,Tnfaip3,Irak3,Itk,Pomc,Prkch,Cxcl14,Cd86,C3,C2,Tnf,Cd74,Fth1,Cd6,Nfkb2,Adam8,Casp1,Slc11a1,Ifi211,Xcl1,Vim,Il1rn,Il1b,Ecm1,Prdx1,Fgr,Stap1,Cxcl1,Cxcl9,Clec4d,Clec2d,Ctsc,Lat,Trat1,Itgal,Lamp1,Thy1,Cd3e,Ctsh,Plscr1,Batf,Cd300a,Cxcl10,Colec12,Fut7,H2-Aa,Nfkbid,Icam1,Gch1,Rftn1,Ptger4,C3ar1,Lat2,Ikbke,Zc3h12a,Ccrl…
13	query_1	TRUE	3.44104e-15	800	466	67	0.143777	0.08375	GO:0046649	GO:BP	lymphocyte activation	18780	14387	Mmp14,Tcirg1,Cd3g,Axl,Relb,Ebi3,Psap,Ly9,Cd244a,Il27ra,Slamf6,Cd48,Cd83,Cd274,Pdcd1lg2,Tnfaip3,Igf1,Itk,Id2,Cd86,Cd74,Cd6,Adam8,Slc11a1,Xcl1,Il1b,Tpd52,Cd2,Prdx1,Fgr,Gpnmb,Clec4d,Lat,Itgal,Il2rg,Lamp1,Thy1,Cd3e,Cd3d,Batf,Cd300a,Tnfsf9,Fut7,H2-Aa,Nfkbid,Icam1,Runx2,Ptger4,Lat2,Zc3h12a,Il20rb,Bcl11b,Themis,Nlrc3,Gpr18,Bcl3,Tarm1,Cd8a,Cebpb,Adgrg3,Lgals1,H2-Ab1,Il11ra1,Trbc2,Clec7a,Ighv1-64,Bcl2a1d
14	query_1	TRUE	3.98827e-15	1263	466	87	0.186695	0.0688836	GO:0051707	GO:BP	response to other organism	18780	16196	Axl,Relb,Apoe,Stxbp2,Il27ra,Slamf6,Cybb,Lpl,Cd274,Pdcd1lg2,Mapkapk2,Cxcl16,Tnfaip3,Irak3,Pomc,Nfkbia,Pygl,Cxcl14,Cd86,Ifngr2,C3,Tnf,Cd74,Cd6,Baiap2,Adam8,Ly96,Casp1,Slc11a1,Rgs1,Ifi211,Xcl1,Batf3,Optn,Vim,Il1b,Prdx1,Fgr,Stap1,Cxcl1,Cxcl9,Clec4d,Clec2d,Atg7,Itgax,Lamp1,Cotl1,Plscr1,Ptgs2,Mapkapk3,Batf,Cxcl10,Stab2,Colec12,H2-Aa,Gch1,Batf2,Ptger4,Saa3,Apobec1,Ikbke,Zc3h12a,Tnip3,Zfp36,Tlr1,Mmp12,Nl…
15	query_1	TRUE	4.6303e-15	1266	466	87	0.186695	0.0687204	GO:0043207	GO:BP	response to external biotic stimulus	18780	12295	Axl,Relb,Apoe,Stxbp2,Il27ra,Slamf6,Cybb,Lpl,Cd274,Pdcd1lg2,Mapkapk2,Cxcl16,Tnfaip3,Irak3,Pomc,Nfkbia,Pygl,Cxcl14,Cd86,Ifngr2,C3,Tnf,Cd74,Cd6,Baiap2,Adam8,Ly96,Casp1,Slc11a1,Rgs1,Ifi211,Xcl1,Batf3,Optn,Vim,Il1b,Prdx1,Fgr,Stap1,Cxcl1,Cxcl9,Clec4d,Clec2d,Atg7,Itgax,Lamp1,Cotl1,Plscr1,Ptgs2,Mapkapk3,Batf,Cxcl10,Stab2,Colec12,H2-Aa,Gch1,Batf2,Ptger4,Saa3,Apobec1,Ikbke,Zc3h12a,Tnip3,Zfp36,Tlr1,Mmp12,Nl…
16	query_1	TRUE	7.32243e-15	922	466	72	0.154506	0.0780911	GO:0002684	GO:BP	positive regulation of immune system process	18780	1353	Mmp14,Axl,Stxbp2,Cd244a,Hmox1,Il27ra,Slamf6,Cd83,Cd5l,Cd274,Pdcd1lg2,Igf1,Irak3,Itk,Id2,Pomc,Prkch,Fos,Cxcl14,Cd86,Pla2g7,C3,C2,Tnf,Cd74,Cd6,Capn1,Adam8,Slc11a1,Ifi211,Xcl1,Il1b,Fgr,Stap1,Cxcl1,Clec4d,Ctsc,Trat1,Itgal,Il2rg,Lamp1,Thy1,Cd3e,Plscr1,Cd300a,Cxcl10,Tnfsf9,Gpi1,Fut7,H2-Aa,Nfkbid,Icam1,Rftn1,Ptger4,C3ar1,Lat2,Ikbke,Zc3h12a,Themis,Mmp12,Rab7b,Kcnn4,Skap1,H2-K1,Cd300lb,Lgals1,H2-Ab1,Ifi20…
17	query_1	TRUE	1.27075e-14	3140	466	153	0.328326	0.0487261	GO:0051239	GO:BP	regulation of multicellular organismal process	18780	15837	Acvrl1,Itga5,Mmp14,Hpn,Tcirg1,Axl,Relb,Apoe,Pld3,Ly9,Cd244a,Hmox1,Il27ra,Neu1,Mcoln2,Slamf6,Cybb,Cd83,Lpl,Rxrg,Cd274,Pdcd1lg2,Mapkapk2,Map2k3,Tnfaip3,Igf1,Irak3,Id2,Pomc,Nfkbia,Akap5,Prkch,Fos,Cdk20,Plk2,Fst,Plau,Cd200r1,Cd86,Npff,Tmem176a,Tnfrsf12a,Xdh,C3,Bambi,Tmem178,Tnf,Lox,Cd74,Cd6,Baiap2,Fuom,Adam8,Ly96,Fam20c,Casp1,Slc11a1,Htr2b,Slc45a3,Ifi211,Xcl1,Optn,Vim,Il1rn,Adam33,Il1b,Fabp5,Anxa5,Po…
18	query_1	TRUE	1.65825e-14	3211	466	155	0.332618	0.0482716	GO:0006950	GO:BP	response to stress	18780	2918	Acvrl1,Tcirg1,Axl,Relb,Apoe,Pld3,Psap,Stxbp2,Hmox1,Il27ra,Hspb7,Crip1,Gadd45b,Slamf6,Cybb,Lpl,Mapkapk2,Cxcl16,Map2k3,Tnfaip3,Igf1,Irak3,Mpg,Tnip1,Id2,Pomc,Nfkbia,Fos,Glrx,Pde8b,Plk2,Anxa7,Plau,Naprt,Cd200r1,Cd86,Ifngr2,Slc11a2,Rfc2,Tnfrsf12a,Pla2g7,Xdh,C3,Dusp1,Tapbp,Tnf,Lox,Cd74,Cd6,Lipa,Capn1,Adam8,Casp1,Slc11a1,Ifi211,Xcl1,Optn,Vim,Il1rn,Pcna,Il1b,Anxa5,Slc7a11,Ecm1,Ak4,Prdx1,Hgf,Fgr,Stap1,Spp…
19	query_1	TRUE	1.90744e-14	1295	466	87	0.186695	0.0671815	GO:0009607	GO:BP	response to biotic stimulus	18780	4014	Axl,Relb,Apoe,Stxbp2,Il27ra,Slamf6,Cybb,Lpl,Cd274,Pdcd1lg2,Mapkapk2,Cxcl16,Tnfaip3,Irak3,Pomc,Nfkbia,Pygl,Cxcl14,Cd86,Ifngr2,C3,Tnf,Cd74,Cd6,Baiap2,Adam8,Ly96,Casp1,Slc11a1,Rgs1,Ifi211,Xcl1,Batf3,Optn,Vim,Il1b,Prdx1,Fgr,Stap1,Cxcl1,Cxcl9,Clec4d,Clec2d,Atg7,Itgax,Lamp1,Cotl1,Plscr1,Ptgs2,Mapkapk3,Batf,Cxcl10,Stab2,Colec12,H2-Aa,Gch1,Batf2,Ptger4,Saa3,Apobec1,Ikbke,Zc3h12a,Tnip3,Zfp36,Tlr1,Mmp12,Nl…
20	query_1	TRUE	2.90963e-14	431	466	47	0.100858	0.109049	GO:0001819	GO:BP	positive regulation of cytokine production	18780	603	Ly9,Cd244a,Il27ra,Mcoln2,Slamf6,Cybb,Cd83,Lpl,Cd274,Mapkapk2,C3,Tnf,Cd74,Cd6,Adam8,Ly96,Casp1,Slc11a1,Htr2b,Ifi211,Xcl1,Optn,Il1b,Postn,Cd2,Tnfrsf8,Hgf,Fgr,Panx1,Cd3e,Ptgs2,Hpse,Tnfsf9,Ptger4,C3ar1,Il20rb,Tlr1,Mmp12,Cd14,Rab7b,Bcl3,Tarm1,Cebpb,Osm,Lilra5,Ifi204,Clec7a
21	query_1	TRUE	5.36227e-14	3600	466	166	0.356223	0.0461111	GO:0048583	GO:BP	regulation of response to stimulus	18780	15023	Acvrl1,Mmp14,Axl,Apoe,Pld3,Psap,Stxbp2,Hmox1,Il27ra,Gadd45b,Slamf6,Lpl,Cd5l,Cd274,Map2k3,Tnfaip3,Igf1,Irak3,Itk,Tnip1,Pomc,Rhbdf2,Nfkbia,Akap5,Prkch,Cdk20,Cxcl14,Glrx,Pde8b,Plk2,Fst,Plau,Dok2,Cd200r1,Cd86,Ifngr2,Npff,Tnfrsf12a,Pla2g7,Xdh,Atp6v0c,C3,Dusp1,Bambi,C2,Tnf,Lox,Cd74,Cd6,Capn1,Arhgap19,Baiap2,Adam8,Ly96,Fam20c,Casp1,Slc11a1,Htr2b,Ifi211,Xcl1,Optn,Arrdc1,Il1rn,Pcna,Dusp2,Il1b,Snx5,Fabp5,A…
22	query_1	TRUE	1.56976e-13	545	466	52	0.111588	0.0954128	GO:0002521	GO:BP	leukocyte differentiation	18780	1190	Mmp14,Tcirg1,Cd3g,Axl,Relb,Psap,Ly9,Slamf6,Cd83,Tnfaip3,Itk,Id2,Fos,Tmem176a,Tmem178,Tnf,Cd74,Adam8,Fam20c,Batf3,Il1b,Tpd52,Tmem176b,Clec4d,Clec2d,Il2rg,Cd3e,Cd3d,Anxa2,Gab3,Batf,Tnfsf9,Fut7,H2-Aa,Nfkbid,Runx2,Batf2,Ptger4,Zc3h12a,Bcl11b,Themis,Gpr18,Junb,Bcl3,Cd8a,Cebpb,Pirb,Adgrg3,Lgals1,H2-Ab1,Il11ra1,Bcl2a1d
23	query_1	TRUE	5.91436e-13	977	466	71	0.152361	0.0726714	GO:0002520	GO:BP	immune system development	18780	1189	Mmp14,Tcirg1,Cd3g,Axl,Relb,Psap,Ly9,Il27ra,Slamf6,Cd83,Cd274,Tnfaip3,Irak3,Itk,Id2,Nfkbia,Fos,Fst,Cd86,Slc11a2,Tmem176a,Tmem178,Tnf,Lox,Cd74,Nfkb2,Adam8,Fam20c,Batf3,Il1b,Tpd52,Stap1,Cxcl1,Tmem176b,Clec4d,Clec2d,Atg7,Il2rg,G6pdx,Cd3e,Cd3d,Anxa2,Plscr1,Gab3,Alas1,Batf,Tnfsf9,Fut7,H2-Aa,Nfkbid,Runx2,Batf2,Ptger4,C3ar1,Zc3h12a,Zfp36,Bcl11b,Themis,Gpr18,Rab7b,Junb,Bcl3,Cd8a,Cebpb,Pirb,Adgrg3,H4c9,Lga…
24	query_1	TRUE	1.69434e-12	5802	466	226	0.484979	0.0389521	GO:0048518	GO:BP	positive regulation of biological process	18780	14968	Acvrl1,Itga5,Mmp14,Hpn,Axl,Relb,Apoe,Cyp4f18,Psap,Stxbp2,Ly9,Cd244a,Nes,Hmox1,Il27ra,Neu1,Mcoln2,Gadd45b,Slamf6,Cybb,Cd83,Lpl,Rxrg,Cd5l,Cd274,Pdcd1lg2,Mapkapk2,Stac2,Cxcl16,Map2k3,Tnfaip3,Igf1,Irak3,Itk,Tnip1,Id2,Pomc,Nfkbia,Akap5,Prkch,Fos,Cxcl14,Glrx,Plk2,Fst,Plau,Pabpc1,Cd86,Ifngr2,Slc11a2,Rfc2,Tnfrsf12a,Pla2g7,Xdh,Atp6v0c,C3,Dusp1,Bambi,C2,Tnf,Cd74,Cd6,Capn1,Msr1,Nfkb2,Baiap2,Nab2,Paox,Adam8,…
25	query_1	TRUE	3.80225e-12	872	466	65	0.139485	0.0745413	GO:0030097	GO:BP	hemopoiesis	18780	7760	Mmp14,Tcirg1,Cd3g,Axl,Relb,Psap,Ly9,Slamf6,Cd83,Tnfaip3,Itk,Id2,Nfkbia,Fos,Fst,Slc11a2,Tmem176a,Tmem178,Tnf,Lox,Cd74,Adam8,Fam20c,Batf3,Il1b,Tpd52,Stap1,Cxcl1,Tmem176b,Clec4d,Clec2d,Atg7,Il2rg,G6pdx,Cd3e,Cd3d,Anxa2,Plscr1,Gab3,Alas1,Batf,Tnfsf9,Fut7,H2-Aa,Nfkbid,Runx2,Batf2,Ptger4,Zc3h12a,Zfp36,Bcl11b,Themis,Gpr18,Rab7b,Junb,Bcl3,Cd8a,Cebpb,Pirb,Adgrg3,H4c9,Lgals1,H2-Ab1,Il11ra1,Bcl2a1d
26	query_1	TRUE	7.00785e-12	2145	466	113	0.242489	0.0526807	GO:0048584	GO:BP	positive regulation of response to stimulus	18780	15024	Acvrl1,Axl,Apoe,Psap,Stxbp2,Il27ra,Gadd45b,Slamf6,Lpl,Cd5l,Cd274,Map2k3,Tnfaip3,Igf1,Itk,Tnip1,Pomc,Nfkbia,Akap5,Prkch,Cxcl14,Glrx,Cd86,Ifngr2,Tnfrsf12a,Pla2g7,Xdh,Atp6v0c,C3,Bambi,C2,Tnf,Cd74,Cd6,Baiap2,Adam8,Ly96,Casp1,Slc11a1,Htr2b,Ifi211,Xcl1,Optn,Il1rn,Pcna,Il1b,Snx5,Fabp5,Dkk2,Bcar3,Hgf,Fgr,Stap1,Cxcl1,Gpnmb,Gdf3,Rasgef1a,Atg7,Ppm1n,Ctsc,Nupr1,Trat1,Itgal,Lamp1,Thy1,Cd3e,Ctsh,Plscr1,Ptgs2,A…
27	query_1	TRUE	1.36364e-11	919	466	66	0.141631	0.0718172	GO:0048534	GO:BP	hematopoietic or lymphoid organ development	18780	14982	Mmp14,Tcirg1,Cd3g,Axl,Relb,Psap,Ly9,Slamf6,Cd83,Tnfaip3,Itk,Id2,Nfkbia,Fos,Fst,Slc11a2,Tmem176a,Tmem178,Tnf,Lox,Cd74,Nfkb2,Adam8,Fam20c,Batf3,Il1b,Tpd52,Stap1,Cxcl1,Tmem176b,Clec4d,Clec2d,Atg7,Il2rg,G6pdx,Cd3e,Cd3d,Anxa2,Plscr1,Gab3,Alas1,Batf,Tnfsf9,Fut7,H2-Aa,Nfkbid,Runx2,Batf2,Ptger4,Zc3h12a,Zfp36,Bcl11b,Themis,Gpr18,Rab7b,Junb,Bcl3,Cd8a,Cebpb,Pirb,Adgrg3,H4c9,Lgals1,H2-Ab1,Il11ra1,Bcl2a1d
28	query_1	TRUE	2.41672e-11	883	466	64	0.137339	0.0724802	GO:0032101	GO:BP	regulation of response to external stimulus	18780	8606	Apoe,Pld3,Slamf6,Lpl,Tnfaip3,Igf1,Irak3,Tnip1,Pomc,Nfkbia,Cxcl14,Plau,Cd200r1,Npff,Pla2g7,C3,Dusp1,Tnf,Cd74,Cd6,Adam8,Ly96,Casp1,Ifi211,Xcl1,Optn,Il1b,Anxa5,Hgf,Fgr,Stap1,Cxcl1,Clec2d,Ctsc,Nupr1,Mpp1,Lamp1,Anxa2,Plscr1,Ptgs2,Slc8b1,Cxcl10,Hpse,Fut7,Metrnl,Ptger4,C3ar1,Stx3,Ikbke,Zc3h12a,Il20rb,Zfp36,Mmp12,Nlrc3,Cxcr3,Gpr18,Tarm1,Ffar4,Cebpb,Osm,Lilra5,Ifi204,Clec7a,Klrb1b
29	query_1	TRUE	2.45572e-11	274	466	34	0.0729614	0.124088	GO:0032496	GO:BP	response to lipopolysaccharide	18780	8867	Axl,Cd274,Pdcd1lg2,Mapkapk2,Cxcl16,Tnfaip3,Irak3,Nfkbia,Cd86,Tnf,Cd6,Ly96,Casp1,Slc11a1,Vim,Il1b,Stap1,Cxcl1,Cxcl9,Plscr1,Ptgs2,Mapkapk3,Cxcl10,Gch1,Ptger4,Zc3h12a,Tnip3,Zfp36,Nlrc3,Cd14,Junb,Cebpb,Cxcl2,Cd300lb
30	query_1	TRUE	2.56271e-11	291	466	35	0.0751073	0.120275	GO:0002237	GO:BP	response to molecule of bacterial origin	18780	908	Axl,Cd274,Pdcd1lg2,Mapkapk2,Cxcl16,Tnfaip3,Irak3,Nfkbia,Cd86,Tnf,Cd6,Ly96,Casp1,Slc11a1,Vim,Il1b,Stap1,Cxcl1,Cxcl9,Plscr1,Ptgs2,Mapkapk3,Cxcl10,Gch1,Ptger4,Zc3h12a,Tnip3,Zfp36,Tlr1,Nlrc3,Cd14,Junb,Cebpb,Cxcl2,Cd300lb
31	query_1	TRUE	6.05122e-11	174	466	27	0.0579399	0.155172	GO:0071706	GO:BP	tumor necrosis factor superfamily cytokine production	18780	19852	Axl,Il27ra,Cybb,Lpl,Cd274,Mapkapk2,Tnfaip3,Igf1,Irak3,Pomc,Adam8,Ly96,Cd2,Tnfrsf8,Gpnmb,Cd300ld,Tmem106a,Ptger4,Zc3h12a,Zfp36,Tlr1,Nlrc3,Gpr18,Cd14,Bcl3,Lilra5,Clec7a
32	query_1	TRUE	6.56845e-11	786	466	59	0.126609	0.0750636	GO:0002252	GO:BP	immune effector process	18780	922	Tcirg1,Relb,Stxbp2,Ly9,Cd244a,Hmox1,Il27ra,Slamf6,Cd5l,Tnfaip3,Irak3,Pomc,Cd86,Ifngr2,C3,C2,Tnf,Cd74,Slc11a1,Xcl1,Il1b,Prdx1,Fgr,Stap1,Cxcl1,Cxcl9,Clec4d,Clec2d,Atg7,Ctsc,Itgax,Itgal,Lamp1,Ctsh,Plscr1,Batf,Cd300a,Cxcl10,Gpi1,Fut7,Nfkbid,Icam1,Rftn1,Ptger4,Apobec1,Zc3h12a,Il20rb,Mmp12,Bcl3,Cd8a,Pirb,H2-K1,Cd300lb,Lgals1,H2-Ab1,Trbc2,Clec7a,Klrb1b,Ighv1-64
33	query_1	TRUE	7.04666e-11	5331	466	208	0.446352	0.0390171	GO:0048522	GO:BP	positive regulation of cellular process	18780	14972	Acvrl1,Itga5,Mmp14,Hpn,Axl,Relb,Apoe,Psap,Stxbp2,Cd244a,Nes,Hmox1,Il27ra,Neu1,Gadd45b,Slamf6,Cybb,Cd83,Lpl,Rxrg,Cd5l,Cd274,Pdcd1lg2,Mapkapk2,Stac2,Cxcl16,Map2k3,Tnfaip3,Igf1,Tnip1,Id2,Pomc,Nfkbia,Akap5,Prkch,Fos,Cxcl14,Glrx,Plk2,Plau,Pabpc1,Cd86,Ifngr2,Slc11a2,Rfc2,Tnfrsf12a,Pla2g7,Xdh,Atp6v0c,C3,Dusp1,Bambi,C2,Tnf,Cd74,Cd6,Capn1,Msr1,Nfkb2,Baiap2,Nab2,Paox,Adam8,Ly96,Fam20c,Casp1,Slc11a1,Htr2b,S…
34	query_1	TRUE	1.49464e-10	326	466	36	0.0772532	0.110429	GO:0007159	GO:BP	leukocyte cell-cell adhesion	18780	3094	Itga5,Cd244a,Il27ra,Cd83,Cd274,Pdcd1lg2,Igf1,Tnip1,Cd86,Tnf,Cd74,Cd6,Capn1,Adam8,Xcl1,Il1b,Gpnmb,Olr1,Itgal,Il2rg,Thy1,Cd3e,Cd300a,Tnfsf9,Fut7,H2-Aa,Nfkbid,Icam1,Zc3h12a,Il20rb,Tarm1,Cebpb,Skap1,Lgals1,H2-Ab1,Ass1
35	query_1	TRUE	1.78603e-10	3525	466	154	0.330472	0.0436879	GO:0042221	GO:BP	response to chemical	18780	11708	Acvrl1,Mmp14,Hpn,Tcirg1,Axl,Relb,Apoe,Ebi3,Psap,Stxbp2,Hmox1,Il27ra,Crip1,Cybb,Cd83,Lpl,Rxrg,Cd274,Pdcd1lg2,Mapkapk2,Cxcl16,Map2k3,Tnfaip3,Igf1,Irak3,Id2,Nfkbia,Fos,Cxcl14,Glrx,Pde8b,Fst,Anxa7,Alcam,Cd86,Ifngr2,Slc11a2,Npff,Pla2g7,Xdh,Dusp1,Bambi,Tnf,Lox,Cd74,Cd6,Trpm6,Capn1,Adam8,Ly96,Fam20c,Casp1,Slc11a1,Htr2b,Ifi211,Xcl1,Optn,Vim,Il1rn,Pcna,Il1b,Snx5,Nceh1,Anxa5,Slc7a11,Postn,Ecm1,Bcar3,Ak4,Pr…
36	query_1	TRUE	1.96287e-10	168	466	26	0.055794	0.154762	GO:1903555	GO:BP	regulation of tumor necrosis factor superfamily cytokine production	18780	26633	Axl,Il27ra,Cybb,Lpl,Cd274,Mapkapk2,Tnfaip3,Igf1,Irak3,Pomc,Adam8,Ly96,Cd2,Tnfrsf8,Gpnmb,Cd300ld,Ptger4,Zc3h12a,Zfp36,Tlr1,Nlrc3,Gpr18,Cd14,Bcl3,Lilra5,Clec7a
37	query_1	TRUE	2.8714e-10	767	466	57	0.122318	0.0743155	GO:0009617	GO:BP	response to bacterium	18780	4023	Axl,Il27ra,Lpl,Cd274,Pdcd1lg2,Mapkapk2,Cxcl16,Tnfaip3,Irak3,Nfkbia,Pygl,Cd86,C3,Tnf,Cd6,Baiap2,Ly96,Casp1,Slc11a1,Rgs1,Ifi211,Optn,Vim,Il1b,Fgr,Stap1,Cxcl1,Cxcl9,Clec4d,Plscr1,Ptgs2,Mapkapk3,Cxcl10,Stab2,Colec12,Gch1,Ptger4,Saa3,Zc3h12a,Tnip3,Zfp36,Tlr1,Nlrc3,Cd14,Junb,Bcl3,Cebpb,Cxcl2,H2-K1,Cd300lb,Lyz1,Lyz2,Ifi204,Trbc2,Trac,Lsm5,Ighv1-64
38	query_1	TRUE	4.1044e-10	2638	466	125	0.26824	0.0473844	GO:0070887	GO:BP	cellular response to chemical stimulus	18780	19275	Acvrl1,Tcirg1,Axl,Relb,Ebi3,Psap,Stxbp2,Hmox1,Il27ra,Crip1,Cybb,Lpl,Rxrg,Cd274,Pdcd1lg2,Mapkapk2,Cxcl16,Map2k3,Tnfaip3,Igf1,Irak3,Id2,Nfkbia,Fos,Cxcl14,Glrx,Pde8b,Fst,Cd86,Ifngr2,Slc11a2,Pla2g7,Xdh,Dusp1,Bambi,Tnf,Lox,Cd74,Cd6,Capn1,Adam8,Ly96,Fam20c,Casp1,Htr2b,Ifi211,Xcl1,Optn,Vim,Il1rn,Pcna,Il1b,Snx5,Nceh1,Anxa5,Slc7a11,Postn,Ecm1,Bcar3,Ak4,Prdx1,Hgf,Stap1,Spp1,Cxcl1,Cxcl9,Pon3,Gdf3,Atg7,Bcat2…
39	query_1	TRUE	4.93385e-10	376	466	38	0.0815451	0.101064	GO:0030098	GO:BP	lymphocyte differentiation	18780	7761	Mmp14,Tcirg1,Cd3g,Axl,Relb,Psap,Ly9,Slamf6,Cd83,Tnfaip3,Itk,Id2,Cd74,Adam8,Il1b,Tpd52,Clec4d,Il2rg,Cd3e,Cd3d,Batf,Tnfsf9,Fut7,H2-Aa,Nfkbid,Runx2,Ptger4,Zc3h12a,Bcl11b,Themis,Gpr18,Bcl3,Cd8a,Adgrg3,Lgals1,H2-Ab1,Il11ra1,Bcl2a1d
40	query_1	TRUE	5.7313e-10	803	466	58	0.124464	0.0722291	GO:0034097	GO:BP	response to cytokine	18780	9737	Tcirg1,Axl,Relb,Ebi3,Stxbp2,Il27ra,Cd274,Mapkapk2,Cxcl16,Irak3,Nfkbia,Ifngr2,Dusp1,Tnf,Lox,Cd74,Casp1,Slc11a1,Ifi211,Xcl1,Vim,Il1rn,Il1b,Ecm1,Stap1,Spp1,Cxcl1,Cxcl9,Bcat2,Il2rg,Plscr1,Ptgs2,Mapkapk3,Cxcl10,H2-Aa,Icam1,Gch1,Saa3,Ikbke,Zc3h12a,Il20rb,Zfp36,Mmp12,Cd14,Rab7b,Junb,Cebpb,Nfil3,Cxcl2,Osm,Pirb,Csf2ra,H2-Q7,Tank,H2-Ab1,Ifi204,Ifi207,Il11ra1
41	query_1	TRUE	5.99107e-10	580	466	48	0.103004	0.0827586	GO:0031347	GO:BP	regulation of defense response	18780	8343	Apoe,Pld3,Slamf6,Lpl,Tnfaip3,Igf1,Irak3,Tnip1,Pomc,Nfkbia,Cd200r1,C3,Tnf,Cd74,Cd6,Adam8,Casp1,Ifi211,Xcl1,Optn,Il1b,Hgf,Fgr,Stap1,Cxcl1,Clec2d,Ctsc,Nupr1,Lamp1,Plscr1,Ptgs2,Fut7,Metrnl,Ptger4,Ikbke,Zc3h12a,Il20rb,Zfp36,Mmp12,Nlrc3,Tarm1,Ffar4,Cebpb,Osm,Lilra5,Ifi204,Clec7a,Klrb1b
42	query_1	TRUE	1.31614e-09	296	466	33	0.0708155	0.111486	GO:1903037	GO:BP	regulation of leukocyte cell-cell adhesion	18780	26173	Cd244a,Il27ra,Cd83,Cd274,Pdcd1lg2,Igf1,Cd86,Tnf,Cd74,Cd6,Capn1,Adam8,Xcl1,Il1b,Gpnmb,Itgal,Il2rg,Thy1,Cd3e,Cd300a,Tnfsf9,Fut7,H2-Aa,Nfkbid,Icam1,Zc3h12a,Il20rb,Tarm1,Cebpb,Skap1,Lgals1,H2-Ab1,Ass1
43	query_1	TRUE	1.60887e-09	1852	466	97	0.208155	0.0523758	GO:0051240	GO:BP	positive regulation of multicellular organismal process	18780	15838	Acvrl1,Itga5,Mmp14,Hpn,Axl,Apoe,Ly9,Cd244a,Hmox1,Il27ra,Neu1,Mcoln2,Slamf6,Cybb,Cd83,Lpl,Cd274,Mapkapk2,Map2k3,Tnfaip3,Igf1,Irak3,Id2,Akap5,Prkch,Fos,Plk2,Fst,Plau,Tnfrsf12a,C3,Bambi,Tnf,Cd74,Cd6,Baiap2,Adam8,Ly96,Fam20c,Casp1,Slc11a1,Htr2b,Ifi211,Xcl1,Optn,Vim,Il1b,Fabp5,Postn,Cd2,Ecm1,Tnfrsf8,Hgf,Fgr,Spp1,Cxcl1,Plxnd1,Atg7,Itgax,Il2rg,Panx1,Cd3e,Anxa2,Ctsh,Ptgs2,Ucp2,Tle6,Hpse,Tnfsf9,Gpi1,H2-Aa…
44	query_1	TRUE	2.22792e-09	171	466	25	0.0536481	0.146199	GO:0032640	GO:BP	tumor necrosis factor production	18780	8953	Axl,Il27ra,Cybb,Lpl,Mapkapk2,Tnfaip3,Igf1,Irak3,Pomc,Ly96,Cd2,Tnfrsf8,Gpnmb,Cd300ld,Tmem106a,Ptger4,Zc3h12a,Zfp36,Tlr1,Nlrc3,Gpr18,Cd14,Bcl3,Lilra5,Clec7a
45	query_1	TRUE	2.75036e-09	203	466	27	0.0579399	0.133005	GO:0071219	GO:BP	cellular response to molecule of bacterial origin	18780	19421	Axl,Cd274,Pdcd1lg2,Cxcl16,Tnfaip3,Nfkbia,Cd86,Tnf,Cd6,Ly96,Casp1,Vim,Il1b,Stap1,Cxcl1,Cxcl9,Plscr1,Cxcl10,Gch1,Zc3h12a,Tnip3,Zfp36,Tlr1,Cd14,Cebpb,Cxcl2,Cd300lb
46	query_1	TRUE	5.02121e-09	728	466	53	0.113734	0.0728022	GO:0050776	GO:BP	regulation of immune response	18780	15450	Apoe,Stxbp2,Hmox1,Il27ra,Slamf6,Cd5l,Cd274,Tnfaip3,Irak3,Itk,Prkch,C3,C2,Tnf,Cd74,Adam8,Slc11a1,Ifi211,Xcl1,Il1b,Ecm1,Fgr,Stap1,Clec4d,Clec2d,Trat1,Lamp1,Thy1,Cd3e,Ctsh,Plscr1,Cd300a,Fut7,Nfkbid,Rftn1,C3ar1,Lat2,Ikbke,Zc3h12a,Il20rb,Themis,Mmp12,Nlrc3,Kcnn4,Skap1,H2-K1,H2-Ab1,Ifi204,Trbc2,Clec7a,Klrb1b,Ighv1-64,Bcl2a1d
47	query_1	TRUE	5.04852e-09	2393	466	114	0.244635	0.0476389	GO:0007166	GO:BP	cell surface receptor signaling pathway	18780	3101	Acvrl1,Itga5,Mmp14,Cd3g,Axl,Apoe,Ebi3,Hmox1,Il27ra,Cd274,Pdcd1lg2,Mapkapk2,Tnfaip3,Igf1,Irak3,Itk,Rhbdf2,Nfkbia,Prkch,Fos,Cdk20,Glrx,Fst,Dok2,Cd86,Ifngr2,Npff,Tnfrsf12a,Xdh,Atp6v0c,C3,Bambi,Tnf,Lox,Cd74,Cd6,Baiap2,Ly96,Fam20c,Casp1,Xcl1,Vim,Arrdc1,Il1rn,Il1b,Snx5,Nceh1,Postn,Dkk2,Ecm1,Bcar3,Hgf,Fgr,Stap1,Cxcl1,Cxcl9,Anxa4,Gdf3,Plxnd1,Clec4d,Ppm1n,Lat,Trat1,Itgal,Il2rg,Comp,Thy1,Cd3e,Cd3d,Plscr1,A…
48	query_1	TRUE	6.09492e-09	226	466	28	0.0600858	0.123894	GO:0071216	GO:BP	cellular response to biotic stimulus	18780	19418	Axl,Cd274,Pdcd1lg2,Cxcl16,Tnfaip3,Nfkbia,Cd86,Tnf,Cd6,Ly96,Casp1,Vim,Il1b,Stap1,Cxcl1,Cxcl9,Plscr1,Cxcl10,Gch1,Zc3h12a,Tnip3,Zfp36,Tlr1,Cd14,Cebpb,Cxcl2,Cd300lb,Clec7a
49	query_1	TRUE	7.66927e-09	151	466	23	0.0493562	0.152318	GO:0046631	GO:BP	alpha-beta T cell activation	18780	14369	Tcirg1,Relb,Psap,Ly9,Cd244a,Slamf6,Cd83,Cd274,Itk,Xcl1,Il2rg,Cd3e,Batf,Cd300a,Fut7,Nfkbid,Ptger4,Zc3h12a,Bcl11b,Gpr18,Bcl3,Tarm1,H2-Ab1
50	query_1	TRUE	7.72001e-09	196	466	26	0.055794	0.132653	GO:0071222	GO:BP	cellular response to lipopolysaccharide	18780	19424	Axl,Cd274,Pdcd1lg2,Cxcl16,Tnfaip3,Nfkbia,Cd86,Tnf,Cd6,Ly96,Casp1,Vim,Il1b,Stap1,Cxcl1,Cxcl9,Plscr1,Cxcl10,Gch1,Zc3h12a,Tnip3,Zfp36,Cd14,Cebpb,Cxcl2,Cd300lb
51	query_1	TRUE	7.74584e-09	262	466	30	0.0643777	0.114504	GO:0031349	GO:BP	positive regulation of defense response	18780	8345	Slamf6,Lpl,Tnip1,Pomc,Nfkbia,C3,Tnf,Cd74,Cd6,Adam8,Ifi211,Xcl1,Optn,Il1b,Stap1,Cxcl1,Ctsc,Nupr1,Lamp1,Plscr1,Ptgs2,Ptger4,Ikbke,Mmp12,Tarm1,Cebpb,Osm,Lilra5,Ifi204,Clec7a
52	query_1	TRUE	8.18233e-09	166	466	24	0.0515021	0.144578	GO:0032680	GO:BP	regulation of tumor necrosis factor production	18780	8993	Axl,Il27ra,Cybb,Lpl,Mapkapk2,Tnfaip3,Igf1,Irak3,Pomc,Ly96,Cd2,Tnfrsf8,Gpnmb,Cd300ld,Ptger4,Zc3h12a,Zfp36,Tlr1,Nlrc3,Gpr18,Cd14,Bcl3,Lilra5,Clec7a
53	query_1	TRUE	8.19063e-09	392	466	37	0.0793991	0.0943878	GO:0032103	GO:BP	positive regulation of response to external stimulus	18780	8608	Slamf6,Lpl,Tnip1,Pomc,Nfkbia,Cxcl14,Pla2g7,C3,Tnf,Cd74,Cd6,Adam8,Ly96,Ifi211,Xcl1,Optn,Il1b,Stap1,Cxcl1,Ctsc,Nupr1,Lamp1,Plscr1,Ptgs2,Cxcl10,Ptger4,C3ar1,Stx3,Ikbke,Mmp12,Cxcr3,Tarm1,Cebpb,Osm,Lilra5,Ifi204,Clec7a
54	query_1	TRUE	1.39152e-08	2647	466	121	0.259657	0.0457121	GO:0010033	GO:BP	response to organic substance	18780	4348	Acvrl1,Mmp14,Hpn,Tcirg1,Axl,Relb,Apoe,Ebi3,Psap,Stxbp2,Hmox1,Il27ra,Cd83,Lpl,Rxrg,Cd274,Pdcd1lg2,Mapkapk2,Cxcl16,Map2k3,Tnfaip3,Igf1,Irak3,Nfkbia,Fos,Glrx,Pde8b,Fst,Anxa7,Cd86,Ifngr2,Xdh,Dusp1,Bambi,Tnf,Lox,Cd74,Cd6,Capn1,Ly96,Fam20c,Casp1,Slc11a1,Htr2b,Ifi211,Xcl1,Optn,Vim,Il1rn,Pcna,Il1b,Snx5,Anxa5,Slc7a11,Ecm1,Bcar3,Hgf,Stap1,Spp1,Cxcl1,Cxcl9,Gdf3,Atg7,Ctsc,Bcat2,Il2rg,G6pdx,Comp,Gpr83,Panx1,C…
55	query_1	TRUE	1.51657e-08	2131	466	104	0.223176	0.0488034	GO:0035556	GO:BP	intracellular signal transduction	18780	10537	Axl,Relb,Apoe,Psap,Hmox1,Crip1,Gadd45b,Mapkapk2,Map2k3,Tnfaip3,Igf1,Irak3,Tnip1,Nfkbia,Akap5,Prkch,Glrx,Plk2,Dok2,Cd86,Xdh,Atp6v0c,C3,Dusp1,Tnf,Lox,Cd74,Capn1,Arhgap19,Nfkb2,Baiap2,Adam8,Casp1,Slc11a1,Htr2b,Xcl1,Optn,Il1rn,Dusp2,Il1b,Bcar3,Prdx1,Hgf,Fgr,Cxcl9,Gpnmb,Arhgap25,Rasgef1a,Ppm1n,Nupr1,Lat,Trat1,Itgal,Dusp9,Cd3e,Ctsh,Plscr1,Ptgs2,Mapkapk3,Trib3,Cspg4,Batf,Cd300a,Cxcl10,Tmem106a,Hpse,Tnni…
56	query_1	TRUE	2.64683e-08	906	466	59	0.126609	0.0651214	GO:0098542	GO:BP	defense response to other organism	18780	22200	Relb,Apoe,Stxbp2,Il27ra,Slamf6,Cybb,Cxcl16,Tnfaip3,Irak3,Pomc,Cd86,Ifngr2,Tnf,Cd74,Adam8,Casp1,Slc11a1,Ifi211,Xcl1,Optn,Vim,Il1b,Prdx1,Fgr,Cxcl1,Cxcl9,Clec4d,Clec2d,Atg7,Itgax,Lamp1,Cotl1,Plscr1,Batf,Cxcl10,Stab2,Colec12,H2-Aa,Gch1,Batf2,Apobec1,Ikbke,Zc3h12a,Mmp12,Nlrc3,Rab7b,Bcl3,Cd8a,Cebpb,H2-Q7,H2-K1,Lyz1,Lyz2,H2-Ab1,Ifi204,Trbc2,Clec7a,Klrb1b,Ighv1-64
57	query_1	TRUE	2.92626e-08	450	466	39	0.083691	0.0866667	GO:0002683	GO:BP	negative regulation of immune system process	18780	1352	Axl,Hmox1,Il27ra,Cd274,Pdcd1lg2,Tnfaip3,Igf1,Irak3,Id2,Nfkbia,Cd200r1,Cd86,Tmem176a,Dusp1,Tmem178,Tnf,Cd74,Xcl1,Fgr,Stap1,Tmem176b,Gpnmb,Clec2d,Thy1,Cd300a,H2-Aa,Nfkbid,Ptger4,Zc3h12a,Il20rb,Zfp36,Mmp12,Nlrc3,Gpr18,Tarm1,Cebpb,H4c9,H2-Ab1,Klrb1b
58	query_1	TRUE	3.44472e-08	260	466	29	0.0622318	0.111538	GO:0030217	GO:BP	T cell differentiation	18780	7816	Tcirg1,Cd3g,Relb,Psap,Ly9,Slamf6,Cd83,Itk,Cd74,Adam8,Il1b,Clec4d,Il2rg,Cd3e,Cd3d,Batf,Tnfsf9,Fut7,H2-Aa,Nfkbid,Runx2,Ptger4,Zc3h12a,Bcl11b,Themis,Gpr18,Bcl3,Cd8a,Bcl2a1d
59	query_1	TRUE	3.64588e-08	673	466	49	0.10515	0.0728083	GO:0033993	GO:BP	response to lipid	18780	9700	Axl,Lpl,Rxrg,Cd274,Pdcd1lg2,Mapkapk2,Cxcl16,Tnfaip3,Igf1,Irak3,Nfkbia,Glrx,Cd86,Tnf,Lox,Cd6,Ly96,Casp1,Slc11a1,Vim,Il1rn,Pcna,Il1b,Stap1,Spp1,Cxcl1,Cxcl9,Gpr83,Ctsh,Plscr1,Ptgs2,Mapkapk3,Cdo1,Cxcl10,Map4k1,Gch1,H2az1,Ptger4,Zc3h12a,Tnip3,Zfp36,Npas4,Nlrc3,Cd14,Junb,Cebpb,Cxcl2,Cd300lb,Ass1
60	query_1	TRUE	4.05191e-08	675	466	49	0.10515	0.0725926	GO:0030155	GO:BP	regulation of cell adhesion	18780	7777	Acvrl1,Itga5,Mmp14,Cd244a,Il27ra,Cd83,Cd274,Pdcd1lg2,Tnfaip3,Igf1,Plau,Cd86,Dusp1,Tnf,Cd74,Cd6,Capn1,Adam8,Xcl1,Il1rn,Il1b,Postn,Spp1,Gpnmb,Plxnd1,Itgal,Il2rg,Thy1,Cd3e,Cd300a,Tnfsf9,Fut7,H2-Aa,Nfkbid,Icam1,Ptger4,Stx3,Zc3h12a,Il20rb,Plaur,Mmp12,Cxcr3,Tarm1,Cebpb,Skap1,Lgals1,H2-Ab1,Plxnc1,Ass1
61	query_1	TRUE	4.07628e-08	3564	466	148	0.317597	0.0415264	GO:0009893	GO:BP	positive regulation of metabolic process	18780	4254	Acvrl1,Itga5,Mmp14,Hpn,Axl,Relb,Apoe,Psap,Ly9,Cd244a,Hmox1,Il27ra,Mcoln2,Gadd45b,Slamf6,Cybb,Cd83,Lpl,Rxrg,Cd274,Mapkapk2,Map2k3,Tnfaip3,Igf1,Tnip1,Id2,Pomc,Nfkbia,Akap5,Fos,Plk2,Plau,Pabpc1,Cd86,Slc11a2,Rfc2,Xdh,Atp6v0c,C3,Bambi,Tnf,Cd74,Cd6,Nfkb2,Nab2,Paox,Adam8,Ly96,Casp1,Slc11a1,Htr2b,Slc45a3,Ifi211,Xcl1,Soat1,Optn,Vim,Il1rn,Pcna,Il1b,Snx5,Fabp5,Postn,Cd2,Bcar3,Tnfrsf8,Hgf,Fgr,Stap1,Spp1,Cxcl…
62	query_1	TRUE	5.84454e-08	214	466	26	0.055794	0.121495	GO:1903039	GO:BP	positive regulation of leukocyte cell-cell adhesion	18780	26175	Cd244a,Il27ra,Cd83,Cd274,Pdcd1lg2,Igf1,Cd86,Tnf,Cd74,Cd6,Capn1,Adam8,Xcl1,Il1b,Itgal,Il2rg,Thy1,Cd3e,Tnfsf9,Fut7,H2-Aa,Nfkbid,Icam1,Skap1,Lgals1,H2-Ab1
63	query_1	TRUE	6.03924e-08	3057	466	132	0.283262	0.0431796	GO:0023051	GO:BP	regulation of signaling	18780	7707	Acvrl1,Mmp14,Tcirg1,Axl,Apoe,Psap,Hmox1,Il27ra,Gadd45b,Lpl,Map2k3,Tnfaip3,Igf1,Irak3,Tnip1,Pomc,Rhbdf2,Nfkbia,Akap5,Prkch,Cdk20,Glrx,Pde8b,Plk2,Fst,Plau,Dok2,Cd86,Ifngr2,Npff,Tnfrsf12a,Xdh,Atp6v0c,C3,Dusp1,Bambi,Tnf,Lox,Cd74,Capn1,Arhgap19,Baiap2,Adam8,Ly96,Fam20c,Casp1,Htr2b,Xcl1,Optn,Arrdc1,Il1rn,Dusp2,Il1b,Snx5,Fabp5,Anxa5,Slc7a11,Postn,Dkk2,Ecm1,Bcar3,Prdx1,Hgf,Fgr,Stap1,Spp1,Gpnmb,Arhgap25,G…
64	query_1	TRUE	7.92011e-08	403	466	36	0.0772532	0.08933	GO:0022407	GO:BP	regulation of cell-cell adhesion	18780	7638	Cd244a,Il27ra,Cd83,Cd274,Pdcd1lg2,Tnfaip3,Igf1,Cd86,Tnf,Cd74,Cd6,Capn1,Adam8,Xcl1,Il1rn,Il1b,Gpnmb,Itgal,Il2rg,Thy1,Cd3e,Cd300a,Tnfsf9,Fut7,H2-Aa,Nfkbid,Icam1,Zc3h12a,Il20rb,Plaur,Tarm1,Cebpb,Skap1,Lgals1,H2-Ab1,Ass1
65	query_1	TRUE	8.16868e-08	712	466	50	0.107296	0.0702247	GO:0098609	GO:BP	cell-cell adhesion	18780	22211	Itga5,Cd244a,Il27ra,Fblim1,Cd83,Anxa9,Cd274,Pdcd1lg2,Tnfaip3,Igf1,Tnip1,Alcam,Cd200r1,Cd86,Tnf,Cd74,Cd6,Capn1,Adam8,Xcl1,Il1rn,Il1b,Slc7a11,Cd2,Gpnmb,Olr1,Itgax,Itgal,Il2rg,Comp,Thy1,Cd3e,Cd300a,Tnfsf9,Fut7,H2-Aa,Rap2b,Nfkbid,Icam1,Igsf9,Pkp2,Zc3h12a,Il20rb,Plaur,Tarm1,Cebpb,Skap1,Lgals1,H2-Ab1,Ass1
66	query_1	TRUE	9.19289e-08	3043	466	131	0.281116	0.0430496	GO:0010646	GO:BP	regulation of cell communication	18780	4832	Acvrl1,Mmp14,Tcirg1,Axl,Apoe,Psap,Hmox1,Il27ra,Gadd45b,Lpl,Map2k3,Tnfaip3,Igf1,Irak3,Tnip1,Pomc,Rhbdf2,Nfkbia,Akap5,Prkch,Cdk20,Glrx,Pde8b,Plk2,Fst,Plau,Dok2,Cd86,Ifngr2,Npff,Tnfrsf12a,Xdh,Atp6v0c,C3,Dusp1,Bambi,Tnf,Lox,Cd74,Capn1,Arhgap19,Baiap2,Adam8,Ly96,Fam20c,Casp1,Htr2b,Xcl1,Optn,Arrdc1,Il1rn,Dusp2,Il1b,Snx5,Fabp5,Anxa5,Slc7a11,Postn,Dkk2,Ecm1,Bcar3,Prdx1,Hgf,Fgr,Stap1,Spp1,Gpnmb,Arhgap25,G…
67	query_1	TRUE	9.39304e-08	253	466	28	0.0600858	0.110672	GO:0001818	GO:BP	negative regulation of cytokine production	18780	602	Axl,Relb,Hmox1,Il27ra,Cd83,Cd274,Pdcd1lg2,Tnfaip3,Igf1,Irak3,Pomc,Cd200r1,Tnf,Slc11a1,Xcl1,Hgf,Gpnmb,Anxa4,Rnf128,Ptger4,Zc3h12a,Il20rb,Zfp36,Nlrc3,Gpr18,Bcl3,Ffar4,Lilra5
68	query_1	TRUE	1.27896e-07	8257	466	274	0.587983	0.033184	GO:0050896	GO:BP	response to stimulus	18780	15547	Acvrl1,Itga5,Mmp14,Hpn,Tcirg1,Cd3g,Axl,Relb,Apoe,Ebi3,Pld3,Psap,Stxbp2,Ly9,Cd244a,Hmox1,Il27ra,Hspb7,Crip1,Gadd45b,Slamf6,Cybb,Cd48,Cd83,Lpl,Rxrg,Cd5l,Cd274,Pdcd1lg2,Mapkapk2,Cxcl16,Map2k3,Rab32,Tnfaip3,Igf1,Irak3,Mpg,Itk,Tnip1,Id2,Pomc,Rhbdf2,Aloxe3,Nfkbia,Akap5,Pygl,Prkch,Fos,Cdk20,Cxcl14,Glrx,Pde8b,Plk2,Fst,Anxa7,Plau,Dok2,Naprt,Alcam,Cd200r1,Cd86,Ifngr2,Slc11a2,Npff,Rfc2,Tnfrsf12a,Pla2g7,Xdh,…
69	query_1	TRUE	1.40921e-07	115	466	19	0.0407725	0.165217	GO:0032609	GO:BP	interferon-gamma production	18780	8922	Tcirg1,Axl,Cd244a,Il27ra,Slamf6,Cd274,Pdcd1lg2,Itk,Tnf,Slc11a1,Xcl1,Il1b,Cd2,Cd3e,Tnfsf9,Zc3h12a,Il20rb,Cd14,Bcl3
70	query_1	TRUE	1.72154e-07	103	466	18	0.0386266	0.174757	GO:0019882	GO:BP	antigen processing and presentation	18780	7050	Relb,Psap,Ctse,H2-M2,Rab32,Tapbp,Cd74,Slc11a1,H2-Q4,H2-Aa,Icam1,Rftn1,H2-T22,H2-Q7,H2-K1,H2-Q6,H2-Ab1,H2-T10
71	query_1	TRUE	1.80748e-07	3269	466	137	0.293991	0.0419088	GO:0010604	GO:BP	positive regulation of macromolecule metabolic process	18780	4791	Acvrl1,Itga5,Mmp14,Hpn,Relb,Apoe,Psap,Ly9,Cd244a,Il27ra,Mcoln2,Gadd45b,Slamf6,Cybb,Cd83,Lpl,Rxrg,Cd274,Mapkapk2,Map2k3,Tnfaip3,Igf1,Tnip1,Id2,Pomc,Nfkbia,Akap5,Fos,Plk2,Pabpc1,Cd86,Slc11a2,Rfc2,Xdh,Atp6v0c,C3,Bambi,Tnf,Cd74,Cd6,Nfkb2,Nab2,Adam8,Ly96,Casp1,Slc11a1,Htr2b,Ifi211,Xcl1,Soat1,Optn,Vim,Il1rn,Pcna,Il1b,Snx5,Postn,Cd2,Bcar3,Tnfrsf8,Hgf,Fgr,Stap1,Spp1,Tfec,Gpnmb,Gdf3,Atg7,Ctsc,Nupr1,Lat,It…
72	query_1	TRUE	2.78592e-07	11155	466	342	0.733906	0.0306589	GO:0065007	GO:BP	biological regulation	18780	18770	Scpep1,Acvrl1,Itga5,Gm2a,Mmp14,Hpn,Tcirg1,Cd3g,Axl,Relb,Apoe,Ebi3,Pld3,Cyp4f18,Psap,Stxbp2,Ly9,Cd244a,Nes,Hmox1,Il27ra,Fblim1,Crip1,B4galnt1,Neu1,Mcoln2,Gadd45b,Slamf6,Cybb,Cd48,Cd83,Lpl,Rxrg,Cd5l,Cd274,Pdcd1lg2,Mapkapk2,Stac2,Cxcl16,Map2k3,Hsd17b1,Slc16a10,Tnfaip3,Igf1,Dram1,Irak3,Itk,Tnip1,Id2,Pomc,Rhbdf2,Aloxe3,Nfkbia,Akap5,Pygl,Prkch,Fos,Cdk20,Cxcl14,Glrx,Pde8b,Plk2,Fst,Anxa7,Plau,Dok2,Cln5,P…
73	query_1	TRUE	3.625e-07	344	466	32	0.0686695	0.0930233	GO:0050900	GO:BP	leukocyte migration	18780	15550	Mmp14,Il27ra,Mcoln2,Cxcl16,Cxcl14,Cd200r1,Pla2g7,Dusp1,Tnf,Cd74,Capn1,Adam8,Xcl1,Il1b,Ecm1,Stap1,Spp1,Cxcl1,Cxcl9,Itgal,Mpp1,Thy1,Slc8b1,Cd300a,Cxcl10,Fut7,Icam1,Ptger4,C3ar1,Cxcr3,Gpr18,Cxcl2
74	query_1	TRUE	4.84172e-07	253	466	27	0.0579399	0.106719	GO:0022409	GO:BP	positive regulation of cell-cell adhesion	18780	7640	Cd244a,Il27ra,Cd83,Cd274,Pdcd1lg2,Igf1,Cd86,Tnf,Cd74,Cd6,Capn1,Adam8,Xcl1,Il1b,Itgal,Il2rg,Thy1,Cd3e,Tnfsf9,Fut7,H2-Aa,Nfkbid,Icam1,Plaur,Skap1,Lgals1,H2-Ab1
75	query_1	TRUE	5.18561e-07	1161	466	66	0.141631	0.0568475	GO:0007155	GO:BP	cell adhesion	18780	3090	Acvrl1,Itga5,Mmp14,Axl,Cd244a,Il27ra,Fblim1,Cd83,Anxa9,Cd274,Pdcd1lg2,Tnfaip3,Igf1,Tnip1,Plau,Alcam,Cd200r1,Cd86,Tnfrsf12a,Dusp1,Tnf,Cd74,Cd6,Capn1,Adam8,Xcl1,Il1rn,Il1b,Slc7a11,Postn,Cd2,Spp1,Gpnmb,Plxnd1,Olr1,Itgax,Itgal,Il2rg,Comp,Thy1,Cd3e,Cd300a,Hpse,Tnfsf9,Fut7,H2-Aa,Rap2b,Nfkbid,Icam1,Igsf9,Siglecf,Ptger4,Stx3,Pkp2,Zc3h12a,Il20rb,Plaur,Mmp12,Cxcr3,Tarm1,Cebpb,Skap1,Lgals1,H2-Ab1,Plxnc1,Ass1
76	query_1	TRUE	5.22405e-07	431	466	36	0.0772532	0.0835267	GO:0002443	GO:BP	leukocyte mediated immunity	18780	1113	Tcirg1,Stxbp2,Hmox1,Il27ra,Slamf6,Pomc,C3,Tnf,Cd74,Slc11a1,Xcl1,Il1b,Prdx1,Fgr,Stap1,Cxcl1,Clec2d,Ctsc,Lamp1,Ctsh,Batf,Cd300a,Fut7,Icam1,Rftn1,Il20rb,Bcl3,Cd8a,Pirb,H2-K1,Cd300lb,H2-Ab1,Trbc2,Clec7a,Klrb1b,Ighv1-64
77	query_1	TRUE	6.45063e-07	372	466	33	0.0708155	0.0887097	GO:0050727	GO:BP	regulation of inflammatory response	18780	15413	Apoe,Pld3,Lpl,Tnfaip3,Igf1,Tnip1,Nfkbia,Cd200r1,C3,Tnf,Cd6,Adam8,Casp1,Xcl1,Il1b,Hgf,Stap1,Ctsc,Nupr1,Ptgs2,Fut7,Metrnl,Ptger4,Zc3h12a,Il20rb,Zfp36,Nlrc3,Tarm1,Ffar4,Cebpb,Osm,Lilra5,Clec7a
78	query_1	TRUE	6.7806e-07	414	466	35	0.0751073	0.0845411	GO:0002250	GO:BP	adaptive immune response	18780	920	Tcirg1,Relb,Ly9,Il27ra,Slamf6,Cd274,Tnfaip3,Itk,C3,Tnf,Cd74,Nfkb2,Slc11a1,Xcl1,Il1b,Clec4d,Ctsc,Ctsh,Batf,Fut7,Nfkbid,Icam1,Rftn1,C3ar1,Zc3h12a,Il20rb,Bcl3,Cd8a,Skap1,Pirb,H2-K1,Il18bp,H2-Ab1,Trbc2,Ighv1-64
79	query_1	TRUE	7.19373e-07	685	466	47	0.100858	0.0686131	GO:0050865	GO:BP	regulation of cell activation	18780	15521	Mmp14,Axl,Apoe,Stxbp2,Cd244a,Hmox1,Il27ra,Cd83,Cd274,Pdcd1lg2,Tnfaip3,Igf1,Id2,Cd86,Tnf,Cd74,Cd6,Adam8,Xcl1,Il1b,Fgr,Stap1,Gpnmb,Clec4d,Ctsc,Lat,Itgal,Il2rg,Lamp1,Thy1,Cd3e,Plscr1,Cd300a,Tnfsf9,H2-Aa,Nfkbid,Zc3h12a,Il20rb,Tarm1,Cebpb,Cd300lb,Lgals1,Lilra5,H2-Ab1,Trbc2,Clec7a,Ighv1-64
80	query_1	TRUE	7.96825e-07	1173	466	66	0.141631	0.056266	GO:0022610	GO:BP	biological adhesion	18780	7658	Acvrl1,Itga5,Mmp14,Axl,Cd244a,Il27ra,Fblim1,Cd83,Anxa9,Cd274,Pdcd1lg2,Tnfaip3,Igf1,Tnip1,Plau,Alcam,Cd200r1,Cd86,Tnfrsf12a,Dusp1,Tnf,Cd74,Cd6,Capn1,Adam8,Xcl1,Il1rn,Il1b,Slc7a11,Postn,Cd2,Spp1,Gpnmb,Plxnd1,Olr1,Itgax,Itgal,Il2rg,Comp,Thy1,Cd3e,Cd300a,Hpse,Tnfsf9,Fut7,H2-Aa,Rap2b,Nfkbid,Icam1,Igsf9,Siglecf,Ptger4,Stx3,Pkp2,Zc3h12a,Il20rb,Plaur,Mmp12,Cxcr3,Tarm1,Cebpb,Skap1,Lgals1,H2-Ab1,Plxnc1,Ass1
81	query_1	TRUE	8.93458e-07	1258	466	69	0.148069	0.054849	GO:0080134	GO:BP	regulation of response to stress	18780	21076	Apoe,Pld3,Psap,Gadd45b,Slamf6,Lpl,Tnfaip3,Igf1,Irak3,Tnip1,Pomc,Nfkbia,Glrx,Plk2,Plau,Cd200r1,Tnfrsf12a,Xdh,C3,Dusp1,Tnf,Cd74,Cd6,Adam8,Casp1,Ifi211,Xcl1,Optn,Il1rn,Pcna,Il1b,Anxa5,Slc7a11,Prdx1,Hgf,Fgr,Stap1,Cxcl1,Clec2d,Atg7,Ctsc,Nupr1,Lamp1,Thy1,Anxa2,Plscr1,Ptgs2,Hpse,Fut7,Map4k1,Gch1,Metrnl,Ptger4,Mdfic,Ikbke,Zc3h12a,Il20rb,Zfp36,Rell1,Mmp12,Nlrc3,Tarm1,Ffar4,Cebpb,Osm,Lilra5,Ifi204,Clec7a,K…
82	query_1	TRUE	9.14251e-07	100	466	17	0.0364807	0.17	GO:0002224	GO:BP	toll-like receptor signaling pathway	18780	896	Mapkapk2,Tnfaip3,Irak3,Tnip1,Nfkbia,Cd86,Tnf,Ly96,Mapkapk3,Cd300a,Colec12,Rftn1,Tnip3,Tlr1,Cd14,Rab7b,Cd300ld3
83	query_1	TRUE	9.87322e-07	644	466	45	0.0965665	0.0698758	GO:0002694	GO:BP	regulation of leukocyte activation	18780	1363	Mmp14,Axl,Stxbp2,Cd244a,Hmox1,Il27ra,Cd83,Cd274,Pdcd1lg2,Tnfaip3,Igf1,Id2,Cd86,Tnf,Cd74,Cd6,Adam8,Xcl1,Il1b,Fgr,Stap1,Gpnmb,Clec4d,Ctsc,Lat,Itgal,Il2rg,Lamp1,Thy1,Cd3e,Plscr1,Cd300a,Tnfsf9,H2-Aa,Nfkbid,Zc3h12a,Il20rb,Tarm1,Cebpb,Cd300lb,Lgals1,H2-Ab1,Trbc2,Clec7a,Ighv1-64
84	query_1	TRUE	1.26032e-06	102	466	17	0.0364807	0.166667	GO:0032649	GO:BP	regulation of interferon-gamma production	18780	8962	Axl,Cd244a,Il27ra,Slamf6,Cd274,Pdcd1lg2,Tnf,Slc11a1,Xcl1,Il1b,Cd2,Cd3e,Tnfsf9,Zc3h12a,Il20rb,Cd14,Bcl3
85	query_1	TRUE	1.42058e-06	363	466	32	0.0686695	0.0881543	GO:0002460	GO:BP	adaptive immune response based on somatic recombination of immune receptors built from immunoglobulin superfamily domains	18780	1130	Tcirg1,Relb,Ly9,Il27ra,Slamf6,Cd274,Tnfaip3,C3,Tnf,Cd74,Nfkb2,Slc11a1,Xcl1,Il1b,Ctsc,Ctsh,Batf,Fut7,Nfkbid,Icam1,Rftn1,C3ar1,Zc3h12a,Il20rb,Bcl3,Cd8a,Pirb,H2-K1,Il18bp,H2-Ab1,Trbc2,Ighv1-64
86	query_1	TRUE	2.14134e-06	5859	466	207	0.444206	0.0353303	GO:0019222	GO:BP	regulation of metabolic process	18780	6529	Acvrl1,Itga5,Mmp14,Hpn,Tcirg1,Axl,Relb,Apoe,Pld3,Psap,Ly9,Cd244a,Hmox1,Il27ra,Crip1,Mcoln2,Gadd45b,Slamf6,Cybb,Cd83,Lpl,Rxrg,Cd274,Pdcd1lg2,Mapkapk2,Map2k3,Tnfaip3,Igf1,Dram1,Irak3,Tnip1,Id2,Pomc,Nfkbia,Akap5,Prkch,Fos,Cdk20,Pde8b,Plk2,Fst,Anxa7,Plau,Dok2,Pabpc1,Cd200r1,Cd86,Slc11a2,Rfc2,Xdh,Atp6v0c,C3,Dusp1,Bambi,Tapbp,Tnf,Lox,Cd74,Cd6,Tesmin,Msr1,Nfkb2,Nab2,Paox,Adam8,Rbfox3,Ly96,Fam20c,Casp1,S…
87	query_1	TRUE	2.17952e-06	858	466	53	0.113734	0.0617716	GO:0030334	GO:BP	regulation of cell migration	18780	7873	Acvrl1,Itga5,Mmp14,Apoe,Hmox1,Il27ra,Cd274,Cxcl16,Map2k3,Igf1,Cxcl14,Plk2,Plau,Cd200r1,Pla2g7,Dusp1,Tnf,Cd74,Capn1,Adam8,Xcl1,Vim,Il1rn,Il1b,Postn,Ecm1,Hgf,Fgr,Stap1,Gpnmb,Plxnd1,Itgax,Mpp1,Thy1,Ctsh,Ptgs2,Slc8b1,Cd300a,Cxcl10,Gpi1,Fut7,Rap2b,Icam1,Ptger4,C3ar1,Pkp2,Zc3h12a,Mmp12,Gpr18,Adgrg3,Prcp,Plxnc1,Clec7a
88	query_1	TRUE	2.31249e-06	2607	466	113	0.242489	0.0433448	GO:0009966	GO:BP	regulation of signal transduction	18780	4307	Acvrl1,Mmp14,Axl,Apoe,Psap,Hmox1,Gadd45b,Map2k3,Tnfaip3,Igf1,Irak3,Tnip1,Rhbdf2,Nfkbia,Akap5,Prkch,Cdk20,Glrx,Fst,Plau,Dok2,Cd86,Ifngr2,Tnfrsf12a,Xdh,Atp6v0c,C3,Dusp1,Bambi,Tnf,Lox,Cd74,Capn1,Arhgap19,Baiap2,Adam8,Ly96,Fam20c,Casp1,Htr2b,Xcl1,Optn,Arrdc1,Il1rn,Dusp2,Il1b,Snx5,Fabp5,Postn,Dkk2,Ecm1,Bcar3,Prdx1,Hgf,Fgr,Stap1,Gpnmb,Arhgap25,Gdf3,Rasgef1a,Ppm1n,Ctsc,Nupr1,Trat1,Itgal,Dusp9,Thy1,Cd3e,…
89	query_1	TRUE	2.51634e-06	569	466	41	0.0879828	0.0720562	GO:0050778	GO:BP	positive regulation of immune response	18780	15452	Stxbp2,Il27ra,Slamf6,Cd5l,Cd274,Itk,Prkch,C3,C2,Tnf,Cd74,Adam8,Slc11a1,Ifi211,Xcl1,Il1b,Fgr,Stap1,Trat1,Lamp1,Thy1,Cd3e,Plscr1,Cd300a,Nfkbid,Rftn1,C3ar1,Lat2,Ikbke,Zc3h12a,Themis,Mmp12,Kcnn4,Skap1,H2-K1,H2-Ab1,Ifi204,Trbc2,Clec7a,Ighv1-64,Bcl2a1d
90	query_1	TRUE	2.92448e-06	715	466	47	0.100858	0.0657343	GO:0071345	GO:BP	cellular response to cytokine stimulus	18780	19541	Tcirg1,Axl,Ebi3,Stxbp2,Il27ra,Irak3,Nfkbia,Ifngr2,Dusp1,Tnf,Lox,Cd74,Casp1,Ifi211,Xcl1,Vim,Il1rn,Il1b,Ecm1,Stap1,Spp1,Cxcl1,Cxcl9,Bcat2,Il2rg,Plscr1,Cxcl10,Icam1,Saa3,Ikbke,Zc3h12a,Il20rb,Zfp36,Mmp12,Rab7b,Cebpb,Nfil3,Cxcl2,Osm,Pirb,Csf2ra,H2-Q7,Tank,H2-Ab1,Ifi204,Ifi207,Il11ra1
91	query_1	TRUE	3.16402e-06	2589	466	112	0.240343	0.0432599	GO:0050793	GO:BP	regulation of developmental process	18780	15461	Acvrl1,Itga5,Mmp14,Hpn,Tcirg1,Axl,Apoe,Hmox1,Il27ra,Neu1,Cybb,Cd83,Lpl,Rxrg,Cd274,Tnfaip3,Igf1,Irak3,Id2,Nfkbia,Akap5,Prkch,Fos,Cdk20,Cxcl14,Plk2,Fst,Anxa7,Plau,Cd86,Tmem176a,Tnfrsf12a,Xdh,C3,Bambi,Tmem178,Tnf,Lox,Cd74,Msr1,Baiap2,Nab2,Fuom,Adam8,Fam20c,Slc45a3,Vim,Il1rn,Il1b,Postn,Ecm1,Hgf,Fgr,Stap1,Cxcl1,Cxcl9,Tmem176b,Bhlhe40,Gdf3,Plxnd1,Clec2d,Atg7,Ctsc,Nupr1,Itgax,Il2rg,Dusp9,G6pdx,Comp,Thy1…
92	query_1	TRUE	4.08687e-06	205	466	23	0.0493562	0.112195	GO:0002685	GO:BP	regulation of leukocyte migration	18780	1354	Mmp14,Il27ra,Cxcl14,Cd200r1,Pla2g7,Dusp1,Cd74,Capn1,Adam8,Xcl1,Il1b,Ecm1,Stap1,Mpp1,Thy1,Slc8b1,Cd300a,Cxcl10,Fut7,Icam1,Ptger4,C3ar1,Gpr18
93	query_1	TRUE	4.13379e-06	1389	466	72	0.154506	0.0518359	GO:0016477	GO:BP	cell migration	18780	5867	Acvrl1,Itga5,Mmp14,Axl,Apoe,Hmox1,Il27ra,Mcoln2,Cd274,Cxcl16,Map2k3,Tnfaip3,Igf1,Cxcl14,Plk2,Plau,Cd200r1,Tnfrsf12a,Pla2g7,Dusp1,Bambi,Tnf,Lox,Cd74,Capn1,Adam8,Htr2b,Xcl1,Vim,Il1rn,Il1b,Postn,Ecm1,Hgf,Fgr,Stap1,Spp1,Cxcl1,Cxcl9,Gpnmb,Plxnd1,Rasgef1a,Itgax,Itgal,Mpp1,Thy1,Ctsh,Ptgs2,Slc8b1,Cspg4,Cd300a,Cxcl10,Gpi1,Fut7,Rap2b,Icam1,Ptger4,Saa3,C3ar1,Pkp2,Zc3h12a,Ccrl2,Bcl11b,Cxcr6,Mmp12,Cxcr3,Gpr18…
94	query_1	TRUE	4.34524e-06	953	466	56	0.120172	0.0587618	GO:0040012	GO:BP	regulation of locomotion	18780	11539	Acvrl1,Itga5,Mmp14,Apoe,Hmox1,Il27ra,Cd274,Cxcl16,Map2k3,Igf1,Cxcl14,Plk2,Plau,Cd200r1,Pla2g7,Dusp1,Tnf,Cd74,Capn1,Adam8,Xcl1,Vim,Il1rn,Il1b,Anxa5,Postn,Ecm1,Hgf,Fgr,Stap1,Gpnmb,Plxnd1,Itgax,Mpp1,Thy1,Ctsh,Ptgs2,Slc8b1,Cd300a,Cxcl10,Gpi1,Fut7,Rap2b,Icam1,Ptger4,C3ar1,Stx3,Pkp2,Zc3h12a,Mmp12,Cxcr3,Gpr18,Adgrg3,Prcp,Plxnc1,Clec7a
95	query_1	TRUE	4.86942e-06	60	466	13	0.027897	0.216667	GO:0048002	GO:BP	antigen processing and presentation of peptide antigen	18780	14605	Ctse,H2-M2,Tapbp,Cd74,Slc11a1,H2-Q4,H2-Aa,H2-T22,H2-Q7,H2-K1,H2-Q6,H2-Ab1,H2-T10
96	query_1	TRUE	5.5187e-06	2646	466	113	0.242489	0.042706	GO:0032879	GO:BP	regulation of localization	18780	9149	Acvrl1,Itga5,Mmp14,Tcirg1,Axl,Apoe,Cyp4f18,Stxbp2,Hmox1,Il27ra,Lpl,Cd274,Stac2,Cxcl16,Map2k3,Igf1,Pomc,Rhbdf2,Nfkbia,Akap5,Cxcl14,Glrx,Pde8b,Plk2,Plau,Cd200r1,Ifngr2,Npff,Pla2g7,C3,Dusp1,C2,Tnf,Cd74,Capn1,Msr1,Adam8,Casp1,Slc11a1,Htr2b,Xcl1,Vim,Stom,Il1rn,Il1b,Fabp5,Anxa5,Slc7a11,Trpc4,Postn,Ecm1,Plin2,Hgf,Fgr,Stap1,Spp1,Cxcl1,Cxcl9,Gpnmb,Plxnd1,Atg7,Trat1,Itgax,Syt8,Il2rg,G6pdx,Mpp1,Lamp1,Panx1,…
97	query_1	TRUE	5.73206e-06	908	466	54	0.11588	0.0594714	GO:2000145	GO:BP	regulation of cell motility	18780	29415	Acvrl1,Itga5,Mmp14,Apoe,Hmox1,Il27ra,Cd274,Cxcl16,Map2k3,Igf1,Cxcl14,Plk2,Plau,Cd200r1,Pla2g7,Dusp1,Tnf,Cd74,Capn1,Adam8,Xcl1,Vim,Il1rn,Il1b,Anxa5,Postn,Ecm1,Hgf,Fgr,Stap1,Gpnmb,Plxnd1,Itgax,Mpp1,Thy1,Ctsh,Ptgs2,Slc8b1,Cd300a,Cxcl10,Gpi1,Fut7,Rap2b,Icam1,Ptger4,C3ar1,Pkp2,Zc3h12a,Mmp12,Gpr18,Adgrg3,Prcp,Plxnc1,Clec7a
98	query_1	TRUE	7.8746e-06	212	466	23	0.0493562	0.108491	GO:0002274	GO:BP	myeloid leukocyte activation	18780	944	Relb,Stxbp2,Cd244a,Hmox1,Cd48,Ifngr2,Tnf,Casp1,Slc11a1,Batf3,Fgr,Stap1,Clec4d,Ctsc,Plscr1,Batf,Cd300a,Tmem106a,Tnfsf9,Batf2,Tlr1,Pirb,Cd300lb
99	query_1	TRUE	8.00136e-06	3590	466	141	0.302575	0.0392758	GO:0065008	GO:BP	regulation of biological quality	18780	18771	Scpep1,Acvrl1,Gm2a,Hpn,Tcirg1,Axl,Apoe,Cyp4f18,Stxbp2,Hmox1,B4galnt1,Lpl,Mapkapk2,Hsd17b1,Slc16a10,Tnfaip3,Igf1,Id2,Pomc,Aloxe3,Nfkbia,Akap5,Pygl,Glrx,Pde8b,Plk2,Anxa7,Plau,Cln5,Slc11a2,Npff,Tnfrsf12a,Xdh,Atp6v0c,C3,Bambi,Tmem178,Tapbp,Tnf,Lox,Cd74,Fth1,Lipa,Capn1,Msr1,Baiap2,Adam8,Casp1,Slc11a1,Htr2b,Xcl1,Soat1,Vim,Il1rn,Pcna,Il1b,Fabp5,Anxa5,Slc7a11,Trpc4,Postn,Mcub,Atp6v0d2,Plin2,Prdx1,Fgr,Spp…
100	query_1	TRUE	8.45371e-06	4958	466	180	0.386266	0.036305	GO:0048519	GO:BP	negative regulation of biological process	18780	14969	Acvrl1,Itga5,Mmp14,Hpn,Axl,Relb,Apoe,Cyp4f18,Psap,Nes,Hmox1,Il27ra,Gadd45b,Cd83,Lpl,Cd274,Pdcd1lg2,Mapkapk2,Map2k3,Tnfaip3,Igf1,Irak3,Tnip1,Id2,Pomc,Rhbdf2,Nfkbia,Akap5,Prkch,Cdk20,Cxcl14,Glrx,Pde8b,Plk2,Fst,Anxa7,Plau,Dok2,Pabpc1,Cd200r1,Cd86,Npff,Tmem176a,Xdh,Atp6v0c,Dusp1,Bambi,Tmem178,Tnf,Cd74,Fth1,Capn1,Msr1,Nab2,Fuom,Adam8,Slc11a1,Htr2b,Xcl1,Batf3,Optn,Vim,Arrdc1,Il1rn,Pcna,Dusp2,Il1b,Fabp5…
101	query_1	TRUE	9.3977e-06	309	466	28	0.0600858	0.0906149	GO:0050863	GO:BP	regulation of T cell activation	18780	15519	Cd244a,Il27ra,Cd83,Cd274,Pdcd1lg2,Igf1,Cd86,Cd74,Cd6,Adam8,Xcl1,Il1b,Gpnmb,Lat,Itgal,Il2rg,Thy1,Cd3e,Cd300a,Tnfsf9,H2-Aa,Nfkbid,Zc3h12a,Il20rb,Tarm1,Cebpb,Lgals1,H2-Ab1
102	query_1	TRUE	9.95613e-06	718	466	46	0.0987124	0.0640669	GO:0000165	GO:BP	MAPK cascade	18780	72	Apoe,Psap,Gadd45b,Mapkapk2,Map2k3,Igf1,Irak3,Tnip1,Dok2,Xdh,Atp6v0c,C3,Dusp1,Tnf,Cd74,Adam8,Slc11a1,Htr2b,Xcl1,Il1rn,Dusp2,Il1b,Bcar3,Prdx1,Hgf,Gpnmb,Dusp9,Ctsh,Trib3,Cspg4,Cd300a,Tmem106a,Map4k1,Icam1,Gdf15,Ptger4,Mdfic,Zc3h12a,Zfp36,Rell1,Rnf149,Ffar4,Osm,Mir27a,Lilra5,Clec7a
103	query_1	TRUE	1.00276e-05	1447	466	73	0.156652	0.0504492	GO:1902531	GO:BP	regulation of intracellular signal transduction	18780	25734	Axl,Apoe,Psap,Gadd45b,Map2k3,Tnfaip3,Igf1,Irak3,Tnip1,Akap5,Glrx,Dok2,Cd86,Xdh,Atp6v0c,C3,Dusp1,Tnf,Cd74,Capn1,Arhgap19,Adam8,Casp1,Htr2b,Xcl1,Optn,Il1rn,Dusp2,Il1b,Bcar3,Prdx1,Hgf,Fgr,Gpnmb,Arhgap25,Rasgef1a,Ppm1n,Nupr1,Trat1,Itgal,Dusp9,Cd3e,Plscr1,Ptgs2,Trib3,Cspg4,Cd300a,Tmem106a,Hpse,Nfkbid,Map4k1,Icam1,Gdf15,Ptger4,Mdfic,Ikbke,Zc3h12a,Tnip3,Tlr1,Plaur,Rell1,Rnf149,Nlrc3,Gpr18,Cd14,Cd8a,Ffar…
104	query_1	TRUE	1.1641e-05	1510	466	75	0.160944	0.0496689	GO:0048585	GO:BP	negative regulation of response to stimulus	18780	15025	Mmp14,Apoe,Psap,Hmox1,Il27ra,Lpl,Map2k3,Tnfaip3,Igf1,Irak3,Tnip1,Nfkbia,Cdk20,Glrx,Pde8b,Plk2,Fst,Plau,Dok2,Cd200r1,Npff,Xdh,Dusp1,Bambi,Tnf,Cd74,Capn1,Htr2b,Xcl1,Optn,Arrdc1,Il1rn,Dusp2,Il1b,Anxa5,Slc7a11,Dkk2,Ecm1,Hgf,Stap1,Arhgap25,Gdf3,Clec2d,Atg7,Ppm1n,Dusp9,Thy1,Cd3e,Anxa2,Ptgs2,Ucp2,Cd300a,Tle6,Nfkbid,Icam1,Gdf15,Runx2,Metrnl,Ptger4,Zc3h12a,Tnip3,Il20rb,Zfp36,Plaur,Tgif1,Rnf149,Mmp12,Nlrc3…
105	query_1	TRUE	1.30596e-05	274	466	26	0.055794	0.0948905	GO:0007162	GO:BP	negative regulation of cell adhesion	18780	3097	Acvrl1,Mmp14,Cd274,Pdcd1lg2,Tnfaip3,Cd86,Dusp1,Cd74,Adam8,Xcl1,Il1rn,Postn,Gpnmb,Plxnd1,Cd300a,H2-Aa,Nfkbid,Zc3h12a,Il20rb,Mmp12,Tarm1,Cebpb,Lgals1,H2-Ab1,Plxnc1,Ass1
106	query_1	TRUE	1.3191e-05	10603	466	323	0.693133	0.0304631	GO:0050789	GO:BP	regulation of biological process	18780	15458	Acvrl1,Itga5,Mmp14,Hpn,Tcirg1,Cd3g,Axl,Relb,Apoe,Ebi3,Pld3,Cyp4f18,Psap,Stxbp2,Ly9,Cd244a,Nes,Hmox1,Il27ra,Fblim1,Crip1,Neu1,Mcoln2,Gadd45b,Slamf6,Cybb,Cd48,Cd83,Lpl,Rxrg,Cd5l,Cd274,Pdcd1lg2,Mapkapk2,Stac2,Cxcl16,Map2k3,Tnfaip3,Igf1,Dram1,Irak3,Itk,Tnip1,Id2,Pomc,Rhbdf2,Aloxe3,Nfkbia,Akap5,Prkch,Fos,Cdk20,Cxcl14,Glrx,Pde8b,Plk2,Fst,Anxa7,Plau,Dok2,Pabpc1,Cd200r1,Cd86,Ifngr2,Slc11a2,Soat2,Npff,Rfc…
107	query_1	TRUE	1.33035e-05	1721	466	82	0.175966	0.0476467	GO:0023056	GO:BP	positive regulation of signaling	18780	7712	Acvrl1,Axl,Apoe,Psap,Gadd45b,Lpl,Map2k3,Tnfaip3,Igf1,Akap5,Prkch,Glrx,Plk2,Cd86,Ifngr2,Tnfrsf12a,Xdh,Atp6v0c,C3,Bambi,Tnf,Cd74,Baiap2,Adam8,Ly96,Casp1,Htr2b,Xcl1,Il1rn,Il1b,Snx5,Fabp5,Dkk2,Bcar3,Hgf,Fgr,Stap1,Spp1,Gpnmb,Gdf3,Rasgef1a,Atg7,Ppm1n,Ctsc,Nupr1,Trat1,Itgal,Panx1,Cd3e,Anxa2,Ctsh,Plscr1,Ptgs2,Acpp,Cspg4,Cd300a,Tmem106a,Hpse,Map4k1,Icam1,Gdf15,Ptger4,Mdfic,Stx3,Ikbke,Zc3h12a,Tlr1,Plaur,Re…
108	query_1	TRUE	1.34086e-05	2055	466	93	0.199571	0.0452555	GO:0071310	GO:BP	cellular response to organic substance	18780	19508	Acvrl1,Tcirg1,Axl,Ebi3,Psap,Stxbp2,Il27ra,Lpl,Cd274,Pdcd1lg2,Mapkapk2,Cxcl16,Map2k3,Tnfaip3,Igf1,Irak3,Nfkbia,Fos,Glrx,Pde8b,Fst,Cd86,Ifngr2,Xdh,Dusp1,Bambi,Tnf,Lox,Cd74,Cd6,Ly96,Fam20c,Casp1,Htr2b,Ifi211,Xcl1,Optn,Vim,Il1rn,Il1b,Snx5,Anxa5,Ecm1,Bcar3,Hgf,Stap1,Spp1,Cxcl1,Cxcl9,Gdf3,Atg7,Bcat2,Il2rg,Comp,Plscr1,Trib3,Ucp2,Cxcl10,Fut7,Map4k1,Icam1,Gch1,H2az1,Gdf15,Runx2,Ptger4,Saa3,Atp1a3,Ikbke,Zc…
109	query_1	TRUE	1.45493e-05	465	466	35	0.0751073	0.0752688	GO:0050867	GO:BP	positive regulation of cell activation	18780	15523	Mmp14,Axl,Stxbp2,Cd244a,Il27ra,Cd83,Cd274,Pdcd1lg2,Igf1,Cd86,Tnf,Cd74,Cd6,Adam8,Xcl1,Il1b,Fgr,Stap1,Clec4d,Ctsc,Itgal,Il2rg,Lamp1,Thy1,Cd3e,Tnfsf9,H2-Aa,Nfkbid,Cd300lb,Lgals1,Lilra5,H2-Ab1,Trbc2,Clec7a,Ighv1-64
110	query_1	TRUE	1.52946e-05	728	466	46	0.0987124	0.0631868	GO:0023014	GO:BP	signal transduction by protein phosphorylation	18780	7683	Apoe,Psap,Gadd45b,Mapkapk2,Map2k3,Igf1,Irak3,Tnip1,Dok2,Xdh,Atp6v0c,C3,Dusp1,Tnf,Cd74,Adam8,Slc11a1,Htr2b,Xcl1,Il1rn,Dusp2,Il1b,Bcar3,Prdx1,Hgf,Gpnmb,Dusp9,Ctsh,Trib3,Cspg4,Cd300a,Tmem106a,Map4k1,Icam1,Gdf15,Ptger4,Mdfic,Zc3h12a,Zfp36,Rell1,Rnf149,Ffar4,Osm,Mir27a,Lilra5,Clec7a
111	query_1	TRUE	1.61641e-05	1879	466	87	0.186695	0.0463012	GO:0008283	GO:BP	cell population proliferation	18780	3602	Acvrl1,Mmp14,Hpn,Tcirg1,Apoe,Ebi3,Cd244a,Nes,Hmox1,Il27ra,Neu1,Slamf6,Cd274,Pdcd1lg2,Tnfaip3,Igf1,Id2,Nfkbia,Prkch,Fst,Anxa7,Plau,Cd86,Xdh,Dusp1,Bambi,Tnf,Cd74,Fth1,Cd6,Lipa,Sat1,Slc11a1,Htr2b,Xcl1,Optn,Vim,Adam33,Il1b,Tpd52,Slc7a11,Ecm1,Anp32b,Prdx1,Hgf,Fgr,Cxcl1,Cxcl9,Gpnmb,Nupr1,Itgax,Itgal,Comp,Cd3e,Anxa2,Ctsh,Ptgs2,Cspg4,Cd300a,Cxcl10,Hpse,Tnfsf9,H2-Aa,Map4k1,Kdf1,Atf5,Runx2,Ptger4,C3ar1,Apo…
112	query_1	TRUE	1.86607e-05	5407	466	191	0.409871	0.0353246	GO:0051179	GO:BP	localization	18780	15788	Acvrl1,Itga5,Gm2a,Mmp14,Hpn,Tcirg1,Cd3g,Axl,Apoe,Slc2a3,Cyp4f18,Psap,Stxbp2,Hmox1,Il27ra,B4galnt1,Mcoln2,Lpl,Cd274,Mapkapk2,Stac2,Cxcl16,Map2k3,Rab32,Slc16a10,Tnfaip3,Igf1,Pomc,Rhbdf2,Nfkbia,Akap5,Cdk20,Cxcl14,Glrx,Pde8b,Plk2,Plau,Cln5,Cd200r1,Sidt1,Ifngr2,Slc11a2,Soat2,Npff,Tnfrsf12a,Pla2g7,Xdh,C3,Dusp1,Bambi,C2,Tnf,Ap3s1,Lox,Cd74,Fth1,Trpm6,Capn1,Msr1,Baiap2,Adam8,Casp1,Slc11a1,Htr2b,Slc45a3,Xc…
113	query_1	TRUE	2.04152e-05	67	466	13	0.027897	0.19403	GO:1903556	GO:BP	negative regulation of tumor necrosis factor superfamily cytokine production	18780	26634	Axl,Il27ra,Cd274,Tnfaip3,Igf1,Irak3,Pomc,Gpnmb,Ptger4,Zc3h12a,Nlrc3,Gpr18,Bcl3
114	query_1	TRUE	2.07728e-05	449	466	34	0.0729614	0.0757238	GO:0002696	GO:BP	positive regulation of leukocyte activation	18780	1365	Mmp14,Axl,Stxbp2,Cd244a,Il27ra,Cd83,Cd274,Pdcd1lg2,Igf1,Cd86,Tnf,Cd74,Cd6,Adam8,Xcl1,Il1b,Fgr,Stap1,Clec4d,Ctsc,Itgal,Il2rg,Lamp1,Thy1,Cd3e,Tnfsf9,H2-Aa,Nfkbid,Cd300lb,Lgals1,H2-Ab1,Trbc2,Clec7a,Ighv1-64
115	query_1	TRUE	2.09929e-05	170	466	20	0.0429185	0.117647	GO:0032635	GO:BP	interleukin-6 production	18780	8948	Il27ra,Lpl,Mapkapk2,Tnfaip3,Irak3,Cd200r1,Tnf,Cd74,Il1b,Hgf,Cd300ld,Tmem106a,Tnfsf9,Zc3h12a,Tlr1,Nlrc3,Rab7b,Cebpb,Lilra5,Clec7a
116	query_1	TRUE	2.22267e-05	80	466	14	0.0300429	0.175	GO:0002526	GO:BP	acute inflammatory response	18780	1195	C3,Tnf,Cd6,Adam8,Il1rn,Il1b,Cxcl1,Nupr1,Plscr1,Ptgs2,Fut7,Icam1,Il20rb,Prcp
117	query_1	TRUE	2.25012e-05	1475	466	73	0.156652	0.0494915	GO:0009967	GO:BP	positive regulation of signal transduction	18780	4308	Acvrl1,Axl,Apoe,Psap,Gadd45b,Map2k3,Tnfaip3,Igf1,Akap5,Prkch,Glrx,Cd86,Ifngr2,Tnfrsf12a,Xdh,Atp6v0c,C3,Bambi,Tnf,Cd74,Baiap2,Adam8,Ly96,Casp1,Htr2b,Xcl1,Il1rn,Il1b,Snx5,Fabp5,Dkk2,Bcar3,Hgf,Fgr,Stap1,Gpnmb,Gdf3,Rasgef1a,Ppm1n,Ctsc,Nupr1,Trat1,Itgal,Cd3e,Ctsh,Plscr1,Acpp,Cspg4,Cd300a,Tmem106a,Hpse,Map4k1,Icam1,Gdf15,Ptger4,Mdfic,Ikbke,Zc3h12a,Tlr1,Plaur,Rell1,Mmp12,Gpr18,Cd14,Cd8a,Ffar4,Kcnn4,Osm,…
118	query_1	TRUE	2.49544e-05	1715	466	81	0.17382	0.0472303	GO:0010647	GO:BP	positive regulation of cell communication	18780	4833	Acvrl1,Axl,Apoe,Psap,Gadd45b,Lpl,Map2k3,Tnfaip3,Igf1,Akap5,Prkch,Glrx,Plk2,Cd86,Ifngr2,Tnfrsf12a,Xdh,Atp6v0c,C3,Bambi,Tnf,Cd74,Baiap2,Adam8,Ly96,Casp1,Htr2b,Xcl1,Il1rn,Il1b,Snx5,Fabp5,Dkk2,Bcar3,Hgf,Fgr,Stap1,Spp1,Gpnmb,Gdf3,Rasgef1a,Atg7,Ppm1n,Ctsc,Nupr1,Trat1,Itgal,Panx1,Cd3e,Ctsh,Plscr1,Ptgs2,Acpp,Cspg4,Cd300a,Tmem106a,Hpse,Map4k1,Icam1,Gdf15,Ptger4,Mdfic,Stx3,Ikbke,Zc3h12a,Tlr1,Plaur,Rell1,Mm…
119	query_1	TRUE	2.50669e-05	155	466	19	0.0407725	0.122581	GO:0001906	GO:BP	cell killing	18780	655	Stxbp2,Slamf6,Cd5l,Pomc,Cxcl14,C3,Xcl1,Prdx1,Stap1,Cxcl1,Clec2d,Ctsc,Lamp1,Ctsh,Cxcl10,Cxcl2,H2-K1,Clec7a,Klrb1b
120	query_1	TRUE	2.6718e-05	1003	466	56	0.120172	0.0558325	GO:0051270	GO:BP	regulation of cellular component movement	18780	15859	Acvrl1,Itga5,Mmp14,Apoe,Hmox1,Il27ra,Cd274,Cxcl16,Map2k3,Igf1,Cxcl14,Plk2,Plau,Cd200r1,Pla2g7,Dusp1,Tnf,Cd74,Capn1,Adam8,Xcl1,Vim,Il1rn,Il1b,Anxa5,Postn,Ecm1,Hgf,Fgr,Stap1,Gpnmb,Plxnd1,Itgax,Mpp1,Lamp1,Thy1,Ctsh,Ptgs2,Slc8b1,Cd300a,Cxcl10,Gpi1,Fut7,Rap2b,Icam1,Ptger4,C3ar1,Kcnj2,Pkp2,Zc3h12a,Mmp12,Gpr18,Adgrg3,Prcp,Plxnc1,Clec7a
121	query_1	TRUE	2.89542e-05	57	466	12	0.0257511	0.210526	GO:0042035	GO:BP	regulation of cytokine biosynthetic process	18780	11576	Cybb,Mapkapk2,Map2k3,Tnf,Cd74,Adam33,Il1b,Tnfrsf8,Rnf128,Tlr1,Bcl3,Clec7a
122	query_1	TRUE	2.9425e-05	1283	466	66	0.141631	0.0514419	GO:0051241	GO:BP	negative regulation of multicellular organismal process	18780	15839	Acvrl1,Hpn,Axl,Relb,Apoe,Hmox1,Il27ra,Cd83,Cd274,Pdcd1lg2,Tnfaip3,Igf1,Irak3,Id2,Pomc,Nfkbia,Cdk20,Plk2,Plau,Cd200r1,Cd86,Npff,Tmem176a,Xdh,Tmem178,Tnf,Cd74,Fuom,Slc11a1,Xcl1,Vim,Il1b,Anxa5,Ecm1,Hgf,Stap1,Tmem176b,Gpnmb,Anxa4,Clec2d,Ctsc,G6pdx,Rnf128,Thy1,Anxa2,Ptgs2,Cspg4,Cxcl10,Nfkbid,Gdf15,Atf5,Anpep,Ptger4,Apoc1,Zc3h12a,Il20rb,Zfp36,Nlrc3,Cxcr3,Gpr18,Bcl3,Ffar4,H4c9,H2-K1,Lgals1,Lilra5
123	query_1	TRUE	3.16008e-05	2091	466	93	0.199571	0.0444763	GO:2000026	GO:BP	regulation of multicellular organismal development	18780	29296	Acvrl1,Itga5,Mmp14,Hpn,Axl,Apoe,Hmox1,Il27ra,Neu1,Cybb,Cd83,Rxrg,Cd274,Tnfaip3,Igf1,Irak3,Id2,Nfkbia,Akap5,Prkch,Fos,Cdk20,Plk2,Fst,Plau,Cd86,Tmem176a,Tnfrsf12a,Xdh,C3,Bambi,Tmem178,Tnf,Lox,Cd74,Baiap2,Fuom,Adam8,Fam20c,Slc45a3,Vim,Il1rn,Il1b,Ecm1,Hgf,Stap1,Cxcl1,Tmem176b,Bhlhe40,Gdf3,Plxnd1,Clec2d,Atg7,Ctsc,Nupr1,Itgax,Il2rg,Dusp9,G6pdx,Comp,Thy1,Cd3e,Ctsh,Ptgs2,Cspg4,Tle6,Cxcl10,Hpse,Tnfsf9,H2-…
124	query_1	TRUE	3.56957e-05	58	466	12	0.0257511	0.206897	GO:0042089	GO:BP	cytokine biosynthetic process	18780	11614	Cybb,Mapkapk2,Map2k3,Tnf,Cd74,Adam33,Il1b,Tnfrsf8,Rnf128,Tlr1,Bcl3,Clec7a
125	query_1	TRUE	3.80398e-05	97	466	15	0.0321888	0.154639	GO:0035710	GO:BP	CD4-positive, alpha-beta T cell activation	18780	10648	Tcirg1,Relb,Ly9,Slamf6,Cd83,Cd274,Xcl1,Il2rg,Batf,Fut7,Nfkbid,Ptger4,Zc3h12a,Bcl3,Tarm1
126	query_1	TRUE	3.82614e-05	159	466	19	0.0407725	0.119497	GO:0032675	GO:BP	regulation of interleukin-6 production	18780	8988	Il27ra,Lpl,Mapkapk2,Tnfaip3,Irak3,Cd200r1,Tnf,Cd74,Il1b,Hgf,Cd300ld,Tnfsf9,Zc3h12a,Tlr1,Nlrc3,Rab7b,Cebpb,Lilra5,Clec7a
127	query_1	TRUE	4.0501e-05	4482	466	164	0.351931	0.0365908	GO:0048523	GO:BP	negative regulation of cellular process	18780	14973	Acvrl1,Itga5,Mmp14,Hpn,Axl,Relb,Apoe,Psap,Nes,Hmox1,Il27ra,Gadd45b,Lpl,Cd274,Pdcd1lg2,Mapkapk2,Map2k3,Tnfaip3,Igf1,Irak3,Tnip1,Id2,Rhbdf2,Nfkbia,Prkch,Cdk20,Cxcl14,Glrx,Pde8b,Plk2,Fst,Dok2,Pabpc1,Cd200r1,Cd86,Npff,Tmem176a,Xdh,Atp6v0c,Dusp1,Bambi,Tmem178,Tnf,Cd74,Fth1,Capn1,Nab2,Fuom,Adam8,Slc11a1,Htr2b,Xcl1,Batf3,Optn,Vim,Arrdc1,Il1rn,Pcna,Dusp2,Il1b,Fabp5,Anxa5,Slc7a11,Postn,Dkk2,Ecm1,Anp32b,Hg…
128	query_1	TRUE	4.58816e-05	48	466	11	0.0236052	0.229167	GO:0034113	GO:BP	heterotypic cell-cell adhesion	18780	9750	Itga5,Tnfaip3,Cd200r1,Tnf,Il1rn,Il1b,Cd2,Itgax,Thy1,Pkp2,Skap1
129	query_1	TRUE	5.0157e-05	145	466	18	0.0386266	0.124138	GO:0051250	GO:BP	negative regulation of lymphocyte activation	18780	15845	Axl,Cd274,Pdcd1lg2,Tnfaip3,Id2,Cd86,Cd74,Xcl1,Fgr,Gpnmb,Cd300a,H2-Aa,Nfkbid,Zc3h12a,Il20rb,Tarm1,Cebpb,H2-Ab1
130	query_1	TRUE	5.0157e-05	145	466	18	0.0386266	0.124138	GO:0050729	GO:BP	positive regulation of inflammatory response	18780	15415	Lpl,Tnip1,Nfkbia,C3,Tnf,Cd6,Adam8,Il1b,Stap1,Ctsc,Nupr1,Ptgs2,Ptger4,Tarm1,Cebpb,Osm,Lilra5,Clec7a
131	query_1	TRUE	5.21015e-05	197	466	21	0.0450644	0.106599	GO:0050870	GO:BP	positive regulation of T cell activation	18780	15526	Cd244a,Il27ra,Cd83,Cd274,Pdcd1lg2,Igf1,Cd86,Cd74,Cd6,Adam8,Xcl1,Il1b,Itgal,Il2rg,Thy1,Cd3e,Tnfsf9,H2-Aa,Nfkbid,Lgals1,H2-Ab1
132	query_1	TRUE	5.48115e-05	6792	466	226	0.484979	0.0332744	GO:0051716	GO:BP	cellular response to stimulus	18780	16204	Acvrl1,Itga5,Mmp14,Tcirg1,Cd3g,Axl,Relb,Apoe,Ebi3,Psap,Stxbp2,Hmox1,Il27ra,Crip1,Gadd45b,Cybb,Cd48,Lpl,Rxrg,Cd274,Pdcd1lg2,Mapkapk2,Cxcl16,Map2k3,Rab32,Tnfaip3,Igf1,Irak3,Mpg,Itk,Tnip1,Id2,Pomc,Rhbdf2,Aloxe3,Nfkbia,Akap5,Prkch,Fos,Cdk20,Cxcl14,Glrx,Pde8b,Plk2,Fst,Plau,Dok2,Cd86,Ifngr2,Slc11a2,Npff,Rfc2,Tnfrsf12a,Pla2g7,Xdh,Atp6v0c,C3,Dusp1,Bambi,Tnf,Lox,Cd74,Cd6,Capn1,Arhgap19,Nfkb2,Baiap2,Adam8,…
133	query_1	TRUE	5.64842e-05	1838	466	84	0.180258	0.0457018	GO:0008219	GO:BP	cell death	18780	3595	Itga5,Hpn,Tcirg1,Cd3g,Axl,Apoe,Psap,Nes,Hmox1,Crip1,Gadd45b,Cd274,Tnfaip3,Igf1,Irak3,Pygl,Prkch,Fos,Glrx,Plk2,Plau,Cd200r1,Slc11a2,Tnfrsf12a,Xdh,Atp6v0c,Dusp1,Tnf,Lox,Cd74,Capn1,Adam8,Casp1,Htr2b,Optn,Il1rn,Il1b,Anxa5,Slc7a11,Anp32b,Tnfrsf8,Hgf,Spp1,Asns,Gpnmb,Olr1,Atg7,Ctsc,Nupr1,Dusp9,G6pdx,Lamp1,Comp,Cd3e,Ctsh,Plscr1,Ptgs2,Trib3,Ucp2,Cxcl10,Gpi1,Nfkbid,Arhgap10,Icam1,Atf5,Htatip2,Emp3,Ikbke,Zc…
134	query_1	TRUE	5.76572e-05	1568	466	75	0.160944	0.0478316	GO:0051247	GO:BP	positive regulation of protein metabolic process	18780	15842	Acvrl1,Itga5,Mmp14,Hpn,Apoe,Psap,Gadd45b,Cybb,Mapkapk2,Map2k3,Tnfaip3,Igf1,Tnip1,Nfkbia,Akap5,Plk2,Cd86,Slc11a2,Xdh,Atp6v0c,C3,Tnf,Cd74,Cd6,Nab2,Adam8,Casp1,Slc11a1,Htr2b,Xcl1,Soat1,Vim,Il1rn,Il1b,Bcar3,Tnfrsf8,Hgf,Stap1,Gpnmb,Gdf3,Atg7,Ctsc,Nupr1,Lat,Asb11,Cd3e,Anxa2,Ctsh,Ptgs2,Trib3,Cspg4,Tbc1d10a,Cd300a,Tmem106a,Rap2b,Map4k1,Icam1,Gdf15,Gsap,Ptger4,Mdfic,Zc3h12a,Tlr1,Plaur,Rell1,Bcl3,Ffar4,Osm…
135	query_1	TRUE	5.839e-05	86	466	14	0.0300429	0.162791	GO:0019915	GO:BP	lipid storage	18780	7057	Gm2a,Apoe,B4galnt1,Lpl,Nfkbia,C3,Tnf,Msr1,Soat1,Il1b,Plin2,Ikbke,Zc3h12a,Apoc4
136	query_1	TRUE	6.37106e-05	1782	466	82	0.175966	0.0460157	GO:0042592	GO:BP	homeostatic process	18780	11925	Hpn,Tcirg1,Axl,Apoe,Hmox1,Lpl,Tnfaip3,Igf1,Id2,Pomc,Aloxe3,Akap5,Pygl,Pde8b,Anxa7,Cln5,Slc11a2,Npff,Atp6v0c,Tmem178,Tnf,Lox,Cd74,Fth1,Lipa,Adam8,Slc11a1,Htr2b,Xcl1,Il1rn,Pcna,Il1b,Fabp5,Slc7a11,Trpc4,Mcub,Atp6v0d2,Prdx1,Spp1,Cxcl1,Cxcl9,Atg7,Lat,G6pdx,Thy1,Ctsh,Ptgs2,Slc8b1,Alas1,Ucp2,Cxcl10,Tnni3,Gpi1,Atp13a2,Dna2,Icam1,Kdf1,Tlcd2,Anpep,Metrnl,Ptger4,C3ar1,Atp1a3,Asgr2,Pkp2,Ccrl2,Il20rb,Zfp36,Cx…
137	query_1	TRUE	7.38449e-05	543	466	37	0.0793991	0.06814	GO:0051249	GO:BP	regulation of lymphocyte activation	18780	15844	Mmp14,Axl,Cd244a,Il27ra,Cd83,Cd274,Pdcd1lg2,Tnfaip3,Igf1,Id2,Cd86,Cd74,Cd6,Adam8,Xcl1,Il1b,Fgr,Gpnmb,Lat,Itgal,Il2rg,Lamp1,Thy1,Cd3e,Cd300a,Tnfsf9,H2-Aa,Nfkbid,Zc3h12a,Il20rb,Tarm1,Cebpb,Lgals1,H2-Ab1,Trbc2,Clec7a,Ighv1-64
138	query_1	TRUE	7.52822e-05	473	466	34	0.0729614	0.0718816	GO:0071396	GO:BP	cellular response to lipid	18780	19592	Axl,Lpl,Cd274,Pdcd1lg2,Cxcl16,Tnfaip3,Igf1,Nfkbia,Glrx,Cd86,Tnf,Cd6,Ly96,Casp1,Vim,Il1b,Stap1,Spp1,Cxcl1,Cxcl9,Plscr1,Cxcl10,Map4k1,Gch1,H2az1,Ptger4,Zc3h12a,Tnip3,Zfp36,Npas4,Cd14,Cebpb,Cxcl2,Cd300lb
139	query_1	TRUE	8.39214e-05	407	466	31	0.0665236	0.0761671	GO:0045785	GO:BP	positive regulation of cell adhesion	18780	13631	Itga5,Cd244a,Il27ra,Cd83,Cd274,Pdcd1lg2,Igf1,Cd86,Tnf,Cd74,Cd6,Capn1,Adam8,Xcl1,Il1b,Spp1,Itgal,Il2rg,Thy1,Cd3e,Tnfsf9,Fut7,H2-Aa,Nfkbid,Icam1,Ptger4,Stx3,Plaur,Skap1,Lgals1,H2-Ab1
140	query_1	TRUE	8.78826e-05	1584	466	75	0.160944	0.0473485	GO:0042127	GO:BP	regulation of cell population proliferation	18780	11636	Acvrl1,Hpn,Apoe,Cd244a,Nes,Hmox1,Il27ra,Neu1,Cd274,Pdcd1lg2,Tnfaip3,Igf1,Id2,Nfkbia,Prkch,Plau,Cd86,Xdh,Dusp1,Bambi,Tnf,Cd74,Fth1,Cd6,Sat1,Htr2b,Xcl1,Optn,Vim,Adam33,Il1b,Tpd52,Slc7a11,Ecm1,Anp32b,Fgr,Cxcl1,Cxcl9,Gpnmb,Nupr1,Itgax,Itgal,Comp,Cd3e,Anxa2,Ctsh,Ptgs2,Cd300a,Cxcl10,Hpse,Tnfsf9,H2-Aa,Kdf1,Atf5,Runx2,Ptger4,C3ar1,Apobec1,Stx3,Pkp2,Il20rb,Zfp36,Tgif1,Bcl11b,Mmp12,Nlrc3,Cxcr3,Junb,Tarm1,C…
141	query_1	TRUE	9.68396e-05	1266	466	64	0.137339	0.0505529	GO:0023057	GO:BP	negative regulation of signaling	18780	7713	Mmp14,Apoe,Hmox1,Il27ra,Map2k3,Tnfaip3,Igf1,Irak3,Tnip1,Nfkbia,Cdk20,Glrx,Pde8b,Plk2,Fst,Dok2,Npff,Xdh,Dusp1,Bambi,Tnf,Cd74,Capn1,Htr2b,Optn,Arrdc1,Il1rn,Dusp2,Il1b,Anxa5,Dkk2,Ecm1,Hgf,Stap1,Arhgap25,Gdf3,Ppm1n,Trat1,Dusp9,Thy1,Cd3e,Ptgs2,Ucp2,Cd300a,Tle6,Nfkbid,Icam1,Gdf15,Runx2,Ptger4,Zc3h12a,Tnip3,Plaur,Tgif1,Rnf149,Mmp12,Nlrc3,Rab7b,Bcl3,Ffar4,Osm,Pirb,Adgrg3,Tank
142	query_1	TRUE	0.000118794	1536	466	73	0.156652	0.047526	GO:0051674	GO:BP	localization of cell	18780	16170	Acvrl1,Itga5,Mmp14,Axl,Apoe,Hmox1,Il27ra,Mcoln2,Cd274,Cxcl16,Map2k3,Tnfaip3,Igf1,Cxcl14,Plk2,Plau,Cd200r1,Tnfrsf12a,Pla2g7,Dusp1,Bambi,Tnf,Lox,Cd74,Capn1,Adam8,Htr2b,Xcl1,Vim,Il1rn,Il1b,Anxa5,Postn,Ecm1,Hgf,Fgr,Stap1,Spp1,Cxcl1,Cxcl9,Gpnmb,Plxnd1,Rasgef1a,Itgax,Itgal,Mpp1,Thy1,Ctsh,Ptgs2,Slc8b1,Cspg4,Cd300a,Cxcl10,Gpi1,Fut7,Rap2b,Icam1,Ptger4,Saa3,C3ar1,Pkp2,Zc3h12a,Ccrl2,Bcl11b,Cxcr6,Mmp12,Cxcr3…
143	query_1	TRUE	0.000118794	1536	466	73	0.156652	0.047526	GO:0048870	GO:BP	cell motility	18780	15289	Acvrl1,Itga5,Mmp14,Axl,Apoe,Hmox1,Il27ra,Mcoln2,Cd274,Cxcl16,Map2k3,Tnfaip3,Igf1,Cxcl14,Plk2,Plau,Cd200r1,Tnfrsf12a,Pla2g7,Dusp1,Bambi,Tnf,Lox,Cd74,Capn1,Adam8,Htr2b,Xcl1,Vim,Il1rn,Il1b,Anxa5,Postn,Ecm1,Hgf,Fgr,Stap1,Spp1,Cxcl1,Cxcl9,Gpnmb,Plxnd1,Rasgef1a,Itgax,Itgal,Mpp1,Thy1,Ctsh,Ptgs2,Slc8b1,Cspg4,Cd300a,Cxcl10,Gpi1,Fut7,Rap2b,Icam1,Ptger4,Saa3,C3ar1,Pkp2,Zc3h12a,Ccrl2,Bcl11b,Cxcr6,Mmp12,Cxcr3…
144	query_1	TRUE	0.000127273	2184	466	94	0.201717	0.0430403	GO:0010628	GO:BP	positive regulation of gene expression	18780	4814	Acvrl1,Mmp14,Hpn,Relb,Apoe,Ly9,Cd244a,Il27ra,Mcoln2,Slamf6,Cybb,Cd83,Lpl,Rxrg,Cd274,Mapkapk2,Map2k3,Igf1,Tnip1,Id2,Pomc,Nfkbia,Fos,Pabpc1,C3,Bambi,Tnf,Cd74,Cd6,Nfkb2,Adam8,Ly96,Casp1,Slc11a1,Htr2b,Ifi211,Xcl1,Optn,Vim,Il1b,Snx5,Postn,Cd2,Tnfrsf8,Hgf,Fgr,Stap1,Spp1,Tfec,Itgax,Il2rg,Panx1,Cd3e,Ctsh,Plscr1,Ptgs2,Batf,Hpse,Tnfsf9,H1f2,Atp13a2,H2az1,Mical2,Atf5,Runx2,Htatip2,Ptger4,C3ar1,Apobec1,Sh3px…
145	query_1	TRUE	0.000137752	65	466	12	0.0257511	0.184615	GO:0032720	GO:BP	negative regulation of tumor necrosis factor production	18780	9033	Axl,Il27ra,Tnfaip3,Igf1,Irak3,Pomc,Gpnmb,Ptger4,Zc3h12a,Nlrc3,Gpr18,Bcl3
146	query_1	TRUE	0.000143903	4348	466	158	0.339056	0.0363385	GO:0048731	GO:BP	system development	18780	15159	Acvrl1,Itga5,Mmp14,Hpn,Tcirg1,Cd3g,Axl,Relb,Apoe,Psap,Ly9,Nes,Hmox1,Il27ra,Neu1,Slamf6,Cybb,Cd83,Rxrg,Cd274,Mapkapk2,Tnfaip3,Igf1,Irak3,Itk,Id2,Aloxe3,Galc,Nfkbia,Akap5,Prkch,Fos,Cdk20,Cxcl14,Plk2,Fst,Plau,Cln5,Alcam,Cd86,Slc11a2,Tmem176a,Tnfrsf12a,Xdh,C3,Bambi,Tmem178,Tnf,Lox,Cd74,Lipa,Capn1,Nfkb2,Baiap2,Nab2,Fuom,Adam8,Rbfox3,Fam20c,Htr2b,Slc45a3,Batf3,Vim,Il1b,Tpd52,Slc7a11,Trpc4,Postn,Ecm1,Bc…
147	query_1	TRUE	0.000157711	123	466	16	0.0343348	0.130081	GO:1903038	GO:BP	negative regulation of leukocyte cell-cell adhesion	18780	26174	Cd274,Pdcd1lg2,Cd86,Cd74,Adam8,Xcl1,Gpnmb,Cd300a,H2-Aa,Nfkbid,Zc3h12a,Il20rb,Tarm1,Cebpb,H2-Ab1,Ass1
148	query_1	TRUE	0.000165618	269	466	24	0.0515021	0.0892193	GO:0002831	GO:BP	regulation of response to biotic stimulus	18780	1493	Apoe,Slamf6,Cd274,Tnfaip3,Irak3,Pomc,Cd74,Adam8,Ly96,Ifi211,Xcl1,Optn,Il1b,Fgr,Cxcl1,Clec2d,Lamp1,Plscr1,Ikbke,Zc3h12a,Mmp12,Nlrc3,Ifi204,Klrb1b
149	query_1	TRUE	0.000167724	108	466	15	0.0321888	0.138889	GO:0046632	GO:BP	alpha-beta T cell differentiation	18780	14370	Relb,Psap,Ly9,Slamf6,Cd83,Itk,Il2rg,Batf,Fut7,Nfkbid,Ptger4,Zc3h12a,Bcl11b,Gpr18,Bcl3
150	query_1	TRUE	0.000172184	140	466	17	0.0364807	0.121429	GO:0002221	GO:BP	pattern recognition receptor signaling pathway	18780	893	Mapkapk2,Tnfaip3,Irak3,Tnip1,Nfkbia,Cd86,Tnf,Ly96,Mapkapk3,Cd300a,Colec12,Rftn1,Tnip3,Tlr1,Cd14,Rab7b,Cd300ld3
151	query_1	TRUE	0.000176138	43	466	10	0.0214592	0.232558	GO:0038066	GO:BP	p38MAPK cascade	18780	11244	Gadd45b,Mapkapk2,Map2k3,Xdh,Dusp1,Il1b,Hgf,Zc3h12a,Zfp36,Rell1
152	query_1	TRUE	0.000178925	5411	466	187	0.401288	0.0345592	GO:0060255	GO:BP	regulation of macromolecule metabolic process	18780	17183	Acvrl1,Itga5,Mmp14,Hpn,Tcirg1,Axl,Relb,Apoe,Pld3,Psap,Ly9,Cd244a,Hmox1,Il27ra,Crip1,Mcoln2,Gadd45b,Slamf6,Cybb,Cd83,Lpl,Rxrg,Cd274,Pdcd1lg2,Mapkapk2,Map2k3,Tnfaip3,Igf1,Irak3,Tnip1,Id2,Pomc,Nfkbia,Akap5,Prkch,Fos,Cdk20,Plk2,Fst,Anxa7,Dok2,Pabpc1,Cd200r1,Cd86,Slc11a2,Rfc2,Xdh,Atp6v0c,C3,Dusp1,Bambi,Tapbp,Tnf,Lox,Cd74,Cd6,Tesmin,Msr1,Nfkb2,Nab2,Adam8,Rbfox3,Ly96,Casp1,Slc11a1,Htr2b,Ifi211,Xcl1,Soat…
153	query_1	TRUE	0.000192265	5861	466	199	0.427039	0.0339533	GO:0023052	GO:BP	signaling	18780	7708	Acvrl1,Itga5,Mmp14,Tcirg1,Cd3g,Axl,Relb,Apoe,Ebi3,Psap,Stxbp2,Hmox1,Il27ra,Crip1,Gadd45b,Cybb,Cd48,Lpl,Rxrg,Cd274,Pdcd1lg2,Mapkapk2,Map2k3,Slc16a10,Tnfaip3,Igf1,Irak3,Itk,Tnip1,Pomc,Rhbdf2,Aloxe3,Nfkbia,Akap5,Prkch,Fos,Cdk20,Glrx,Pde8b,Plk2,Fst,Plau,Dok2,Cd86,Ifngr2,Npff,Tnfrsf12a,Xdh,Atp6v0c,C3,Dusp1,Bambi,Tnf,Lox,Cd74,Cd6,Capn1,Arhgap19,Nfkb2,Baiap2,Adam8,Ly96,Fam20c,Casp1,Slc11a1,Htr2b,Rgs1,Xc…
154	query_1	TRUE	0.000196088	67	466	12	0.0257511	0.179104	GO:0042107	GO:BP	cytokine metabolic process	18780	11622	Cybb,Mapkapk2,Map2k3,Tnf,Cd74,Adam33,Il1b,Tnfrsf8,Rnf128,Tlr1,Bcl3,Clec7a
155	query_1	TRUE	0.000200048	176	466	19	0.0407725	0.107955	GO:0002695	GO:BP	negative regulation of leukocyte activation	18780	1364	Axl,Hmox1,Cd274,Pdcd1lg2,Tnfaip3,Id2,Cd86,Cd74,Xcl1,Fgr,Gpnmb,Cd300a,H2-Aa,Nfkbid,Zc3h12a,Il20rb,Tarm1,Cebpb,H2-Ab1
156	query_1	TRUE	0.000203663	1263	466	63	0.135193	0.0498812	GO:0010648	GO:BP	negative regulation of cell communication	18780	4834	Mmp14,Apoe,Hmox1,Il27ra,Map2k3,Tnfaip3,Igf1,Irak3,Tnip1,Nfkbia,Cdk20,Glrx,Pde8b,Plk2,Fst,Dok2,Npff,Xdh,Dusp1,Bambi,Tnf,Cd74,Capn1,Htr2b,Optn,Arrdc1,Il1rn,Dusp2,Il1b,Anxa5,Dkk2,Ecm1,Hgf,Stap1,Arhgap25,Gdf3,Ppm1n,Dusp9,Thy1,Cd3e,Ptgs2,Ucp2,Cd300a,Tle6,Nfkbid,Icam1,Gdf15,Runx2,Ptger4,Zc3h12a,Tnip3,Plaur,Tgif1,Rnf149,Mmp12,Nlrc3,Rab7b,Bcl3,Ffar4,Osm,Pirb,Adgrg3,Tank
157	query_1	TRUE	0.000212048	379	466	29	0.0622318	0.0765172	GO:0002697	GO:BP	regulation of immune effector process	18780	1366	Stxbp2,Cd244a,Hmox1,Il27ra,Slamf6,Cd5l,Tnfaip3,Irak3,Pomc,C3,Tnf,Cd74,Xcl1,Il1b,Fgr,Stap1,Cxcl1,Clec2d,Lamp1,Cd300a,Gpi1,Fut7,Nfkbid,Zc3h12a,Il20rb,Mmp12,H2-K1,Clec7a,Klrb1b
158	query_1	TRUE	0.000220646	471	466	33	0.0708155	0.0700637	GO:0009306	GO:BP	protein secretion	18780	3921	Tcirg1,Apoe,Psap,Il27ra,Lpl,Igf1,Rhbdf2,Akap5,Glrx,Pde8b,Npff,Tnf,Casp1,Htr2b,Optn,Il1rn,Il1b,Anxa5,Fgr,Atg7,Comp,Panx1,Slc8b1,Ucp2,Tmem106a,Gpi1,Atp13a2,Ptger4,Zc3h12a,Cd14,Ffar4,Kcnn4,Lilra5
159	query_1	TRUE	0.000231858	472	466	33	0.0708155	0.0699153	GO:0035592	GO:BP	establishment of protein localization to extracellular region	18780	10564	Tcirg1,Apoe,Psap,Il27ra,Lpl,Igf1,Rhbdf2,Akap5,Glrx,Pde8b,Npff,Tnf,Casp1,Htr2b,Optn,Il1rn,Il1b,Anxa5,Fgr,Atg7,Comp,Panx1,Slc8b1,Ucp2,Tmem106a,Gpi1,Atp13a2,Ptger4,Zc3h12a,Cd14,Ffar4,Kcnn4,Lilra5
160	query_1	TRUE	0.000234169	196	466	20	0.0429185	0.102041	GO:0050866	GO:BP	negative regulation of cell activation	18780	15522	Axl,Apoe,Hmox1,Cd274,Pdcd1lg2,Tnfaip3,Id2,Cd86,Cd74,Xcl1,Fgr,Gpnmb,Cd300a,H2-Aa,Nfkbid,Zc3h12a,Il20rb,Tarm1,Cebpb,H2-Ab1
161	query_1	TRUE	0.00025565	4635	466	165	0.354077	0.0355987	GO:0007275	GO:BP	multicellular organism development	18780	3201	Acvrl1,Itga5,Mmp14,Hpn,Tcirg1,Cd3g,Axl,Relb,Apoe,St8sia6,Psap,Ly9,Nes,Hmox1,Il27ra,Neu1,Slamf6,Cybb,Cd83,Rxrg,Cd274,Mapkapk2,Tnfaip3,Igf1,Irak3,Itk,Id2,Aloxe3,Galc,Nfkbia,Akap5,Prkch,Fos,Cdk20,Cxcl14,Plk2,Fst,Plau,Cln5,Alcam,Cd86,Slc11a2,Tmem176a,Tnfrsf12a,Xdh,C3,Dusp1,Bambi,Tmem178,Tnf,Lox,Cd74,Lipa,Capn1,Nfkb2,Baiap2,Nab2,Fuom,Adam8,Rbfox3,Fam20c,Htr2b,Slc45a3,Batf3,Vim,Il1rn,Dusp2,Il1b,Tpd52,S…
162	query_1	TRUE	0.0002769	672	466	41	0.0879828	0.0610119	GO:0043408	GO:BP	regulation of MAPK cascade	18780	12398	Apoe,Psap,Gadd45b,Map2k3,Igf1,Irak3,Tnip1,Dok2,Xdh,Atp6v0c,C3,Dusp1,Tnf,Cd74,Adam8,Htr2b,Xcl1,Il1rn,Dusp2,Il1b,Bcar3,Prdx1,Hgf,Gpnmb,Dusp9,Trib3,Cspg4,Cd300a,Tmem106a,Map4k1,Icam1,Gdf15,Mdfic,Zc3h12a,Rell1,Rnf149,Ffar4,Osm,Mir27a,Lilra5,Clec7a
163	query_1	TRUE	0.000277602	909	466	50	0.107296	0.0550055	GO:1902533	GO:BP	positive regulation of intracellular signal transduction	18780	25736	Axl,Apoe,Psap,Gadd45b,Map2k3,Igf1,Akap5,Glrx,Cd86,Xdh,Atp6v0c,C3,Tnf,Cd74,Adam8,Casp1,Htr2b,Xcl1,Il1rn,Il1b,Bcar3,Hgf,Fgr,Gpnmb,Rasgef1a,Nupr1,Trat1,Itgal,Cd3e,Plscr1,Cspg4,Tmem106a,Hpse,Map4k1,Icam1,Gdf15,Ptger4,Mdfic,Ikbke,Zc3h12a,Tlr1,Rell1,Gpr18,Cd14,Cd8a,Ffar4,Osm,Mir27a,Lilra5,Clec7a
164	query_1	TRUE	0.00028683	524	466	35	0.0751073	0.0667939	GO:0002790	GO:BP	peptide secretion	18780	1453	Tcirg1,Apoe,Psap,Il27ra,Lpl,Slc16a10,Igf1,Rhbdf2,Akap5,Glrx,Pde8b,Npff,Tnf,Cd74,Casp1,Htr2b,Optn,Il1rn,Il1b,Anxa5,Fgr,Atg7,Comp,Panx1,Slc8b1,Ucp2,Tmem106a,Gpi1,Atp13a2,Ptger4,Zc3h12a,Cd14,Ffar4,Kcnn4,Lilra5
165	query_1	TRUE	0.000296592	385	466	29	0.0622318	0.0753247	GO:0030099	GO:BP	myeloid cell differentiation	18780	7762	Tcirg1,Relb,Id2,Nfkbia,Fos,Slc11a2,Tmem178,Tnf,Lox,Cd74,Adam8,Fam20c,Batf3,Stap1,Clec2d,G6pdx,Anxa2,Plscr1,Gab3,Alas1,Batf,Tnfsf9,Batf2,Zfp36,Rab7b,Junb,Cebpb,Pirb,H4c9
166	query_1	TRUE	0.000326579	479	466	33	0.0708155	0.0688935	GO:0071692	GO:BP	protein localization to extracellular region	18780	19838	Tcirg1,Apoe,Psap,Il27ra,Lpl,Igf1,Rhbdf2,Akap5,Glrx,Pde8b,Npff,Tnf,Casp1,Htr2b,Optn,Il1rn,Il1b,Anxa5,Fgr,Atg7,Comp,Panx1,Slc8b1,Ucp2,Tmem106a,Gpi1,Atp13a2,Ptger4,Zc3h12a,Cd14,Ffar4,Kcnn4,Lilra5
167	query_1	TRUE	0.000343821	1138	466	58	0.124464	0.0509666	GO:0048878	GO:BP	chemical homeostasis	18780	15297	Hpn,Tcirg1,Apoe,Hmox1,Lpl,Igf1,Pomc,Aloxe3,Akap5,Pygl,Pde8b,Anxa7,Cln5,Slc11a2,Npff,Atp6v0c,Tmem178,Fth1,Slc11a1,Htr2b,Xcl1,Il1b,Fabp5,Slc7a11,Trpc4,Mcub,Atp6v0d2,Cxcl1,Cxcl9,Atg7,Thy1,Ctsh,Slc8b1,Ucp2,Cxcl10,Tnni3,Gpi1,Atp13a2,Icam1,Kdf1,Tlcd2,Anpep,Ptger4,C3ar1,Atp1a3,Asgr2,Pkp2,Ccrl2,Cxcr6,Gm6377,Cxcr3,Gpr18,Ffar4,Cxcl2,Prcp,Hvcn1,Slc31a2,Apoc4
168	query_1	TRUE	0.000344194	10054	466	304	0.652361	0.0302367	GO:0050794	GO:BP	regulation of cellular process	18780	15462	Acvrl1,Itga5,Mmp14,Hpn,Tcirg1,Cd3g,Axl,Relb,Apoe,Ebi3,Psap,Stxbp2,Cd244a,Nes,Hmox1,Il27ra,Fblim1,Crip1,Neu1,Gadd45b,Slamf6,Cybb,Cd48,Cd83,Lpl,Rxrg,Cd5l,Cd274,Pdcd1lg2,Mapkapk2,Stac2,Cxcl16,Map2k3,Tnfaip3,Igf1,Dram1,Irak3,Itk,Tnip1,Id2,Pomc,Rhbdf2,Aloxe3,Nfkbia,Akap5,Prkch,Fos,Cdk20,Cxcl14,Glrx,Pde8b,Plk2,Fst,Plau,Dok2,Pabpc1,Cd200r1,Cd86,Ifngr2,Slc11a2,Npff,Rfc2,Tmem176a,Tnfrsf12a,Pla2g7,Xdh,Atp6…
169	query_1	TRUE	0.000363923	1342	466	65	0.139485	0.0484352	GO:1901700	GO:BP	response to oxygen-containing compound	18780	24977	Axl,Psap,Hmox1,Lpl,Rxrg,Cd274,Pdcd1lg2,Mapkapk2,Cxcl16,Tnfaip3,Igf1,Irak3,Nfkbia,Fos,Glrx,Pde8b,Cd86,Tnf,Cd6,Capn1,Ly96,Casp1,Slc11a1,Htr2b,Vim,Il1b,Snx5,Anxa5,Bcar3,Prdx1,Hgf,Stap1,Spp1,Cxcl1,Cxcl9,Atg7,G6pdx,Panx1,Ctsh,Plscr1,Ptgs2,Mapkapk3,Trib3,Cdo1,Ucp2,Cxcl10,Fut7,Map4k1,Icam1,Gch1,H2az1,Gdf15,Ptger4,Apobec1,Atp1a3,Zc3h12a,Tnip3,Zfp36,Npas4,Nlrc3,Cd14,Junb,Cebpb,Cxcl2,Cd300lb
170	query_1	TRUE	0.000364352	99	466	14	0.0300429	0.141414	GO:0032611	GO:BP	interleukin-1 beta production	18780	8924	Lpl,Tnfaip3,Igf1,Tnf,Casp1,Ifi211,Il1b,Panx1,Tmem106a,Zc3h12a,Nlrc3,Ffar4,Lilra5,Ifi204
171	query_1	TRUE	0.000384851	202	466	20	0.0429185	0.0990099	GO:0042098	GO:BP	T cell proliferation	18780	11617	Ebi3,Cd244a,Il27ra,Cd274,Pdcd1lg2,Igf1,Cd86,Cd6,Slc11a1,Xcl1,Il1b,Gpnmb,Itgal,Cd3e,Tnfsf9,H2-Aa,Il20rb,Tarm1,Cebpb,H2-Ab1
172	query_1	TRUE	0.000432424	1678	466	76	0.16309	0.045292	GO:0012501	GO:BP	programmed cell death	18780	5159	Itga5,Hpn,Tcirg1,Cd3g,Axl,Apoe,Nes,Hmox1,Crip1,Gadd45b,Cd274,Tnfaip3,Igf1,Irak3,Pygl,Prkch,Glrx,Plk2,Slc11a2,Tnfrsf12a,Xdh,Atp6v0c,Dusp1,Tnf,Lox,Cd74,Capn1,Adam8,Casp1,Htr2b,Optn,Il1rn,Il1b,Anxa5,Slc7a11,Anp32b,Tnfrsf8,Hgf,Spp1,Asns,Atg7,Ctsc,Nupr1,Dusp9,G6pdx,Lamp1,Comp,Cd3e,Ctsh,Plscr1,Ptgs2,Trib3,Ucp2,Cxcl10,Gpi1,Nfkbid,Arhgap10,Icam1,Atf5,Htatip2,Ikbke,Zc3h12a,Zfp36,Plaur,Bcl11b,Cxcr3,Plekho2…
173	query_1	TRUE	0.000439792	116	466	15	0.0321888	0.12931	GO:0032612	GO:BP	interleukin-1 production	18780	8925	Lpl,Tnfaip3,Igf1,Tnf,Casp1,Ifi211,Il1b,Panx1,Tmem106a,Ptger4,Zc3h12a,Nlrc3,Ffar4,Lilra5,Ifi204
174	query_1	TRUE	0.000448836	167	466	18	0.0386266	0.107784	GO:0042129	GO:BP	regulation of T cell proliferation	18780	11638	Cd244a,Il27ra,Cd274,Pdcd1lg2,Igf1,Cd86,Cd6,Xcl1,Il1b,Gpnmb,Itgal,Cd3e,Tnfsf9,H2-Aa,Il20rb,Tarm1,Cebpb,H2-Ab1
175	query_1	TRUE	0.000449742	348	466	27	0.0579399	0.0775862	GO:0002449	GO:BP	lymphocyte mediated immunity	18780	1119	Tcirg1,Il27ra,Slamf6,C3,Tnf,Cd74,Slc11a1,Xcl1,Il1b,Prdx1,Clec2d,Ctsc,Lamp1,Ctsh,Batf,Fut7,Icam1,Rftn1,Il20rb,Bcl3,Cd8a,Pirb,H2-K1,H2-Ab1,Trbc2,Klrb1b,Ighv1-64
176	query_1	TRUE	0.000452177	204	466	20	0.0429185	0.0980392	GO:0007249	GO:BP	I-kappaB kinase/NF-kappaB signaling	18780	3177	Relb,Tnfaip3,Tnip1,Nfkbia,Tnf,Cd74,Casp1,Htr2b,Optn,Il1b,Ppm1n,Tmem106a,Nfkbid,Saa3,Ikbke,Zc3h12a,Tnip3,Nlrc3,Bcl3,Tank
177	query_1	TRUE	0.000587452	375	466	28	0.0600858	0.0746667	GO:0010876	GO:BP	lipid localization	18780	5039	Gm2a,Apoe,Cyp4f18,Psap,B4galnt1,Lpl,Pomc,Nfkbia,Soat2,C3,Tnf,Msr1,Soat1,Il1b,Fabp5,Stra6l,Plin2,Spp1,Anxa2,Plscr1,Pqlc1,Apoc1,Ikbke,Zc3h12a,Kcnn4,Prelid2,Apoc4,Cpt1b
178	query_1	TRUE	0.000603768	5907	466	198	0.424893	0.0335196	GO:0007154	GO:BP	cell communication	18780	3089	Acvrl1,Itga5,Mmp14,Tcirg1,Cd3g,Axl,Relb,Apoe,Ebi3,Psap,Stxbp2,Hmox1,Il27ra,Crip1,Gadd45b,Cybb,Cd48,Lpl,Rxrg,Cd274,Pdcd1lg2,Mapkapk2,Map2k3,Slc16a10,Tnfaip3,Igf1,Irak3,Itk,Tnip1,Pomc,Rhbdf2,Aloxe3,Nfkbia,Akap5,Prkch,Fos,Cdk20,Glrx,Pde8b,Plk2,Fst,Plau,Dok2,Cd86,Ifngr2,Npff,Tnfrsf12a,Xdh,Atp6v0c,C3,Dusp1,Bambi,Tnf,Lox,Cd74,Cd6,Capn1,Arhgap19,Nfkb2,Baiap2,Adam8,Ly96,Fam20c,Casp1,Slc11a1,Htr2b,Rgs1,Xc…
179	query_1	TRUE	0.000646248	1695	466	76	0.16309	0.0448378	GO:0040011	GO:BP	locomotion	18780	11538	Acvrl1,Itga5,Mmp14,Axl,Apoe,Hmox1,Il27ra,Mcoln2,Cd274,Cxcl16,Map2k3,Tnfaip3,Igf1,Id2,Cxcl14,Plk2,Plau,Alcam,Cd200r1,Tnfrsf12a,Pla2g7,Dusp1,Bambi,Tnf,Lox,Cd74,Capn1,Adam8,Htr2b,Xcl1,Vim,Il1rn,Il1b,Anxa5,Postn,Ecm1,Hgf,Fgr,Stap1,Spp1,Cxcl1,Cxcl9,Gpnmb,Plxnd1,Rasgef1a,Itgax,Itgal,Mpp1,Thy1,Ctsh,Ptgs2,Slc8b1,Cspg4,Cd300a,Cxcl10,Gpi1,Fut7,Rap2b,Icam1,Ptger4,Saa3,C3ar1,Stx3,Pkp2,Zc3h12a,Ccrl2,Bcl11b,Cx…
180	query_1	TRUE	0.000668785	269	466	23	0.0493562	0.0855019	GO:0002366	GO:BP	leukocyte activation involved in immune response	18780	1036	Relb,Stxbp2,Ly9,Cd244a,Hmox1,Il27ra,Slamf6,Tnfaip3,Cd74,Slc11a1,Fgr,Clec4d,Itgal,Lamp1,Batf,Cd300a,Nfkbid,Icam1,Ptger4,Zc3h12a,Bcl3,Lgals1,Clec7a
181	query_1	TRUE	0.000668785	269	466	23	0.0493562	0.0855019	GO:0072593	GO:BP	reactive oxygen species metabolic process	18780	20544	Cybb,Gpx3,Igf1,Plau,Xdh,Tnf,Il1b,Prdx1,Cxcl1,Pon3,Gla,G6pdx,Ptgs2,Tmem106a,Icam1,Gch1,Ptger4,Sh3pxd2b,Zc3h12a,Prcp,Hvcn1,Ncf4,Ass1
182	query_1	TRUE	0.000670448	209	466	20	0.0429185	0.0956938	GO:0002703	GO:BP	regulation of leukocyte mediated immunity	18780	1372	Stxbp2,Hmox1,Il27ra,Slamf6,Pomc,C3,Tnf,Xcl1,Il1b,Fgr,Stap1,Cxcl1,Clec2d,Lamp1,Cd300a,Fut7,Il20rb,H2-K1,Clec7a,Klrb1b
183	query_1	TRUE	0.00067067	3123	466	120	0.257511	0.0384246	GO:0031325	GO:BP	positive regulation of cellular metabolic process	18780	8322	Acvrl1,Itga5,Mmp14,Hpn,Axl,Relb,Apoe,Psap,Cd244a,Hmox1,Gadd45b,Cybb,Rxrg,Mapkapk2,Map2k3,Tnfaip3,Igf1,Tnip1,Id2,Pomc,Nfkbia,Akap5,Fos,Plk2,Plau,Pabpc1,Cd86,Slc11a2,Rfc2,Xdh,Atp6v0c,C3,Bambi,Tnf,Cd74,Cd6,Nfkb2,Nab2,Paox,Adam8,Casp1,Slc11a1,Htr2b,Slc45a3,Xcl1,Soat1,Optn,Vim,Il1rn,Pcna,Il1b,Snx5,Bcar3,Tnfrsf8,Hgf,Fgr,Stap1,Spp1,Cxcl1,Tfec,Gpnmb,Gdf3,Atg7,Ctsc,Nupr1,Lat,Cd3e,Anxa2,Ctsh,Plscr1,Ptgs2,T…
184	query_1	TRUE	0.000676017	38	466	9	0.0193133	0.236842	GO:0043368	GO:BP	positive T cell selection	18780	12367	Cd3g,Ly9,Slamf6,Cd74,Cd3e,Cd3d,Batf,Bcl11b,Themis
185	query_1	TRUE	0.000760595	8968	466	276	0.592275	0.0307761	GO:0071704	GO:BP	organic substance metabolic process	18780	19850	Acvrl1,Itga5,Gm2a,Mmp14,Hpn,Tcirg1,Axl,Relb,Apoe,Pld3,St8sia6,Cyp4f18,Psap,Ctse,Ly9,Cd244a,Hmox1,Il27ra,Mthfd2,Crip1,B4galnt1,Neu1,Sardh,Mcoln2,Gadd45b,Slamf6,Cybb,Cd83,Lpl,Rxrg,Cd5l,Cd274,Pdcd1lg2,Mapkapk2,Gpx3,Map2k3,Dnase1l1,Hsd17b1,Slc16a10,Tnfaip3,Smpdl3a,Igf1,Irak3,Mpg,Itk,Tnip1,Id2,Pomc,Aloxe3,Galc,Nfkbia,Akap5,Pygl,Prkch,Fos,Cdk20,Pde8b,Plk2,Fst,Anxa7,Plau,Dok2,Cln5,Pabpc1,Naprt,Cd200r1,N…
186	query_1	TRUE	0.000782065	211	466	20	0.0429185	0.0947867	GO:0097529	GO:BP	myeloid leukocyte migration	18780	22080	Mmp14,Mcoln2,Cd200r1,Pla2g7,Dusp1,Cd74,Adam8,Xcl1,Il1b,Stap1,Spp1,Cxcl1,Cxcl9,Mpp1,Cd300a,Cxcl10,Fut7,Ptger4,C3ar1,Cxcl2
187	query_1	TRUE	0.000812531	293	466	24	0.0515021	0.0819113	GO:0060326	GO:BP	cell chemotaxis	18780	17252	Cxcl16,Cxcl14,Pla2g7,Dusp1,Lox,Cd74,Adam8,Xcl1,Il1b,Hgf,Stap1,Spp1,Cxcl1,Cxcl9,Mpp1,Slc8b1,Cxcl10,Saa3,C3ar1,Ccrl2,Cxcr6,Cxcr3,Gpr18,Cxcl2
188	query_1	TRUE	0.00081474	272	466	23	0.0493562	0.0845588	GO:0002263	GO:BP	cell activation involved in immune response	18780	933	Relb,Stxbp2,Ly9,Cd244a,Hmox1,Il27ra,Slamf6,Tnfaip3,Cd74,Slc11a1,Fgr,Clec4d,Itgal,Lamp1,Batf,Cd300a,Nfkbid,Icam1,Ptger4,Zc3h12a,Bcl3,Lgals1,Clec7a
189	query_1	TRUE	0.000852441	861	466	47	0.100858	0.0545877	GO:0019725	GO:BP	cellular homeostasis	18780	6990	Tcirg1,Apoe,Hmox1,Igf1,Akap5,Pde8b,Anxa7,Cln5,Slc11a2,Npff,Atp6v0c,Tmem178,Lox,Fth1,Slc11a1,Htr2b,Xcl1,Pcna,Il1b,Trpc4,Mcub,Atp6v0d2,Prdx1,Cxcl1,Cxcl9,Atg7,Thy1,Slc8b1,Ucp2,Cxcl10,Tnni3,Atp13a2,Dna2,Icam1,Ptger4,C3ar1,Atp1a3,Ccrl2,Cxcr6,Gm6377,Cxcr3,Gpr18,Ffar4,Kcnn4,Cxcl2,Hvcn1,Slc31a2
190	query_1	TRUE	0.000859672	39	466	9	0.0193133	0.230769	GO:0097028	GO:BP	dendritic cell differentiation	18780	21813	Relb,Tmem176a,Batf3,Tmem176b,Batf,Tnfsf9,Batf2,Cebpb,Pirb
191	query_1	TRUE	0.000953265	1681	466	75	0.160944	0.0446163	GO:0006468	GO:BP	protein phosphorylation	18780	2480	Acvrl1,Itga5,Apoe,Psap,Gadd45b,Mapkapk2,Map2k3,Tnfaip3,Igf1,Irak3,Itk,Tnip1,Akap5,Prkch,Cdk20,Plk2,Dok2,Cd86,Xdh,Atp6v0c,C3,Dusp1,Tnf,Lox,Cd74,Cd6,Nab2,Adam8,Fam20c,Slc11a1,Htr2b,Xcl1,Il1rn,Dusp2,Il1b,Bcar3,Prdx1,Hgf,Fgr,Stap1,Gpnmb,Gdf3,Lat,Dusp9,Thy1,Cd3e,Anxa2,Ctsh,Ptgs2,Mapkapk3,Trib3,Cspg4,Cd300a,Tmem106a,Atp13a2,Rap2b,Map4k1,Icam1,Gdf15,Htatip2,Ptger4,Saa3,Mdfic,Ikbke,Zc3h12a,Zfp36,Tlr1,Pla…
192	query_1	TRUE	0.00101135	5387	466	183	0.392704	0.0339707	GO:0007165	GO:BP	signal transduction	18780	3100	Acvrl1,Itga5,Mmp14,Cd3g,Axl,Relb,Apoe,Ebi3,Psap,Hmox1,Il27ra,Crip1,Gadd45b,Cybb,Cd48,Lpl,Rxrg,Cd274,Pdcd1lg2,Mapkapk2,Map2k3,Tnfaip3,Igf1,Irak3,Itk,Tnip1,Pomc,Rhbdf2,Aloxe3,Nfkbia,Akap5,Prkch,Fos,Cdk20,Glrx,Plk2,Fst,Plau,Dok2,Cd86,Ifngr2,Npff,Tnfrsf12a,Xdh,Atp6v0c,C3,Dusp1,Bambi,Tnf,Lox,Cd74,Cd6,Capn1,Arhgap19,Nfkb2,Baiap2,Adam8,Ly96,Fam20c,Casp1,Slc11a1,Htr2b,Rgs1,Xcl1,Optn,Vim,Arrdc1,Il1rn,Dusp…
193	query_1	TRUE	0.00112128	1008	466	52	0.111588	0.0515873	GO:0042327	GO:BP	positive regulation of phosphorylation	18780	11758	Acvrl1,Itga5,Axl,Apoe,Psap,Gadd45b,Map2k3,Igf1,Akap5,Cd86,Xdh,Atp6v0c,C3,Tnf,Cd74,Cd6,Nab2,Adam8,Slc11a1,Htr2b,Xcl1,Il1rn,Il1b,Bcar3,Hgf,Fgr,Stap1,Gpnmb,Gdf3,Nupr1,Lat,Cd3e,Anxa2,Ptgs2,Cspg4,Cd300a,Tmem106a,Rap2b,Map4k1,Icam1,Gdf15,Ptger4,Mdfic,Zc3h12a,Tlr1,Plaur,Rell1,Ffar4,Osm,Mir27a,Lilra5,Clec7a
194	query_1	TRUE	0.00113338	3740	466	137	0.293991	0.036631	GO:0030154	GO:BP	cell differentiation	18780	7776	Acvrl1,Itga5,Mmp14,Hpn,Tcirg1,Cd3g,Axl,Relb,Apoe,Pld3,Psap,Ly9,Neu1,Slamf6,Cd83,Lpl,Rxrg,Rab32,Tnfaip3,Igf1,Itk,Id2,Aloxe3,Nfkbia,Akap5,Prkch,Fos,Cxcl14,Plk2,Fst,Cln5,Alcam,Slc11a2,Tmem176a,Tnfrsf12a,Xdh,C3,Bambi,Tmem178,Tnf,Lox,Cd74,Msr1,Nfkb2,Baiap2,Nab2,Fuom,Adam8,Fam20c,Casp1,Htr2b,Slc45a3,Soat1,Batf3,Vim,Il1b,Tpd52,Trpc4,Postn,Ecm1,Hgf,Fgr,Stap1,Spp1,Rilpl2,Cxcl9,Tmem176b,Bhlhe40,Gdf3,Plxnd1…
195	query_1	TRUE	0.00113953	216	466	20	0.0429185	0.0925926	GO:0050670	GO:BP	regulation of lymphocyte proliferation	18780	15387	Cd244a,Il27ra,Cd274,Pdcd1lg2,Igf1,Cd86,Cd74,Cd6,Xcl1,Il1b,Gpnmb,Itgal,Cd3e,Cd300a,Tnfsf9,H2-Aa,Il20rb,Tarm1,Cebpb,H2-Ab1
196	query_1	TRUE	0.00117029	178	466	18	0.0386266	0.101124	GO:0022408	GO:BP	negative regulation of cell-cell adhesion	18780	7639	Cd274,Pdcd1lg2,Tnfaip3,Cd86,Cd74,Adam8,Xcl1,Il1rn,Gpnmb,Cd300a,H2-Aa,Nfkbid,Zc3h12a,Il20rb,Tarm1,Cebpb,H2-Ab1,Ass1
197	query_1	TRUE	0.00124304	65	466	11	0.0236052	0.169231	GO:0045600	GO:BP	positive regulation of fat cell differentiation	18780	13452	Lpl,Igf1,Id2,Gdf3,Ptgs2,Metrnl,Sh3pxd2b,Zc3h12a,Zfp36,Ffar4,Cebpb
198	query_1	TRUE	0.00127286	9337	466	284	0.609442	0.0304166	GO:0008152	GO:BP	metabolic process	18780	3566	Acvrl1,Itga5,Gm2a,Mmp14,Hpn,Tcirg1,Axl,Relb,Apoe,Pld3,St8sia6,Cyp4f18,Psap,Ctse,Ly9,Cd244a,Hmox1,Il27ra,Mthfd2,Crip1,B4galnt1,Neu1,Sardh,Mcoln2,Gadd45b,Slamf6,Cybb,Cd83,Lpl,Rxrg,Cd5l,Cd274,Pdcd1lg2,Mapkapk2,Gpx3,Map2k3,Dnase1l1,Hsd17b1,Slc16a10,Tnfaip3,Smpdl3a,Igf1,Dram1,Irak3,Mpg,Itk,Tnip1,Id2,Pomc,Aloxe3,Galc,Nfkbia,Akap5,Pygl,Prkch,Fos,Cdk20,Pde8b,Plk2,Fst,Dusp13,Anxa7,Plau,Dok2,Cln5,Pabpc1,Na…
199	query_1	TRUE	0.00130735	1819	466	79	0.169528	0.0434305	GO:0045595	GO:BP	regulation of cell differentiation	18780	13447	Acvrl1,Mmp14,Hpn,Tcirg1,Axl,Apoe,Neu1,Cd83,Lpl,Igf1,Id2,Nfkbia,Akap5,Prkch,Fos,Cxcl14,Plk2,Fst,Tmem176a,Tnfrsf12a,Xdh,Bambi,Tmem178,Tnf,Lox,Cd74,Msr1,Baiap2,Fuom,Adam8,Fam20c,Slc45a3,Vim,Il1b,Postn,Hgf,Stap1,Cxcl9,Tmem176b,Bhlhe40,Gdf3,Plxnd1,Clec2d,Atg7,Il2rg,G6pdx,Thy1,Ptgs2,Trib3,Cspg4,Tle6,Cxcl10,Tnfsf9,H2-Aa,Nfkbid,Kdf1,Gdf15,Atf5,Runx2,Metrnl,Ptger4,Sh3pxd2b,Pkp2,Maff,Zc3h12a,Zfp36,Tgif1,Bc…
200	query_1	TRUE	0.00140499	1484	466	68	0.145923	0.0458221	GO:0032270	GO:BP	positive regulation of cellular protein metabolic process	18780	8709	Acvrl1,Itga5,Mmp14,Hpn,Apoe,Psap,Gadd45b,Map2k3,Tnfaip3,Igf1,Tnip1,Nfkbia,Akap5,Plk2,Cd86,Slc11a2,Xdh,Atp6v0c,C3,Tnf,Cd74,Cd6,Nab2,Adam8,Casp1,Slc11a1,Htr2b,Xcl1,Vim,Il1rn,Il1b,Bcar3,Hgf,Stap1,Gpnmb,Gdf3,Atg7,Ctsc,Nupr1,Lat,Cd3e,Anxa2,Ctsh,Ptgs2,Trib3,Cspg4,Tbc1d10a,Cd300a,Tmem106a,Rap2b,Map4k1,Icam1,Gdf15,Ptger4,Mdfic,Zc3h12a,Tlr1,Plaur,Rell1,Bcl3,Ffar4,Osm,Pirb,Tank,Mir27a,Cd300ld3,Lilra5,Clec7a
201	query_1	TRUE	0.00142021	219	466	20	0.0429185	0.0913242	GO:0032944	GO:BP	regulation of mononuclear cell proliferation	18780	9203	Cd244a,Il27ra,Cd274,Pdcd1lg2,Igf1,Cd86,Cd74,Cd6,Xcl1,Il1b,Gpnmb,Itgal,Cd3e,Cd300a,Tnfsf9,H2-Aa,Il20rb,Tarm1,Cebpb,H2-Ab1
202	query_1	TRUE	0.00147588	1074	466	54	0.11588	0.0502793	GO:0045937	GO:BP	positive regulation of phosphate metabolic process	18780	13767	Acvrl1,Itga5,Axl,Apoe,Psap,Cd244a,Gadd45b,Map2k3,Igf1,Akap5,Cd86,Xdh,Atp6v0c,C3,Tnf,Cd74,Cd6,Nab2,Adam8,Slc11a1,Htr2b,Xcl1,Il1rn,Il1b,Bcar3,Hgf,Fgr,Stap1,Gpnmb,Gdf3,Nupr1,Lat,Cd3e,Anxa2,Ptgs2,Cspg4,Cd300a,Tmem106a,Rap2b,Map4k1,Icam1,Gdf15,Ptger4,Mdfic,Zc3h12a,Tlr1,Plaur,Rell1,Ffar4,Osm,Pirb,Mir27a,Lilra5,Clec7a
203	query_1	TRUE	0.00147588	1074	466	54	0.11588	0.0502793	GO:0010562	GO:BP	positive regulation of phosphorus metabolic process	18780	4754	Acvrl1,Itga5,Axl,Apoe,Psap,Cd244a,Gadd45b,Map2k3,Igf1,Akap5,Cd86,Xdh,Atp6v0c,C3,Tnf,Cd74,Cd6,Nab2,Adam8,Slc11a1,Htr2b,Xcl1,Il1rn,Il1b,Bcar3,Hgf,Fgr,Stap1,Gpnmb,Gdf3,Nupr1,Lat,Cd3e,Anxa2,Ptgs2,Cspg4,Cd300a,Tmem106a,Rap2b,Map4k1,Icam1,Gdf15,Ptger4,Mdfic,Zc3h12a,Tlr1,Plaur,Rell1,Ffar4,Osm,Pirb,Mir27a,Lilra5,Clec7a
204	query_1	TRUE	0.00147599	989	466	51	0.109442	0.0515672	GO:1901701	GO:BP	cellular response to oxygen-containing compound	18780	24978	Axl,Psap,Lpl,Cd274,Pdcd1lg2,Cxcl16,Tnfaip3,Igf1,Nfkbia,Fos,Glrx,Pde8b,Cd86,Tnf,Cd6,Capn1,Ly96,Casp1,Htr2b,Vim,Il1b,Snx5,Anxa5,Bcar3,Prdx1,Hgf,Stap1,Spp1,Cxcl1,Cxcl9,Atg7,Plscr1,Trib3,Ucp2,Cxcl10,Fut7,Map4k1,Icam1,Gch1,H2az1,Gdf15,Ptger4,Atp1a3,Zc3h12a,Tnip3,Zfp36,Npas4,Cd14,Cebpb,Cxcl2,Cd300lb
205	query_1	TRUE	0.00153691	111	466	14	0.0300429	0.126126	GO:0050868	GO:BP	negative regulation of T cell activation	18780	15524	Cd274,Pdcd1lg2,Cd86,Cd74,Xcl1,Gpnmb,Cd300a,H2-Aa,Nfkbid,Zc3h12a,Il20rb,Tarm1,Cebpb,H2-Ab1
206	query_1	TRUE	0.00159608	371	466	27	0.0579399	0.0727763	GO:0050708	GO:BP	regulation of protein secretion	18780	15408	Tcirg1,Apoe,Il27ra,Lpl,Igf1,Rhbdf2,Glrx,Pde8b,Npff,Tnf,Casp1,Htr2b,Il1b,Anxa5,Fgr,Atg7,Panx1,Slc8b1,Ucp2,Gpi1,Atp13a2,Ptger4,Zc3h12a,Cd14,Ffar4,Kcnn4,Lilra5
207	query_1	TRUE	0.00170673	67	466	11	0.0236052	0.164179	GO:0032677	GO:BP	regulation of interleukin-8 production	18780	8990	Cd244a,Tnf,Cd74,Il1b,Cd2,Anxa4,Ptger4,Tlr1,Cd14,Bcl3,Clec7a
208	query_1	TRUE	0.00177279	939	466	49	0.10515	0.0521832	GO:0001934	GO:BP	positive regulation of protein phosphorylation	18780	679	Acvrl1,Itga5,Apoe,Psap,Gadd45b,Map2k3,Igf1,Akap5,Cd86,Xdh,Atp6v0c,C3,Tnf,Cd74,Cd6,Nab2,Adam8,Slc11a1,Htr2b,Xcl1,Il1rn,Il1b,Bcar3,Hgf,Stap1,Gpnmb,Gdf3,Lat,Cd3e,Anxa2,Ptgs2,Cspg4,Cd300a,Tmem106a,Rap2b,Map4k1,Icam1,Gdf15,Ptger4,Mdfic,Zc3h12a,Tlr1,Plaur,Rell1,Ffar4,Osm,Mir27a,Lilra5,Clec7a
209	query_1	TRUE	0.00183031	5617	466	188	0.403433	0.0334698	GO:0032502	GO:BP	developmental process	18780	8872	Acvrl1,Itga5,Mmp14,Hpn,Tcirg1,Cd3g,Axl,Relb,Apoe,Pld3,St8sia6,Psap,Ly9,Nes,Hmox1,Il27ra,B4galnt1,Neu1,Slamf6,Cybb,Cd83,Lpl,Rxrg,Cd274,Mapkapk2,Rab32,Tnfaip3,Igf1,Irak3,Itk,Id2,Aloxe3,Galc,Nfkbia,Akap5,Prkch,Fos,Cdk20,Cxcl14,Plk2,Fst,Anxa7,Plau,Cln5,Alcam,Cd86,Slc11a2,Tmem176a,Mmp25,Tnfrsf12a,Xdh,C3,Dusp1,Bambi,Tmem178,Tnf,Lox,Cd74,Lipa,Capn1,Msr1,Nfkb2,Baiap2,Nab2,Fuom,Adam8,Rbfox3,Fam20c,Casp1,H…
210	query_1	TRUE	0.00185802	618	466	37	0.0793991	0.0598706	GO:0030003	GO:BP	cellular cation homeostasis	18780	7727	Tcirg1,Apoe,Hmox1,Akap5,Anxa7,Cln5,Slc11a2,Npff,Atp6v0c,Tmem178,Fth1,Slc11a1,Htr2b,Xcl1,Il1b,Trpc4,Mcub,Atp6v0d2,Cxcl1,Cxcl9,Thy1,Slc8b1,Cxcl10,Tnni3,Atp13a2,Ptger4,C3ar1,Atp1a3,Ccrl2,Cxcr6,Gm6377,Cxcr3,Gpr18,Ffar4,Cxcl2,Hvcn1,Slc31a2
211	query_1	TRUE	0.00187899	3184	466	120	0.257511	0.0376884	GO:0048513	GO:BP	animal organ development	18780	14963	Acvrl1,Mmp14,Hpn,Tcirg1,Cd3g,Axl,Relb,Psap,Ly9,Nes,Hmox1,Slamf6,Cd83,Mapkapk2,Tnfaip3,Igf1,Itk,Id2,Aloxe3,Nfkbia,Prkch,Fos,Cdk20,Cxcl14,Fst,Plau,Cln5,Slc11a2,Tmem176a,Xdh,Bambi,Tmem178,Tnf,Lox,Cd74,Lipa,Capn1,Nfkb2,Nab2,Adam8,Fam20c,Htr2b,Batf3,Vim,Il1b,Tpd52,Slc7a11,Ecm1,Bcar3,Anp32b,Hgf,Fgr,Stap1,Cxcl1,Tmem176b,Anxa4,Gdf3,Plxnd1,Clec4d,Clec2d,Atg7,Nupr1,Il2rg,Dusp9,G6pdx,Comp,Thy1,Cd3e,Cd3d,Anx…
212	query_1	TRUE	0.00196543	2915	466	112	0.240343	0.038422	GO:0051173	GO:BP	positive regulation of nitrogen compound metabolic process	18780	15782	Acvrl1,Itga5,Mmp14,Hpn,Relb,Apoe,Psap,Gadd45b,Cybb,Rxrg,Mapkapk2,Map2k3,Tnfaip3,Igf1,Tnip1,Id2,Pomc,Nfkbia,Akap5,Fos,Plk2,Pabpc1,Cd86,Slc11a2,Rfc2,Xdh,Atp6v0c,C3,Bambi,Tnf,Cd74,Cd6,Nfkb2,Nab2,Paox,Adam8,Casp1,Slc11a1,Htr2b,Xcl1,Soat1,Vim,Il1rn,Pcna,Il1b,Snx5,Bcar3,Tnfrsf8,Hgf,Stap1,Spp1,Tfec,Gpnmb,Gdf3,Atg7,Ctsc,Nupr1,Lat,Asb11,Cd3e,Anxa2,Ctsh,Plscr1,Ptgs2,Trib3,Cspg4,Batf,Tbc1d10a,Cd300a,Tmem106…
213	query_1	TRUE	0.00205854	55	466	10	0.0214592	0.181818	GO:0032613	GO:BP	interleukin-10 production	18780	8926	Cd83,Cd274,Pdcd1lg2,Xcl1,Hgf,G6pdx,Ptger4,Il20rb,Bcl3,Lilra5
214	query_1	TRUE	0.00209139	1440	466	66	0.141631	0.0458333	GO:0043067	GO:BP	regulation of programmed cell death	18780	12224	Itga5,Hpn,Cd3g,Axl,Apoe,Nes,Hmox1,Gadd45b,Cd274,Tnfaip3,Igf1,Irak3,Prkch,Glrx,Plk2,Slc11a2,Tnfrsf12a,Xdh,Atp6v0c,Dusp1,Tnf,Lox,Cd74,Capn1,Adam8,Casp1,Htr2b,Optn,Il1rn,Il1b,Anxa5,Slc7a11,Anp32b,Tnfrsf8,Hgf,Spp1,Asns,Atg7,Ctsc,Nupr1,Dusp9,G6pdx,Comp,Ctsh,Plscr1,Ptgs2,Ucp2,Cxcl10,Gpi1,Nfkbid,Arhgap10,Icam1,Atf5,Htatip2,Zc3h12a,Zfp36,Plaur,Bcl11b,Cxcr3,Bcl3,Ffar4,Cebpb,Osm,Tnfsf12,Bcl2a1d,Bcl2a1a
215	query_1	TRUE	0.00214986	98	466	13	0.027897	0.132653	GO:0001909	GO:BP	leukocyte mediated cytotoxicity	18780	657	Stxbp2,Slamf6,Pomc,Xcl1,Prdx1,Stap1,Cxcl1,Clec2d,Ctsc,Lamp1,Ctsh,H2-K1,Klrb1b
216	query_1	TRUE	0.00221204	167	466	17	0.0364807	0.101796	GO:0045088	GO:BP	regulation of innate immune response	18780	13231	Apoe,Slamf6,Tnfaip3,Irak3,Cd74,Adam8,Ifi211,Xcl1,Fgr,Clec2d,Lamp1,Plscr1,Ikbke,Mmp12,Nlrc3,Ifi204,Klrb1b
217	query_1	TRUE	0.0022277	3819	466	138	0.296137	0.0361351	GO:0048869	GO:BP	cellular developmental process	18780	15288	Acvrl1,Itga5,Mmp14,Hpn,Tcirg1,Cd3g,Axl,Relb,Apoe,Pld3,Psap,Ly9,Nes,Neu1,Slamf6,Cd83,Lpl,Rxrg,Rab32,Tnfaip3,Igf1,Itk,Id2,Aloxe3,Nfkbia,Akap5,Prkch,Fos,Cxcl14,Plk2,Fst,Cln5,Alcam,Slc11a2,Tmem176a,Tnfrsf12a,Xdh,C3,Bambi,Tmem178,Tnf,Lox,Cd74,Msr1,Nfkb2,Baiap2,Nab2,Fuom,Adam8,Fam20c,Casp1,Htr2b,Slc45a3,Soat1,Batf3,Vim,Il1b,Tpd52,Trpc4,Postn,Ecm1,Hgf,Fgr,Stap1,Spp1,Rilpl2,Cxcl9,Tmem176b,Bhlhe40,Gdf3,Pl…
218	query_1	TRUE	0.00225988	919	466	48	0.103004	0.0522307	GO:0008284	GO:BP	positive regulation of cell population proliferation	18780	3603	Acvrl1,Hpn,Cd244a,Nes,Hmox1,Il27ra,Cd274,Pdcd1lg2,Tnfaip3,Igf1,Id2,Prkch,Plau,Cd86,Bambi,Tnf,Cd74,Cd6,Htr2b,Xcl1,Optn,Vim,Il1b,Tpd52,Ecm1,Anp32b,Cxcl1,Itgax,Itgal,Comp,Cd3e,Anxa2,Ctsh,Ptgs2,Cxcl10,Hpse,Tnfsf9,Runx2,Ptger4,C3ar1,Stx3,Tgif1,Mmp12,Cxcr3,Osm,Nap1l1,Il11ra1,Clec7a
219	query_1	TRUE	0.00237758	115	466	14	0.0300429	0.121739	GO:0050663	GO:BP	cytokine secretion	18780	15381	Il27ra,Lpl,Tnf,Casp1,Htr2b,Optn,Fgr,Panx1,Tmem106a,Ptger4,Zc3h12a,Cd14,Ffar4,Lilra5
220	query_1	TRUE	0.00251182	1631	466	72	0.154506	0.0441447	GO:0006915	GO:BP	apoptotic process	18780	2889	Itga5,Hpn,Tcirg1,Cd3g,Axl,Apoe,Nes,Hmox1,Crip1,Gadd45b,Cd274,Tnfaip3,Igf1,Irak3,Prkch,Plk2,Slc11a2,Tnfrsf12a,Xdh,Dusp1,Tnf,Lox,Cd74,Capn1,Adam8,Casp1,Htr2b,Optn,Il1rn,Il1b,Anxa5,Slc7a11,Anp32b,Tnfrsf8,Hgf,Spp1,Asns,Atg7,Ctsc,Nupr1,Dusp9,G6pdx,Lamp1,Comp,Cd3e,Ctsh,Plscr1,Ptgs2,Trib3,Ucp2,Cxcl10,Gpi1,Nfkbid,Arhgap10,Icam1,Atf5,Ikbke,Zc3h12a,Zfp36,Plaur,Bcl11b,Cxcr3,Plekho2,Bcl3,Ffar4,Cebpb,Osm,Rnf1…
221	query_1	TRUE	0.00253816	357	466	26	0.055794	0.0728291	GO:0019221	GO:BP	cytokine-mediated signaling pathway	18780	6528	Axl,Ebi3,Il27ra,Irak3,Nfkbia,Ifngr2,Tnf,Cd74,Casp1,Xcl1,Il1rn,Il1b,Ecm1,Stap1,Cxcl1,Cxcl9,Il2rg,Cxcl10,Ikbke,Il20rb,Mmp12,Cxcl2,Osm,Pirb,Csf2ra,Il11ra1
222	query_1	TRUE	0.00259319	33	466	8	0.0171674	0.242424	GO:0001773	GO:BP	myeloid dendritic cell activation	18780	565	Relb,Cd244a,Batf3,Clec4d,Batf,Tnfsf9,Batf2,Pirb
223	query_1	TRUE	0.00268781	70	466	11	0.0236052	0.157143	GO:0032729	GO:BP	positive regulation of interferon-gamma production	18780	9042	Cd244a,Il27ra,Slamf6,Tnf,Slc11a1,Il1b,Cd2,Cd3e,Tnfsf9,Cd14,Bcl3
224	query_1	TRUE	0.00271945	100	466	13	0.027897	0.13	GO:0038061	GO:BP	NIK/NF-kappaB signaling	18780	11241	Relb,Glrx,Cd86,Tnf,Capn1,Nfkb2,Il1b,Prdx1,Zc3h12a,Tlr1,Nlrc3,Cd14,Adgrg3
225	query_1	TRUE	0.00291811	3837	466	138	0.296137	0.0359656	GO:0006810	GO:BP	transport	18780	2800	Gm2a,Hpn,Tcirg1,Cd3g,Axl,Apoe,Slc2a3,Cyp4f18,Psap,Stxbp2,Hmox1,Il27ra,Lpl,Cd274,Mapkapk2,Stac2,Rab32,Slc16a10,Igf1,Pomc,Rhbdf2,Nfkbia,Akap5,Glrx,Pde8b,Cln5,Sidt1,Ifngr2,Slc11a2,Soat2,Npff,Xdh,C3,C2,Tnf,Ap3s1,Cd74,Fth1,Trpm6,Msr1,Casp1,Slc11a1,Htr2b,Slc45a3,Xcl1,Soat1,Optn,Stom,Arrdc1,Il1rn,Il1b,Snx5,Fabp5,Anxa5,Slc7a11,Trpc4,Mcub,Atp6v0d2,Stra6l,Plin2,Fgr,Stap1,Spp1,Antxr2,Cxcl1,Rilpl2,Cxcl9,Snx8…
226	query_1	TRUE	0.00297942	1157	466	56	0.120172	0.048401	GO:0031401	GO:BP	positive regulation of protein modification process	18780	8364	Acvrl1,Itga5,Apoe,Psap,Gadd45b,Map2k3,Igf1,Tnip1,Akap5,Cd86,Xdh,Atp6v0c,C3,Tnf,Cd74,Cd6,Nab2,Adam8,Slc11a1,Htr2b,Xcl1,Il1rn,Il1b,Bcar3,Hgf,Stap1,Gpnmb,Gdf3,Atg7,Nupr1,Lat,Cd3e,Anxa2,Ptgs2,Trib3,Cspg4,Cd300a,Tmem106a,Rap2b,Map4k1,Icam1,Gdf15,Ptger4,Mdfic,Zc3h12a,Tlr1,Plaur,Rell1,Ffar4,Osm,Pirb,Tank,Mir27a,Cd300ld3,Lilra5,Clec7a
227	query_1	TRUE	0.00304089	1486	466	67	0.143777	0.0450875	GO:0051094	GO:BP	positive regulation of developmental process	18780	15711	Acvrl1,Itga5,Mmp14,Hpn,Axl,Apoe,Hmox1,Neu1,Cybb,Cd83,Lpl,Cd274,Tnfaip3,Igf1,Irak3,Id2,Akap5,Prkch,Fos,Plk2,Fst,Tnfrsf12a,C3,Bambi,Tnf,Cd74,Msr1,Baiap2,Adam8,Fam20c,Vim,Il1b,Ecm1,Hgf,Cxcl1,Cxcl9,Gdf3,Plxnd1,Itgax,Il2rg,Cd3e,Ctsh,Ptgs2,Tle6,Hpse,Tnfsf9,H2-Aa,Nfkbid,Kdf1,Gdf15,Runx2,Metrnl,Ptger4,C3ar1,Sh3pxd2b,Zc3h12a,Zfp36,Tgif1,Cxcr3,Rab7b,Junb,Ffar4,Cebpb,Nap1l1,Xlr4b,Ifi204,Plxnc1
228	query_1	TRUE	0.00304958	631	466	37	0.0793991	0.0586371	GO:0006873	GO:BP	cellular ion homeostasis	18780	2850	Tcirg1,Apoe,Hmox1,Akap5,Anxa7,Cln5,Slc11a2,Npff,Atp6v0c,Tmem178,Fth1,Slc11a1,Htr2b,Xcl1,Il1b,Trpc4,Mcub,Atp6v0d2,Cxcl1,Cxcl9,Thy1,Slc8b1,Cxcl10,Tnni3,Atp13a2,Ptger4,C3ar1,Atp1a3,Ccrl2,Cxcr6,Gm6377,Cxcr3,Gpr18,Ffar4,Cxcl2,Hvcn1,Slc31a2
229	query_1	TRUE	0.00312449	210	466	19	0.0407725	0.0904762	GO:0002573	GO:BP	myeloid leukocyte differentiation	18780	1242	Tcirg1,Relb,Id2,Fos,Tmem178,Tnf,Cd74,Adam8,Fam20c,Batf3,Clec2d,Anxa2,Gab3,Batf,Tnfsf9,Batf2,Junb,Cebpb,Pirb
230	query_1	TRUE	0.00315004	45	466	9	0.0193133	0.2	GO:0043124	GO:BP	negative regulation of I-kappaB kinase/NF-kappaB signaling	18780	12256	Tnfaip3,Tnip1,Optn,Ppm1n,Nfkbid,Zc3h12a,Tnip3,Nlrc3,Tank
231	query_1	TRUE	0.00316479	24	466	7	0.0150215	0.291667	GO:0010884	GO:BP	positive regulation of lipid storage	18780	5047	Lpl,C3,Msr1,Plin2,Ikbke,Zc3h12a,Apoc4
232	query_1	TRUE	0.003318	34	466	8	0.0171674	0.235294	GO:0042108	GO:BP	positive regulation of cytokine biosynthetic process	18780	11623	Cybb,Mapkapk2,Tnf,Cd74,Il1b,Tnfrsf8,Tlr1,Clec7a
233	query_1	TRUE	0.00342937	482	466	31	0.0665236	0.0643154	GO:0043410	GO:BP	positive regulation of MAPK cascade	18780	12400	Apoe,Psap,Gadd45b,Map2k3,Igf1,Xdh,Atp6v0c,C3,Tnf,Cd74,Adam8,Htr2b,Xcl1,Il1rn,Il1b,Bcar3,Hgf,Gpnmb,Cspg4,Tmem106a,Map4k1,Icam1,Gdf15,Mdfic,Zc3h12a,Rell1,Ffar4,Osm,Mir27a,Lilra5,Clec7a
234	query_1	TRUE	0.00349845	1584	466	70	0.150215	0.0441919	GO:0010941	GO:BP	regulation of cell death	18780	5104	Itga5,Hpn,Cd3g,Axl,Apoe,Psap,Nes,Hmox1,Gadd45b,Cd274,Tnfaip3,Igf1,Irak3,Prkch,Fos,Glrx,Plk2,Cd200r1,Slc11a2,Tnfrsf12a,Xdh,Atp6v0c,Dusp1,Tnf,Lox,Cd74,Capn1,Adam8,Casp1,Htr2b,Optn,Il1rn,Il1b,Anxa5,Slc7a11,Anp32b,Tnfrsf8,Hgf,Spp1,Asns,Gpnmb,Atg7,Ctsc,Nupr1,Dusp9,G6pdx,Comp,Ctsh,Plscr1,Ptgs2,Ucp2,Cxcl10,Gpi1,Nfkbid,Arhgap10,Icam1,Atf5,Htatip2,Zc3h12a,Zfp36,Plaur,Bcl11b,Cxcr3,Bcl3,Ffar4,Cebpb,Osm,Tnfs…
235	query_1	TRUE	0.00354775	2481	466	98	0.2103	0.0395002	GO:0051246	GO:BP	regulation of protein metabolic process	18780	15841	Acvrl1,Itga5,Mmp14,Hpn,Apoe,Psap,Gadd45b,Cybb,Mapkapk2,Map2k3,Tnfaip3,Igf1,Irak3,Tnip1,Nfkbia,Akap5,Cdk20,Plk2,Dok2,Cd86,Slc11a2,Xdh,Atp6v0c,C3,Dusp1,Tnf,Lox,Cd74,Cd6,Nab2,Adam8,Casp1,Slc11a1,Htr2b,Xcl1,Soat1,Vim,Il1rn,Adam33,Dusp2,Il1b,Ecm1,Bcar3,Tnfrsf8,Prdx1,Hgf,Fgr,Stap1,Gpnmb,Gdf3,Atg7,Ctsc,Nupr1,Lat,Asb11,Dusp9,Renbp,G6pdx,Rnf128,Thy1,Cd3e,Anxa2,Ctsh,Crtap,Ptgs2,Trib3,Cspg4,Tbc1d10a,Cd300a,…
236	query_1	TRUE	0.00371925	559	466	34	0.0729614	0.0608229	GO:0040017	GO:BP	positive regulation of locomotion	18780	11544	Itga5,Mmp14,Hmox1,Cd274,Cxcl16,Map2k3,Igf1,Cxcl14,Plk2,Plau,Pla2g7,Cd74,Capn1,Adam8,Xcl1,Il1b,Postn,Hgf,Fgr,Gpnmb,Itgax,Thy1,Ctsh,Ptgs2,Cxcl10,Gpi1,Fut7,Icam1,Ptger4,C3ar1,Stx3,Zc3h12a,Cxcr3,Clec7a
237	query_1	TRUE	0.00382658	103	466	13	0.027897	0.126214	GO:1905954	GO:BP	positive regulation of lipid localization	18780	28842	Apoe,Cyp4f18,Lpl,Nfkbia,C3,Msr1,Il1b,Plin2,Spp1,Anxa2,Ikbke,Zc3h12a,Apoc4
238	query_1	TRUE	0.0038838	1345	466	62	0.133047	0.0460967	GO:0001932	GO:BP	regulation of protein phosphorylation	18780	677	Acvrl1,Itga5,Apoe,Psap,Gadd45b,Map2k3,Tnfaip3,Igf1,Irak3,Tnip1,Akap5,Dok2,Cd86,Xdh,Atp6v0c,C3,Dusp1,Tnf,Lox,Cd74,Cd6,Nab2,Adam8,Slc11a1,Htr2b,Xcl1,Il1rn,Dusp2,Il1b,Bcar3,Prdx1,Hgf,Fgr,Stap1,Gpnmb,Gdf3,Lat,Dusp9,Thy1,Cd3e,Anxa2,Ptgs2,Trib3,Cspg4,Cd300a,Tmem106a,Rap2b,Map4k1,Icam1,Gdf15,Ptger4,Mdfic,Zc3h12a,Tlr1,Plaur,Rell1,Rnf149,Ffar4,Osm,Mir27a,Lilra5,Clec7a
239	query_1	TRUE	0.00412863	194	466	18	0.0386266	0.0927835	GO:2000377	GO:BP	regulation of reactive oxygen species metabolic process	18780	29642	Igf1,Plau,Xdh,Tnf,Il1b,Cxcl1,Pon3,Gla,G6pdx,Ptgs2,Tmem106a,Icam1,Gch1,Ptger4,Zc3h12a,Prcp,Hvcn1,Ass1
240	query_1	TRUE	0.00413414	73	466	11	0.0236052	0.150685	GO:0032637	GO:BP	interleukin-8 production	18780	8950	Cd244a,Tnf,Cd74,Il1b,Cd2,Anxa4,Ptger4,Tlr1,Cd14,Bcl3,Clec7a
241	query_1	TRUE	0.00414855	214	466	19	0.0407725	0.088785	GO:0030595	GO:BP	leukocyte chemotaxis	18780	7979	Cxcl16,Cxcl14,Pla2g7,Dusp1,Cd74,Adam8,Xcl1,Il1b,Stap1,Spp1,Cxcl1,Cxcl9,Mpp1,Slc8b1,Cxcl10,C3ar1,Cxcr3,Gpr18,Cxcl2
242	query_1	TRUE	0.00418564	14701	466	404	0.866953	0.0274811	GO:0009987	GO:BP	cellular process	18780	4314	Acvrl1,Itga5,Gm2a,Mmp14,Hpn,Tubb6,Tcirg1,Fam50a,Cd3g,Axl,Relb,Apoe,Slc2a3,Ebi3,Pld3,St8sia6,Cyp4f18,Psap,Stxbp2,Ly9,Cd244a,Nes,Hmox1,Il27ra,Mthfd2,Fblim1,Crip1,B4galnt1,Neu1,Sardh,Mcoln2,Gadd45b,Slamf6,Cybb,Cd48,Cd83,Lpl,Anxa9,Rxrg,Cd5l,Cd274,Pdcd1lg2,Mapkapk2,Stac2,Gpx3,Cxcl16,Map2k3,Dnase1l1,Hsd17b1,Rab32,Slc16a10,Tnfaip3,Smpdl3a,Igf1,Dram1,Irak3,Mpg,Itk,Tnip1,Id2,Pomc,Rhbdf2,Aloxe3,Galc,Nfkbia…
243	query_1	TRUE	0.00421641	1748	466	75	0.160944	0.0429062	GO:0051049	GO:BP	regulation of transport	18780	15680	Tcirg1,Axl,Apoe,Cyp4f18,Stxbp2,Hmox1,Il27ra,Lpl,Stac2,Igf1,Pomc,Rhbdf2,Nfkbia,Akap5,Glrx,Pde8b,Ifngr2,Npff,C3,C2,Tnf,Cd74,Casp1,Slc11a1,Htr2b,Xcl1,Stom,Il1rn,Il1b,Fabp5,Anxa5,Slc7a11,Trpc4,Fgr,Stap1,Spp1,Cxcl1,Cxcl9,Atg7,Trat1,Syt8,Il2rg,G6pdx,Lamp1,Panx1,Thy1,Anxa2,Ptgs2,Trib3,Slc8b1,Ucp2,Cd300a,Cxcl10,Gpi1,Atp13a2,Icam1,Best1,Kcnj9,Siglecf,Anpep,Ptger4,Apoc1,Mdfic,Kcnj2,Zc3h12a,Cxcr3,Cd14,Ffar4…
244	query_1	TRUE	0.00423767	414	466	28	0.0600858	0.0676329	GO:0002791	GO:BP	regulation of peptide secretion	18780	1454	Tcirg1,Apoe,Il27ra,Lpl,Igf1,Rhbdf2,Glrx,Pde8b,Npff,Tnf,Cd74,Casp1,Htr2b,Il1b,Anxa5,Fgr,Atg7,Panx1,Slc8b1,Ucp2,Gpi1,Atp13a2,Ptger4,Zc3h12a,Cd14,Ffar4,Kcnn4,Lilra5
245	query_1	TRUE	0.00427596	104	466	13	0.027897	0.125	GO:0032652	GO:BP	regulation of interleukin-1 production	18780	8965	Lpl,Tnfaip3,Igf1,Tnf,Casp1,Ifi211,Panx1,Ptger4,Zc3h12a,Nlrc3,Ffar4,Lilra5,Ifi204
246	query_1	TRUE	0.00460003	392	466	27	0.0579399	0.0688776	GO:0051251	GO:BP	positive regulation of lymphocyte activation	18780	15846	Mmp14,Axl,Cd244a,Il27ra,Cd83,Cd274,Pdcd1lg2,Igf1,Cd86,Cd74,Cd6,Adam8,Xcl1,Il1b,Itgal,Il2rg,Lamp1,Thy1,Cd3e,Tnfsf9,H2-Aa,Nfkbid,Lgals1,H2-Ab1,Trbc2,Clec7a,Ighv1-64
247	query_1	TRUE	0.00471576	1029	466	51	0.109442	0.0495627	GO:0046903	GO:BP	secretion	18780	14563	Tcirg1,Axl,Apoe,Cyp4f18,Psap,Stxbp2,Hmox1,Il27ra,Lpl,Slc16a10,Igf1,Pomc,Rhbdf2,Akap5,Glrx,Pde8b,Npff,Xdh,Tnf,Cd74,Casp1,Htr2b,Optn,Il1rn,Il1b,Anxa5,Trpc4,Fgr,Spp1,Atg7,Syt8,Lamp1,Comp,Panx1,Anxa2,Slc8b1,Cdo1,Ucp2,Cd300a,Tmem106a,Gpi1,Atp13a2,Anpep,Ptger4,Stx3,Zc3h12a,Cd14,Ffar4,Kcnn4,Osm,Lilra5
248	query_1	TRUE	0.00473851	89	466	12	0.0257511	0.134831	GO:0032651	GO:BP	regulation of interleukin-1 beta production	18780	8964	Lpl,Tnfaip3,Igf1,Tnf,Casp1,Ifi211,Panx1,Zc3h12a,Nlrc3,Ffar4,Lilra5,Ifi204
249	query_1	TRUE	0.00474271	5208	466	175	0.375536	0.0336022	GO:0048856	GO:BP	anatomical structure development	18780	15276	Acvrl1,Itga5,Mmp14,Hpn,Tcirg1,Cd3g,Axl,Relb,Apoe,Pld3,St8sia6,Psap,Ly9,Nes,Hmox1,Il27ra,Neu1,Slamf6,Cybb,Cd83,Rxrg,Cd274,Mapkapk2,Tnfaip3,Igf1,Irak3,Itk,Id2,Aloxe3,Galc,Nfkbia,Akap5,Prkch,Fos,Cdk20,Cxcl14,Plk2,Fst,Anxa7,Plau,Cln5,Alcam,Cd86,Slc11a2,Tmem176a,Mmp25,Tnfrsf12a,Xdh,C3,Dusp1,Bambi,Tmem178,Tnf,Lox,Cd74,Lipa,Capn1,Nfkb2,Baiap2,Nab2,Fuom,Adam8,Rbfox3,Fam20c,Casp1,Htr2b,Slc45a3,Batf3,Vim,I…
250	query_1	TRUE	0.00474891	74	466	11	0.0236052	0.148649	GO:0150076	GO:BP	neuroinflammatory response	18780	23291	Igf1,Cd200r1,Ifngr2,Tnf,Casp1,Il1b,Stap1,Ctsc,Nupr1,Ptgs2,Tlr1
251	query_1	TRUE	0.00501569	302	466	23	0.0493562	0.0761589	GO:0046651	GO:BP	lymphocyte proliferation	18780	14388	Ebi3,Cd244a,Il27ra,Slamf6,Cd274,Pdcd1lg2,Igf1,Cd86,Cd74,Cd6,Slc11a1,Xcl1,Il1b,Gpnmb,Itgal,Cd3e,Cd300a,Tnfsf9,H2-Aa,Il20rb,Tarm1,Cebpb,H2-Ab1
252	query_1	TRUE	0.00514828	197	466	18	0.0386266	0.0913706	GO:0002285	GO:BP	lymphocyte activation involved in immune response	18780	955	Relb,Ly9,Cd244a,Il27ra,Slamf6,Tnfaip3,Cd74,Slc11a1,Clec4d,Itgal,Lamp1,Batf,Nfkbid,Icam1,Ptger4,Zc3h12a,Bcl3,Lgals1
253	query_1	TRUE	0.00529425	36	466	8	0.0171674	0.222222	GO:0032733	GO:BP	positive regulation of interleukin-10 production	18780	9046	Cd83,Cd274,Xcl1,Hgf,Ptger4,Il20rb,Bcl3,Lilra5
254	query_1	TRUE	0.00531769	106	466	13	0.027897	0.122642	GO:0072676	GO:BP	lymphocyte migration	18780	20583	Il27ra,Cxcl16,Cxcl14,Cd200r1,Adam8,Xcl1,Ecm1,Itgal,Slc8b1,Cxcl10,Fut7,Icam1,Cxcr3
255	query_1	TRUE	0.00541697	781	466	42	0.0901288	0.0537772	GO:0055082	GO:BP	cellular chemical homeostasis	18780	16935	Tcirg1,Apoe,Hmox1,Igf1,Akap5,Pde8b,Anxa7,Cln5,Slc11a2,Npff,Atp6v0c,Tmem178,Fth1,Slc11a1,Htr2b,Xcl1,Il1b,Trpc4,Mcub,Atp6v0d2,Cxcl1,Cxcl9,Atg7,Thy1,Slc8b1,Ucp2,Cxcl10,Tnni3,Atp13a2,Icam1,Ptger4,C3ar1,Atp1a3,Ccrl2,Cxcr6,Gm6377,Cxcr3,Gpr18,Ffar4,Cxcl2,Hvcn1,Slc31a2
256	query_1	TRUE	0.00554996	141	466	15	0.0321888	0.106383	GO:0002833	GO:BP	positive regulation of response to biotic stimulus	18780	1495	Slamf6,Cd274,Pomc,Cd74,Adam8,Ly96,Ifi211,Xcl1,Optn,Cxcl1,Lamp1,Plscr1,Ikbke,Mmp12,Ifi204
257	query_1	TRUE	0.00555635	61	466	10	0.0214592	0.163934	GO:0072678	GO:BP	T cell migration	18780	20585	Il27ra,Cxcl16,Cd200r1,Adam8,Xcl1,Ecm1,Itgal,Cxcl10,Icam1,Cxcr3
258	query_1	TRUE	0.00565069	2309	466	92	0.197425	0.0398441	GO:0065009	GO:BP	regulation of molecular function	18780	18772	Hpn,Axl,Apoe,Psap,Hmox1,Gadd45b,Stac2,Map2k3,Tnfaip3,Igf1,Irak3,Itk,Id2,Nfkbia,Akap5,Prkch,Glrx,Plk2,Plau,Cln5,Cd86,Ifngr2,Slc11a2,Rfc2,Xdh,Dusp1,Bambi,Tnf,Lox,Cd74,Capn1,Nab2,Adam8,Casp1,Slc11a1,Htr2b,Rgs1,Xcl1,Stom,Il1rn,Pcna,Dusp2,Il1b,Ecm1,Bcar3,Tnfrsf8,Hgf,Fgr,Stap1,Anxa4,Arhgap25,Bhlhe40,Plxnd1,Nupr1,Lat,Gla,Dusp9,Renbp,Thy1,Anxa2,Ctsh,Plscr1,Ptgs2,Trib3,Cspg4,Tbc1d10a,Cd300a,Tnni3,Gpi1,Atp…
259	query_1	TRUE	0.00592966	305	466	23	0.0493562	0.0754098	GO:0032943	GO:BP	mononuclear cell proliferation	18780	9202	Ebi3,Cd244a,Il27ra,Slamf6,Cd274,Pdcd1lg2,Igf1,Cd86,Cd74,Cd6,Slc11a1,Xcl1,Il1b,Gpnmb,Itgal,Cd3e,Cd300a,Tnfsf9,H2-Aa,Il20rb,Tarm1,Cebpb,H2-Ab1
260	query_1	TRUE	0.00592998	124	466	14	0.0300429	0.112903	GO:1990266	GO:BP	neutrophil migration	18780	28957	Mcoln2,Cd74,Adam8,Xcl1,Il1b,Spp1,Cxcl1,Cxcl9,Mpp1,Cxcl10,Fut7,Ptger4,C3ar1,Cxcl2
261	query_1	TRUE	0.00593901	520	466	32	0.0686695	0.0615385	GO:0030335	GO:BP	positive regulation of cell migration	18780	7874	Itga5,Mmp14,Hmox1,Cd274,Cxcl16,Map2k3,Igf1,Cxcl14,Plk2,Plau,Pla2g7,Cd74,Capn1,Adam8,Xcl1,Il1b,Postn,Hgf,Fgr,Gpnmb,Itgax,Thy1,Ctsh,Ptgs2,Cxcl10,Gpi1,Fut7,Icam1,Ptger4,C3ar1,Zc3h12a,Clec7a
262	query_1	TRUE	0.00594983	240	466	20	0.0429185	0.0833333	GO:0070663	GO:BP	regulation of leukocyte proliferation	18780	19154	Cd244a,Il27ra,Cd274,Pdcd1lg2,Igf1,Cd86,Cd74,Cd6,Xcl1,Il1b,Gpnmb,Itgal,Cd3e,Cd300a,Tnfsf9,H2-Aa,Il20rb,Tarm1,Cebpb,H2-Ab1
263	query_1	TRUE	0.00740208	3972	466	140	0.300429	0.0352467	GO:0051234	GO:BP	establishment of localization	18780	15832	Gm2a,Hpn,Tcirg1,Cd3g,Axl,Apoe,Slc2a3,Cyp4f18,Psap,Stxbp2,Hmox1,Il27ra,Lpl,Cd274,Mapkapk2,Stac2,Rab32,Slc16a10,Tnfaip3,Igf1,Pomc,Rhbdf2,Nfkbia,Akap5,Glrx,Pde8b,Cln5,Sidt1,Ifngr2,Slc11a2,Soat2,Npff,Xdh,C3,C2,Tnf,Ap3s1,Cd74,Fth1,Trpm6,Msr1,Casp1,Slc11a1,Htr2b,Slc45a3,Xcl1,Soat1,Optn,Stom,Arrdc1,Il1rn,Il1b,Snx5,Fabp5,Anxa5,Slc7a11,Trpc4,Mcub,Gem,Atp6v0d2,Stra6l,Plin2,Fgr,Stap1,Spp1,Antxr2,Cxcl1,Rilpl…
264	query_1	TRUE	0.00764895	223	466	19	0.0407725	0.0852018	GO:0002699	GO:BP	positive regulation of immune effector process	18780	1368	Stxbp2,Cd244a,Hmox1,Slamf6,Pomc,C3,Tnf,Cd74,Xcl1,Il1b,Fgr,Stap1,Cxcl1,Lamp1,Cd300a,Gpi1,Nfkbid,H2-K1,Clec7a
265	query_1	TRUE	0.00768463	1105	466	53	0.113734	0.0479638	GO:0009968	GO:BP	negative regulation of signal transduction	18780	4309	Mmp14,Apoe,Hmox1,Map2k3,Tnfaip3,Igf1,Irak3,Tnip1,Nfkbia,Cdk20,Glrx,Fst,Dok2,Xdh,Dusp1,Bambi,Tnf,Cd74,Capn1,Htr2b,Optn,Arrdc1,Il1rn,Dusp2,Il1b,Dkk2,Ecm1,Hgf,Stap1,Arhgap25,Gdf3,Ppm1n,Dusp9,Thy1,Cd3e,Ptgs2,Cd300a,Tle6,Nfkbid,Icam1,Gdf15,Runx2,Zc3h12a,Tnip3,Plaur,Tgif1,Rnf149,Mmp12,Nlrc3,Rab7b,Bcl3,Adgrg3,Tank
266	query_1	TRUE	0.00826411	7422	466	232	0.497854	0.0312584	GO:0032501	GO:BP	multicellular organismal process	18780	8871	Scpep1,Acvrl1,Itga5,Gm2a,Mmp14,Hpn,Tcirg1,Cd3g,Axl,Relb,Apoe,Slc2a3,Pld3,St8sia6,Cyp4f18,Psap,Ly9,Cd244a,Nes,Hmox1,Il27ra,B4galnt1,Neu1,Mcoln2,Slamf6,Cybb,Cd83,Lpl,Rxrg,Cd274,Pdcd1lg2,Mapkapk2,Stac2,Map2k3,Tnfaip3,Igf1,Irak3,Itk,Id2,Pomc,Aloxe3,Galc,Nfkbia,Akap5,Prkch,Fos,Cdk20,Cxcl14,Pde8b,Plk2,Fst,Plau,Cln5,Alcam,Cd200r1,Cd86,Slc11a2,Soat2,Npff,Tmem176a,Tnfrsf12a,Pla2g7,Xdh,C3,Dusp1,Bambi,Tmem1…
267	query_1	TRUE	0.0083214	334	466	24	0.0515021	0.0718563	GO:0070661	GO:BP	leukocyte proliferation	18780	19152	Tcirg1,Ebi3,Cd244a,Il27ra,Slamf6,Cd274,Pdcd1lg2,Igf1,Cd86,Cd74,Cd6,Slc11a1,Xcl1,Il1b,Gpnmb,Itgal,Cd3e,Cd300a,Tnfsf9,H2-Aa,Il20rb,Tarm1,Cebpb,H2-Ab1
268	query_1	TRUE	0.00878928	1471	466	65	0.139485	0.0441876	GO:0042325	GO:BP	regulation of phosphorylation	18780	11756	Acvrl1,Itga5,Axl,Apoe,Psap,Gadd45b,Map2k3,Tnfaip3,Igf1,Irak3,Tnip1,Akap5,Dok2,Cd86,Xdh,Atp6v0c,C3,Dusp1,Tnf,Lox,Cd74,Cd6,Nab2,Adam8,Slc11a1,Htr2b,Xcl1,Il1rn,Dusp2,Il1b,Bcar3,Ak4,Prdx1,Hgf,Fgr,Stap1,Gpnmb,Gdf3,Nupr1,Lat,Dusp9,Thy1,Cd3e,Anxa2,Ptgs2,Trib3,Cspg4,Cd300a,Tmem106a,Rap2b,Map4k1,Icam1,Gdf15,Ptger4,Mdfic,Zc3h12a,Tlr1,Plaur,Rell1,Rnf149,Ffar4,Osm,Mir27a,Lilra5,Clec7a
269	query_1	TRUE	0.00895221	11	466	5	0.0107296	0.454545	GO:2000343	GO:BP	positive regulation of chemokine (C-X-C motif) ligand 2 production	18780	29611	Mcoln2,Lpl,Tnf,Cd74,Postn
270	query_1	TRUE	0.00918481	79	466	11	0.0236052	0.139241	GO:0043367	GO:BP	CD4-positive, alpha-beta T cell differentiation	18780	12366	Relb,Ly9,Slamf6,Cd83,Il2rg,Batf,Fut7,Nfkbid,Ptger4,Zc3h12a,Bcl3
271	query_1	TRUE	0.0093082	226	466	19	0.0407725	0.0840708	GO:0051048	GO:BP	negative regulation of secretion	18780	15679	Apoe,Cyp4f18,Hmox1,Il27ra,Rhbdf2,Pde8b,Npff,Tnf,Cd74,Il1rn,Il1b,Anxa5,Ucp2,Cd300a,Anpep,Ptger4,Zc3h12a,Ffar4,Osm
272	query_1	TRUE	0.00944242	269	466	21	0.0450644	0.0780669	GO:0043405	GO:BP	regulation of MAP kinase activity	18780	12395	Apoe,Gadd45b,Map2k3,Igf1,Irak3,Dusp1,Tnf,Cd74,Adam8,Htr2b,Il1rn,Dusp2,Il1b,Hgf,Dusp9,Trib3,Cspg4,Cd300a,Map4k1,Gdf15,Mdfic
273	query_1	TRUE	0.00947788	51	466	9	0.0193133	0.176471	GO:0032757	GO:BP	positive regulation of interleukin-8 production	18780	9070	Cd244a,Tnf,Cd74,Il1b,Cd2,Ptger4,Tlr1,Cd14,Clec7a
274	query_1	TRUE	0.00947788	51	466	9	0.0193133	0.176471	GO:0032653	GO:BP	regulation of interleukin-10 production	18780	8966	Cd83,Cd274,Pdcd1lg2,Xcl1,Hgf,Ptger4,Il20rb,Bcl3,Lilra5
275	query_1	TRUE	0.0100846	773	466	41	0.0879828	0.0530401	GO:0050801	GO:BP	ion homeostasis	18780	15467	Tcirg1,Apoe,Hmox1,Akap5,Anxa7,Cln5,Slc11a2,Npff,Atp6v0c,Tmem178,Fth1,Slc11a1,Htr2b,Xcl1,Il1b,Slc7a11,Trpc4,Mcub,Atp6v0d2,Cxcl1,Cxcl9,Atg7,Thy1,Slc8b1,Cxcl10,Tnni3,Atp13a2,Tlcd2,Anpep,Ptger4,C3ar1,Atp1a3,Ccrl2,Cxcr6,Gm6377,Cxcr3,Gpr18,Ffar4,Cxcl2,Hvcn1,Slc31a2
276	query_1	TRUE	0.0103801	1417	466	63	0.135193	0.0444601	GO:0042981	GO:BP	regulation of apoptotic process	18780	12160	Itga5,Hpn,Cd3g,Axl,Apoe,Nes,Hmox1,Gadd45b,Cd274,Tnfaip3,Igf1,Irak3,Prkch,Plk2,Slc11a2,Tnfrsf12a,Xdh,Dusp1,Tnf,Lox,Cd74,Capn1,Adam8,Casp1,Htr2b,Optn,Il1rn,Il1b,Anxa5,Slc7a11,Anp32b,Tnfrsf8,Hgf,Spp1,Asns,Atg7,Ctsc,Nupr1,Dusp9,G6pdx,Comp,Ctsh,Plscr1,Ptgs2,Ucp2,Cxcl10,Gpi1,Nfkbid,Arhgap10,Icam1,Atf5,Zc3h12a,Zfp36,Plaur,Bcl11b,Cxcr3,Bcl3,Ffar4,Cebpb,Osm,Tnfsf12,Bcl2a1d,Bcl2a1a
277	query_1	TRUE	0.010709	693	466	38	0.0815451	0.0548341	GO:0055080	GO:BP	cation homeostasis	18780	16933	Tcirg1,Apoe,Hmox1,Akap5,Anxa7,Cln5,Slc11a2,Npff,Atp6v0c,Tmem178,Fth1,Slc11a1,Htr2b,Xcl1,Il1b,Trpc4,Mcub,Atp6v0d2,Cxcl1,Cxcl9,Thy1,Slc8b1,Cxcl10,Tnni3,Atp13a2,Anpep,Ptger4,C3ar1,Atp1a3,Ccrl2,Cxcr6,Gm6377,Cxcr3,Gpr18,Ffar4,Cxcl2,Hvcn1,Slc31a2
278	query_1	TRUE	0.0110477	168	466	16	0.0343348	0.0952381	GO:0002819	GO:BP	regulation of adaptive immune response	18780	1481	Il27ra,Cd274,Tnfaip3,C3,Tnf,Cd74,Slc11a1,Xcl1,Il1b,Fut7,Nfkbid,Zc3h12a,Il20rb,Skap1,H2-K1,H2-Ab1
279	query_1	TRUE	0.0110955	19	466	6	0.0128755	0.315789	GO:0043011	GO:BP	myeloid dendritic cell differentiation	18780	12186	Relb,Batf3,Batf,Tnfsf9,Batf2,Pirb
280	query_1	TRUE	0.0116936	563	466	33	0.0708155	0.0586146	GO:0048514	GO:BP	blood vessel morphogenesis	18780	14964	Acvrl1,Itga5,Apoe,Hmox1,Cybb,Plk2,Plau,Tnfrsf12a,Xdh,C3,Tnf,Lox,Adam8,Il1b,Ecm1,Hgf,Plxnd1,Itgax,Comp,Thy1,Anxa2,Ctsh,Ptgs2,Cxcl10,Hpse,Tnni3,Htatip2,Ptger4,C3ar1,Zc3h12a,Cxcr3,Junb,Prcp
281	query_1	TRUE	0.0117856	81	466	11	0.0236052	0.135802	GO:0050672	GO:BP	negative regulation of lymphocyte proliferation	18780	15389	Cd274,Pdcd1lg2,Cd86,Xcl1,Gpnmb,Cd300a,H2-Aa,Il20rb,Tarm1,Cebpb,H2-Ab1
282	query_1	TRUE	0.0121904	365	466	25	0.0536481	0.0684932	GO:0002253	GO:BP	activation of immune response	18780	923	Cd5l,Itk,Prkch,C3,C2,Ifi211,Il1b,Stap1,Trat1,Thy1,Cd3e,Plscr1,Cd300a,Nfkbid,Rftn1,C3ar1,Lat2,Zc3h12a,Themis,Kcnn4,Skap1,Ifi204,Trbc2,Ighv1-64,Bcl2a1d
283	query_1	TRUE	0.0132563	98	466	12	0.0257511	0.122449	GO:0042102	GO:BP	positive regulation of T cell proliferation	18780	11619	Cd244a,Il27ra,Cd274,Pdcd1lg2,Igf1,Cd86,Cd6,Xcl1,Il1b,Itgal,Cd3e,Tnfsf9
284	query_1	TRUE	0.0133118	82	466	11	0.0236052	0.134146	GO:0032945	GO:BP	negative regulation of mononuclear cell proliferation	18780	9204	Cd274,Pdcd1lg2,Cd86,Xcl1,Gpnmb,Cd300a,H2-Aa,Il20rb,Tarm1,Cebpb,H2-Ab1
285	query_1	TRUE	0.0133364	115	466	13	0.027897	0.113043	GO:0002286	GO:BP	T cell activation involved in immune response	18780	956	Relb,Ly9,Slamf6,Cd74,Slc11a1,Clec4d,Itgal,Batf,Nfkbid,Icam1,Ptger4,Zc3h12a,Bcl3
286	query_1	TRUE	0.0146023	543	466	32	0.0686695	0.0589319	GO:2000147	GO:BP	positive regulation of cell motility	18780	29417	Itga5,Mmp14,Hmox1,Cd274,Cxcl16,Map2k3,Igf1,Cxcl14,Plk2,Plau,Pla2g7,Cd74,Capn1,Adam8,Xcl1,Il1b,Postn,Hgf,Fgr,Gpnmb,Itgax,Thy1,Ctsh,Ptgs2,Cxcl10,Gpi1,Fut7,Icam1,Ptger4,C3ar1,Zc3h12a,Clec7a
287	query_1	TRUE	0.014751	99	466	12	0.0257511	0.121212	GO:0050707	GO:BP	regulation of cytokine secretion	18780	15407	Il27ra,Lpl,Tnf,Casp1,Htr2b,Fgr,Panx1,Ptger4,Zc3h12a,Cd14,Ffar4,Lilra5
288	query_1	TRUE	0.0153355	153	466	15	0.0321888	0.0980392	GO:0097530	GO:BP	granulocyte migration	18780	22081	Mcoln2,Cd74,Adam8,Xcl1,Il1b,Spp1,Cxcl1,Cxcl9,Mpp1,Cd300a,Cxcl10,Fut7,Ptger4,C3ar1,Cxcl2
289	query_1	TRUE	0.0153429	68	466	10	0.0214592	0.147059	GO:0042130	GO:BP	negative regulation of T cell proliferation	18780	11639	Cd274,Pdcd1lg2,Cd86,Xcl1,Gpnmb,H2-Aa,Il20rb,Tarm1,Cebpb,H2-Ab1
290	query_1	TRUE	0.0153914	704	466	38	0.0815451	0.0539773	GO:0098771	GO:BP	inorganic ion homeostasis	18780	22298	Tcirg1,Apoe,Hmox1,Akap5,Anxa7,Cln5,Slc11a2,Npff,Atp6v0c,Tmem178,Fth1,Slc11a1,Htr2b,Xcl1,Il1b,Trpc4,Mcub,Atp6v0d2,Cxcl1,Cxcl9,Thy1,Slc8b1,Cxcl10,Tnni3,Atp13a2,Anpep,Ptger4,C3ar1,Atp1a3,Ccrl2,Cxcr6,Gm6377,Cxcr3,Gpr18,Ffar4,Cxcl2,Hvcn1,Slc31a2
291	query_1	TRUE	0.0155107	54	466	9	0.0193133	0.166667	GO:0045058	GO:BP	T cell selection	18780	13213	Cd3g,Ly9,Slamf6,Cd74,Cd3e,Cd3d,Batf,Bcl11b,Themis
292	query_1	TRUE	0.0155196	20	466	6	0.0128755	0.3	GO:0002478	GO:BP	antigen processing and presentation of exogenous peptide antigen	18780	1148	Ctse,Tapbp,Cd74,H2-Aa,H2-K1,H2-Ab1
293	query_1	TRUE	0.0156134	4026	466	140	0.300429	0.034774	GO:0010468	GO:BP	regulation of gene expression	18780	4690	Acvrl1,Mmp14,Hpn,Tcirg1,Axl,Relb,Apoe,Pld3,Ly9,Cd244a,Hmox1,Il27ra,Crip1,Mcoln2,Slamf6,Cybb,Cd83,Lpl,Rxrg,Cd274,Pdcd1lg2,Mapkapk2,Map2k3,Tnfaip3,Igf1,Irak3,Tnip1,Id2,Pomc,Nfkbia,Prkch,Fos,Cdk20,Fst,Anxa7,Pabpc1,Cd200r1,Xdh,C3,Bambi,Tapbp,Tnf,Lox,Cd74,Cd6,Tesmin,Msr1,Nfkb2,Nab2,Adam8,Rbfox3,Ly96,Casp1,Slc11a1,Htr2b,Ifi211,Xcl1,Batf3,Optn,Vim,Adam33,Pcna,Il1b,Snx5,Postn,Cd2,Ecm1,Tnfrsf8,Hgf,Fgr,Sta…
294	query_1	TRUE	0.0162999	1624	466	69	0.148069	0.0424877	GO:0051174	GO:BP	regulation of phosphorus metabolic process	18780	15783	Acvrl1,Itga5,Hpn,Axl,Apoe,Psap,Cd244a,Gadd45b,Map2k3,Tnfaip3,Igf1,Irak3,Tnip1,Akap5,Dok2,Cd86,Xdh,Atp6v0c,C3,Dusp1,Tnf,Lox,Cd74,Cd6,Nab2,Adam8,Fam20c,Slc11a1,Htr2b,Xcl1,Il1rn,Dusp2,Il1b,Bcar3,Ak4,Prdx1,Hgf,Fgr,Stap1,Gpnmb,Gdf3,Nupr1,Lat,Dusp9,Thy1,Cd3e,Anxa2,Ptgs2,Trib3,Cspg4,Cd300a,Tmem106a,Rap2b,Map4k1,Icam1,Gdf15,Ptger4,Mdfic,Zc3h12a,Tlr1,Plaur,Rell1,Rnf149,Ffar4,Osm,Pirb,Mir27a,Lilra5,Clec7a
295	query_1	TRUE	0.0163632	30	466	7	0.0150215	0.233333	GO:0002691	GO:BP	regulation of cellular extravasation	18780	1360	Il27ra,Capn1,Adam8,Thy1,Fut7,Icam1,Ptger4
296	query_1	TRUE	0.0163632	30	466	7	0.0150215	0.233333	GO:0002476	GO:BP	antigen processing and presentation of endogenous peptide antigen via MHC class Ib	18780	1146	H2-M2,H2-Q4,H2-T22,H2-Q7,H2-K1,H2-Q6,H2-T10
297	query_1	TRUE	0.0180064	1948	466	79	0.169528	0.0405544	GO:0016310	GO:BP	phosphorylation	18780	5827	Acvrl1,Itga5,Axl,Apoe,Psap,Gadd45b,Mapkapk2,Map2k3,Tnfaip3,Igf1,Irak3,Itk,Tnip1,Akap5,Prkch,Cdk20,Plk2,Dok2,Cd86,Xdh,Atp6v0c,C3,Dusp1,Tnf,Lox,Cd74,Cd6,Nab2,Adam8,Fam20c,Slc11a1,Htr2b,Xcl1,Il1rn,Dusp2,Il1b,Bcar3,Ak4,Prdx1,Hgf,Fgr,Stap1,Gpnmb,Gdf3,Nupr1,Lat,Dusp9,Thy1,Cd3e,Anxa2,Ctsh,Ptgs2,Mapkapk3,Trib3,Cspg4,Cd300a,Tmem106a,Gpi1,Atp13a2,Rap2b,Map4k1,Icam1,Gdf15,Htatip2,Ptger4,Saa3,Mdfic,Ikbke,Zc3…
298	query_1	TRUE	0.0190998	5134	466	170	0.364807	0.0331126	GO:0031323	GO:BP	regulation of cellular metabolic process	18780	8320	Acvrl1,Itga5,Mmp14,Hpn,Axl,Relb,Apoe,Psap,Cd244a,Hmox1,Il27ra,Gadd45b,Cybb,Rxrg,Mapkapk2,Map2k3,Tnfaip3,Igf1,Dram1,Irak3,Tnip1,Id2,Pomc,Nfkbia,Akap5,Prkch,Fos,Pde8b,Plk2,Fst,Plau,Dok2,Pabpc1,Cd86,Slc11a2,Rfc2,Xdh,Atp6v0c,C3,Dusp1,Bambi,Tnf,Lox,Cd74,Cd6,Tesmin,Nfkb2,Nab2,Paox,Adam8,Rbfox3,Fam20c,Casp1,Slc11a1,Htr2b,Slc45a3,Xcl1,Soat1,Batf3,Optn,Vim,Il1rn,Adam33,Pcna,Dusp2,Il1b,Snx5,Fabp5,Slc7a11,E…
299	query_1	TRUE	0.0206869	31	466	7	0.0150215	0.225806	GO:0002428	GO:BP	antigen processing and presentation of peptide antigen via MHC class Ib	18780	1098	H2-M2,H2-Q4,H2-T22,H2-Q7,H2-K1,H2-Q6,H2-T10
300	query_1	TRUE	0.0212738	21	466	6	0.0128755	0.285714	GO:0002693	GO:BP	positive regulation of cellular extravasation	18780	1362	Capn1,Adam8,Thy1,Fut7,Icam1,Ptger4
301	query_1	TRUE	0.0238198	87	466	11	0.0236052	0.126437	GO:0031341	GO:BP	regulation of cell killing	18780	8337	Slamf6,Cd5l,Pomc,Xcl1,Stap1,Cxcl1,Clec2d,Lamp1,H2-K1,Clec7a,Klrb1b
302	query_1	TRUE	0.0244981	557	466	32	0.0686695	0.0574506	GO:0006875	GO:BP	cellular metal ion homeostasis	18780	2852	Tcirg1,Apoe,Hmox1,Akap5,Anxa7,Slc11a2,Npff,Tmem178,Fth1,Slc11a1,Htr2b,Xcl1,Il1b,Trpc4,Mcub,Cxcl1,Cxcl9,Thy1,Slc8b1,Cxcl10,Tnni3,Atp13a2,Ptger4,C3ar1,Atp1a3,Ccrl2,Cxcr6,Cxcr3,Gpr18,Ffar4,Cxcl2,Slc31a2
303	query_1	TRUE	0.0257782	310	466	22	0.0472103	0.0709677	GO:0042060	GO:BP	wound healing	18780	11594	Acvrl1,Axl,Apoe,Hmox1,Igf1,Plau,Tnfrsf12a,C3,Tnf,Lox,Slc11a1,Anxa5,Slc7a11,Comp,Anxa2,Hpse,Rap2b,Ptger4,Myof,Mmp12,Prcp,Clec7a
304	query_1	TRUE	0.0266238	88	466	11	0.0236052	0.125	GO:0070664	GO:BP	negative regulation of leukocyte proliferation	18780	19155	Cd274,Pdcd1lg2,Cd86,Xcl1,Gpnmb,Cd300a,H2-Aa,Il20rb,Tarm1,Cebpb,H2-Ab1
305	query_1	TRUE	0.0272264	891	466	44	0.0944206	0.0493827	GO:0032940	GO:BP	secretion by cell	18780	9200	Tcirg1,Axl,Apoe,Psap,Stxbp2,Hmox1,Il27ra,Lpl,Slc16a10,Igf1,Pomc,Rhbdf2,Akap5,Glrx,Pde8b,Npff,Tnf,Casp1,Htr2b,Optn,Il1rn,Il1b,Anxa5,Fgr,Spp1,Atg7,Syt8,Lamp1,Comp,Panx1,Slc8b1,Ucp2,Cd300a,Tmem106a,Gpi1,Atp13a2,Ptger4,Stx3,Zc3h12a,Cd14,Ffar4,Kcnn4,Osm,Lilra5
306	query_1	TRUE	0.0274204	407	466	26	0.055794	0.0638821	GO:1903706	GO:BP	regulation of hemopoiesis	18780	26780	Mmp14,Axl,Cd83,Id2,Nfkbia,Fos,Tmem176a,Tmem178,Tnf,Lox,Cd74,Adam8,Il1b,Cxcl1,Tmem176b,Clec2d,Atg7,Il2rg,Tnfsf9,H2-Aa,Nfkbid,Zc3h12a,Zfp36,Rab7b,Cebpb,H4c9
307	query_1	TRUE	0.0282284	2637	466	99	0.212446	0.0375427	GO:0006793	GO:BP	phosphorus metabolic process	18780	2783	Acvrl1,Itga5,Hpn,Axl,Apoe,Psap,Cd244a,Gadd45b,Mapkapk2,Map2k3,Tnfaip3,Smpdl3a,Igf1,Irak3,Itk,Tnip1,Akap5,Pygl,Prkch,Cdk20,Plk2,Dusp13,Dok2,Naprt,Cd86,Pla2g7,Xdh,Atp6v0c,C3,Dusp1,Tnf,Lox,Cd74,Cd6,Acot9,Nab2,Adam8,Pfkfb4,Fam20c,Slc11a1,Htr2b,Xcl1,Uap1l1,Il1rn,Dusp2,Il1b,Fabp5,Nceh1,Bcar3,Ak4,Prdx1,Ak2,Hgf,Fgr,Pgd,Stap1,Gpnmb,Gdf3,Nupr1,Lat,Dusp9,G6pdx,Ptpn7,Thy1,Cd3e,Anxa2,Ctsh,Plscr1,Ptgs2,Acpp,Ma…
308	query_1	TRUE	0.0284486	58	466	9	0.0193133	0.155172	GO:0031343	GO:BP	positive regulation of cell killing	18780	8339	Slamf6,Cd5l,Pomc,Xcl1,Stap1,Cxcl1,Lamp1,H2-K1,Clec7a
309	query_1	TRUE	0.0286408	181	466	16	0.0343348	0.0883978	GO:0043122	GO:BP	regulation of I-kappaB kinase/NF-kappaB signaling	18780	12254	Tnfaip3,Tnip1,Tnf,Cd74,Casp1,Htr2b,Optn,Il1b,Ppm1n,Tmem106a,Nfkbid,Ikbke,Zc3h12a,Tnip3,Nlrc3,Tank
310	query_1	TRUE	0.0303837	1623	466	68	0.145923	0.0418977	GO:0019220	GO:BP	regulation of phosphate metabolic process	18780	6527	Acvrl1,Itga5,Hpn,Axl,Apoe,Psap,Cd244a,Gadd45b,Map2k3,Tnfaip3,Igf1,Irak3,Tnip1,Akap5,Dok2,Cd86,Xdh,Atp6v0c,C3,Dusp1,Tnf,Lox,Cd74,Cd6,Nab2,Adam8,Slc11a1,Htr2b,Xcl1,Il1rn,Dusp2,Il1b,Bcar3,Ak4,Prdx1,Hgf,Fgr,Stap1,Gpnmb,Gdf3,Nupr1,Lat,Dusp9,Thy1,Cd3e,Anxa2,Ptgs2,Trib3,Cspg4,Cd300a,Tmem106a,Rap2b,Map4k1,Icam1,Gdf15,Ptger4,Mdfic,Zc3h12a,Tlr1,Plaur,Rell1,Rnf149,Ffar4,Osm,Pirb,Mir27a,Lilra5,Clec7a
311	query_1	TRUE	0.0306984	182	466	16	0.0343348	0.0879121	GO:1905952	GO:BP	regulation of lipid localization	18780	28840	Apoe,Cyp4f18,Lpl,Pomc,Nfkbia,C3,Tnf,Msr1,Il1b,Plin2,Spp1,Anxa2,Apoc1,Ikbke,Zc3h12a,Apoc4
312	query_1	TRUE	0.0310075	45	466	8	0.0171674	0.177778	GO:0042088	GO:BP	T-helper 1 type immune response	18780	11613	Relb,Il27ra,Slc11a1,Xcl1,Il1b,Bcl3,Il18bp,H2-Ab1
313	query_1	TRUE	0.0310075	45	466	8	0.0171674	0.177778	GO:1902622	GO:BP	regulation of neutrophil migration	18780	25806	Cd74,Adam8,Xcl1,Il1b,Mpp1,Fut7,Ptger4,C3ar1
314	query_1	TRUE	0.0313136	1688	466	70	0.150215	0.0414692	GO:0031399	GO:BP	regulation of protein modification process	18780	8362	Acvrl1,Itga5,Apoe,Psap,Gadd45b,Map2k3,Tnfaip3,Igf1,Irak3,Tnip1,Akap5,Dok2,Cd86,Xdh,Atp6v0c,C3,Dusp1,Tnf,Lox,Cd74,Cd6,Nab2,Adam8,Slc11a1,Htr2b,Xcl1,Il1rn,Dusp2,Il1b,Bcar3,Prdx1,Hgf,Fgr,Stap1,Gpnmb,Gdf3,Atg7,Nupr1,Lat,Dusp9,G6pdx,Thy1,Cd3e,Anxa2,Crtap,Ptgs2,Trib3,Cspg4,Cd300a,Tmem106a,Rap2b,Map4k1,Icam1,Gdf15,Ptger4,Mdfic,Zc3h12a,Tlr1,Plaur,Rell1,Rnf149,Nlrc3,Ffar4,Osm,Pirb,Tank,Mir27a,Cd300ld3,Lil…
315	query_1	TRUE	0.0315061	314	466	22	0.0472103	0.0700637	GO:0002764	GO:BP	immune response-regulating signaling pathway	18780	1427	Itk,Prkch,Stap1,Clec4d,Trat1,Thy1,Cd3e,Ctsh,Plscr1,Cd300a,Nfkbid,Rftn1,C3ar1,Lat2,Zc3h12a,Il20rb,Themis,Kcnn4,Skap1,Trbc2,Ighv1-64,Bcl2a1d
316	query_1	TRUE	0.0321966	33	466	7	0.0150215	0.212121	GO:0002475	GO:BP	antigen processing and presentation via MHC class Ib	18780	1145	H2-M2,H2-Q4,H2-T22,H2-Q7,H2-K1,H2-Q6,H2-T10
317	query_1	TRUE	0.0328884	985	466	47	0.100858	0.0477157	GO:0060548	GO:BP	negative regulation of cell death	18780	17465	Itga5,Hpn,Axl,Apoe,Psap,Nes,Hmox1,Tnfaip3,Igf1,Prkch,Glrx,Plk2,Cd200r1,Atp6v0c,Dusp1,Tnf,Cd74,Adam8,Htr2b,Optn,Il1rn,Il1b,Slc7a11,Anp32b,Hgf,Spp1,Asns,Gpnmb,Atg7,Nupr1,Comp,Ctsh,Ptgs2,Ucp2,Gpi1,Arhgap10,Icam1,Atf5,Zc3h12a,Plaur,Bcl11b,Cxcr3,Bcl3,Ffar4,Cebpb,Bcl2a1d,Bcl2a1a
318	query_1	TRUE	0.0362359	568	466	32	0.0686695	0.056338	GO:0051272	GO:BP	positive regulation of cellular component movement	18780	15861	Itga5,Mmp14,Hmox1,Cd274,Cxcl16,Map2k3,Igf1,Cxcl14,Plk2,Plau,Pla2g7,Cd74,Capn1,Adam8,Xcl1,Il1b,Postn,Hgf,Fgr,Gpnmb,Itgax,Thy1,Ctsh,Ptgs2,Cxcl10,Gpi1,Fut7,Icam1,Ptger4,C3ar1,Zc3h12a,Clec7a
319	query_1	TRUE	0.036288	2619	466	98	0.2103	0.0374189	GO:0006796	GO:BP	phosphate-containing compound metabolic process	18780	2786	Acvrl1,Itga5,Hpn,Axl,Apoe,Psap,Cd244a,Gadd45b,Mapkapk2,Map2k3,Tnfaip3,Smpdl3a,Igf1,Irak3,Itk,Tnip1,Akap5,Pygl,Prkch,Cdk20,Plk2,Dusp13,Dok2,Naprt,Cd86,Pla2g7,Xdh,Atp6v0c,C3,Dusp1,Tnf,Lox,Cd74,Cd6,Acot9,Nab2,Adam8,Pfkfb4,Fam20c,Slc11a1,Htr2b,Xcl1,Il1rn,Dusp2,Il1b,Fabp5,Nceh1,Bcar3,Ak4,Prdx1,Ak2,Hgf,Fgr,Pgd,Stap1,Gpnmb,Gdf3,Nupr1,Lat,Dusp9,G6pdx,Ptpn7,Thy1,Cd3e,Anxa2,Ctsh,Plscr1,Ptgs2,Acpp,Mapkapk3,…
320	query_1	TRUE	0.0364689	14	466	5	0.0107296	0.357143	GO:0046479	GO:BP	glycosphingolipid catabolic process	18780	14280	Gm2a,Psap,Neu1,Galc,Gla
321	query_1	TRUE	0.0364689	14	466	5	0.0107296	0.357143	GO:0006044	GO:BP	N-acetylglucosamine metabolic process	18780	2104	Chst1,Renbp,Chst2,Nagk,Amdhd2
322	query_1	TRUE	0.0364689	14	466	5	0.0107296	0.357143	GO:0030730	GO:BP	sequestering of triglyceride	18780	8033	Lpl,Tnf,Il1b,Plin2,Apoc4
323	query_1	TRUE	0.0365999	873	466	43	0.0922747	0.0492554	GO:0043069	GO:BP	negative regulation of programmed cell death	18780	12226	Itga5,Hpn,Axl,Apoe,Nes,Hmox1,Tnfaip3,Igf1,Prkch,Glrx,Plk2,Atp6v0c,Dusp1,Tnf,Cd74,Adam8,Htr2b,Optn,Il1rn,Il1b,Anp32b,Hgf,Spp1,Asns,Atg7,Nupr1,Comp,Ctsh,Ptgs2,Ucp2,Gpi1,Arhgap10,Icam1,Atf5,Zc3h12a,Plaur,Bcl11b,Cxcr3,Bcl3,Ffar4,Cebpb,Bcl2a1d,Bcl2a1a
324	query_1	TRUE	0.0370064	145	466	14	0.0300429	0.0965517	GO:0002687	GO:BP	positive regulation of leukocyte migration	18780	1356	Mmp14,Cxcl14,Pla2g7,Cd74,Capn1,Adam8,Xcl1,Il1b,Thy1,Cxcl10,Fut7,Icam1,Ptger4,C3ar1
325	query_1	TRUE	0.0377983	60	466	9	0.0193133	0.15	GO:0045123	GO:BP	cellular extravasation	18780	13249	Il27ra,Tnf,Capn1,Adam8,Itgal,Thy1,Fut7,Icam1,Ptger4
326	query_1	TRUE	0.0383601	318	466	22	0.0472103	0.0691824	GO:0006869	GO:BP	lipid transport	18780	2849	Gm2a,Apoe,Cyp4f18,Psap,Pomc,Nfkbia,Soat2,Tnf,Msr1,Soat1,Il1b,Fabp5,Stra6l,Plin2,Spp1,Anxa2,Plscr1,Pqlc1,Apoc1,Kcnn4,Prelid2,Cpt1b
327	query_1	TRUE	0.0393177	624	466	34	0.0729614	0.0544872	GO:0045087	GO:BP	innate immune response	18780	13230	Relb,Apoe,Stxbp2,Slamf6,Cybb,Cxcl16,Tnfaip3,Irak3,Cd74,Adam8,Casp1,Slc11a1,Ifi211,Xcl1,Vim,Prdx1,Fgr,Clec4d,Clec2d,Lamp1,Plscr1,H2-Aa,Gch1,Ikbke,Mmp12,Nlrc3,Rab7b,H2-Q7,H2-Ab1,Ifi204,Trbc2,Clec7a,Klrb1b,Ighv1-64
328	query_1	TRUE	0.0396836	34	466	7	0.0150215	0.205882	GO:0002483	GO:BP	antigen processing and presentation of endogenous peptide antigen	18780	1153	H2-M2,H2-Q4,H2-T22,H2-Q7,H2-K1,H2-Q6,H2-T10
329	query_1	TRUE	0.0397553	1926	466	77	0.165236	0.0399792	GO:0006928	GO:BP	movement of cell or subcellular component	18780	2900	Acvrl1,Itga5,Mmp14,Axl,Apoe,Hmox1,Il27ra,Mcoln2,Cd274,Cxcl16,Map2k3,Tnfaip3,Igf1,Cxcl14,Plk2,Plau,Alcam,Cd200r1,Tnfrsf12a,Pla2g7,Dusp1,Bambi,Tnf,Ap3s1,Lox,Cd74,Capn1,Adam8,Htr2b,Xcl1,Vim,Il1rn,Il1b,Anxa5,Postn,Ecm1,Hgf,Fgr,Stap1,Spp1,Cxcl1,Cxcl9,Gpnmb,Plxnd1,Rasgef1a,Itgax,Itgal,Mpp1,Lamp1,Thy1,Ctsh,Ptgs2,Slc8b1,Cspg4,Cd300a,Cxcl10,Gpi1,Fut7,Rap2b,Icam1,Ptger4,Saa3,C3ar1,Kcnj2,Pkp2,Zc3h12a,Ccrl2,…
330	query_1	TRUE	0.0409548	935	466	45	0.0965665	0.0481283	GO:0140352	GO:BP	export from cell	18780	23195	Tcirg1,Axl,Apoe,Psap,Stxbp2,Hmox1,Il27ra,Lpl,Slc16a10,Igf1,Pomc,Rhbdf2,Akap5,Glrx,Pde8b,Npff,Tnf,Casp1,Htr2b,Optn,Il1rn,Il1b,Anxa5,Fgr,Spp1,Atg7,Syt8,Lamp1,Comp,Panx1,Slc8b1,Ucp2,Cd300a,Tmem106a,Gpi1,Atp13a2,Ptger4,Atp1a3,Stx3,Zc3h12a,Cd14,Ffar4,Kcnn4,Osm,Lilra5
331	query_1	TRUE	0.0411409	166	466	15	0.0321888	0.0903614	GO:0045766	GO:BP	positive regulation of angiogenesis	18780	13612	Acvrl1,Itga5,Hmox1,Cybb,Plk2,C3,Il1b,Ecm1,Hgf,Itgax,Ctsh,Ptgs2,C3ar1,Zc3h12a,Cxcr3
332	query_1	TRUE	0.0427536	5276	466	172	0.369099	0.0326005	GO:1901564	GO:BP	organonitrogen compound metabolic process	18780	24864	Acvrl1,Itga5,Gm2a,Mmp14,Hpn,Tcirg1,Apoe,St8sia6,Psap,Ctse,Hmox1,Mthfd2,B4galnt1,Neu1,Sardh,Gadd45b,Cybb,Cd5l,Mapkapk2,Gpx3,Map2k3,Slc16a10,Tnfaip3,Igf1,Irak3,Itk,Tnip1,Aloxe3,Galc,Nfkbia,Akap5,Prkch,Cdk20,Plk2,Plau,Dok2,Cln5,Naprt,Nit2,Cd86,Slc11a2,Mmp25,Pla2g7,Xdh,Atp6v0c,C3,Dusp1,Tapbp,Tnf,Lox,Cd74,Cndp2,Cd6,Ctsw,Capn1,Sat1,Acot9,Nab2,Paox,Adam8,Fam20c,Casp1,Slc11a1,Htr2b,Xcl1,Soat1,Vim,Arrdc1,…
333	query_1	TRUE	0.0436525	2095	466	82	0.175966	0.0391408	GO:0071702	GO:BP	organic substance transport	18780	19848	Gm2a,Tcirg1,Cd3g,Apoe,Slc2a3,Cyp4f18,Psap,Stxbp2,Il27ra,Lpl,Rab32,Slc16a10,Igf1,Pomc,Rhbdf2,Nfkbia,Akap5,Glrx,Pde8b,Sidt1,Soat2,Npff,C3,Tnf,Ap3s1,Cd74,Msr1,Casp1,Slc11a1,Htr2b,Slc45a3,Soat1,Optn,Stom,Arrdc1,Il1rn,Il1b,Fabp5,Anxa5,Slc7a11,Trpc4,Stra6l,Plin2,Fgr,Spp1,Rilpl2,Snx8,Atg7,Gga2,Syt8,Comp,Panx1,Anxa2,Plscr1,Ptgs2,Trib3,Slc8b1,Ucp2,Pqlc1,Tbc1d10a,Neurl1b,Cd300a,Mfsd12,Tmem106a,Gpi1,Atp13a2…
334	query_1	TRUE	0.0485524	35	466	7	0.0150215	0.2	GO:0019883	GO:BP	antigen processing and presentation of endogenous antigen	18780	7051	H2-M2,H2-Q4,H2-T22,H2-Q7,H2-K1,H2-Q6,H2-T10
335	query_1	TRUE	0.0498446	770	466	39	0.083691	0.0506494	GO:0051046	GO:BP	regulation of secretion	18780	15677	Tcirg1,Apoe,Cyp4f18,Stxbp2,Hmox1,Il27ra,Lpl,Igf1,Pomc,Rhbdf2,Glrx,Pde8b,Npff,Tnf,Cd74,Casp1,Htr2b,Il1rn,Il1b,Anxa5,Fgr,Spp1,Atg7,Syt8,Lamp1,Panx1,Slc8b1,Ucp2,Cd300a,Gpi1,Atp13a2,Anpep,Ptger4,Zc3h12a,Cd14,Ffar4,Kcnn4,Osm,Lilra5

## Sheet: bulkRNA_cluster4_GOBP
	query	significant	p_value	term_size	query_size	intersection_size	precision	recall	term_id	source	term_name	effective_domain_size	source_order	intersection
1	query_1	TRUE	1.69585e-11	2533	668	163	0.244012	0.0643506	GO:0009653	GO:BP	anatomical structure morphogenesis	18780	4056	Ins2,B9d1,Sema6b,Col18a1,Dlx3,Fkbp10,Folr1,Lamb1,Crhr2,Angptl2,Aqp1,Ripk4,Otx1,Fbln1,Id3,Bmp7,Hyal1,Plekho1,Sulf1,Rnd3,Pitpna,Ptgis,Trpv2,Hey2,Perp,Ntn4,Csrp2,Nefh,Ace,Tmem107,Ccdc103,Fbln5,Esrrb,Emb,Clu,Sdc2,Matn2,Ppara,Enpp2,Emp2,Nfatc4,Thbs2,Smoc2,Pcsk5,Ltbp3,Lgals12,Fgd1,Gdf11,Rdh10,Igfbp5,Obsl1,Cdh7,Lmx1a,Itga8,Slc4a10,Fbn1,Fgf7,Mecom,Smad9,Tbx15,Vcam1,Lef1,Efna4,Sh3d19,Alpl,Trp73,Emilin1,Pd…
2	query_1	TRUE	6.96883e-11	275	668	40	0.0598802	0.145455	GO:0030198	GO:BP	extracellular matrix organization	18780	7798	Fap,Col18a1,Fkbp10,Lamb1,Fbln1,Gfod2,Sulf1,Ntn4,Fbln5,Adamts5,Smoc2,Ltbp3,Col17a1,Ddr2,Itga8,Col9a3,Emilin1,Pdgfra,Col1a2,Gas6,Mmp15,Kif9,Antxr1,Loxl2,Csgalnact1,Tgfb2,Ecm2,Wdr72,Foxc2,Flrt2,Col8a2,Tnfrsf11b,Col4a4,Col8a1,Serpinh1,Adamtsl3,Spint2,Col22a1,Col4a3,Mia
3	query_1	TRUE	7.88182e-11	276	668	40	0.0598802	0.144928	GO:0043062	GO:BP	extracellular structure organization	18780	12219	Fap,Col18a1,Fkbp10,Lamb1,Fbln1,Gfod2,Sulf1,Ntn4,Fbln5,Adamts5,Smoc2,Ltbp3,Col17a1,Ddr2,Itga8,Col9a3,Emilin1,Pdgfra,Col1a2,Gas6,Mmp15,Kif9,Antxr1,Loxl2,Csgalnact1,Tgfb2,Ecm2,Wdr72,Foxc2,Flrt2,Col8a2,Tnfrsf11b,Col4a4,Col8a1,Serpinh1,Adamtsl3,Spint2,Col22a1,Col4a3,Mia
4	query_1	TRUE	2.65923e-09	5407	668	276	0.413174	0.0510449	GO:0051179	GO:BP	localization	18780	15788	Ins2,Fap,B9d1,Mfsd10,Sema6b,Col18a1,Itga3,Folr1,Kdelr1,Lamb1,Dlgap1,Ccdc65,Phyhip,Crhr2,Aqp1,Prlr,Fbln1,Slc5a6,Hap1,Clstn3,Bmp7,Slc16a12,Hyal1,Slc38a3,Cacna2d2,Epn3,Slc3a2,Spire2,Glis2,Clic3,Cltrn,Steap2,Plekho1,Lbp,Sulf1,Rnd3,Slc12a5,Pltp,Pitpna,Adora2b,Trpv2,Wwc1,H13,Traf3ip2,Slc6a15,Slc17a8,Ntn4,Best3,Grb10,Nsg2,Erlec1,Acsl6,Nefh,Efemp1,Sdc1,Ace,Gas2l2,Asic2,Tekt1,Rph3al,Tmem107,Ccdc103,Fbln5,…
5	query_1	TRUE	1.4892e-08	1926	668	126	0.188623	0.0654206	GO:0006928	GO:BP	movement of cell or subcellular component	18780	2900	Fap,Sema6b,Col18a1,Itga3,Folr1,Lamb1,Ccdc65,Aqp1,Fbln1,Hap1,Bmp7,Hyal1,Plekho1,Lbp,Sulf1,Rnd3,Pltp,Adora2b,Wwc1,Ntn4,Nefh,Efemp1,Sdc1,Ace,Gas2l2,Tekt1,Ccdc103,Emb,Sdc2,Matn2,Lrrc6,Enpp2,Emp2,Cldn1,Cxadr,Cfap298,Smoc2,Rsph9,Dync2li1,Pcsk5,Lgals12,Efhc2,Caly,Igfbp5,Ddr2,Lmx1a,Stk39,Fgf7,Spef1,Vcam1,Lef1,Efna4,Cfap206,Ift74,Podn,Emilin1,Pdgfra,Tcaf2,Il17rc,Ift122,Nr2f2,Parva,Gpc4,Gas6,Gpm6a,Sfrp1,Sl…
6	query_1	TRUE	1.74712e-08	297	668	38	0.0568862	0.127946	GO:0072001	GO:BP	renal system development	18780	20042	Itga3,Aqp1,Id3,Bmp7,Glis2,Sulf1,Ace,Pcsk5,Plce1,Gdf11,Rdh10,Itga8,Fbn1,Mecom,Smad9,Trp73,Pdgfra,Sfrp1,Slit2,Irx3,Pdgfd,Traf3ip1,Six4,Fras1,Wnk4,Lrrk2,Cdkn1c,Bmp6,Tgfb2,Aqp11,Foxc2,Osr1,Aph1c,Yap1,Gpc3,Col4a4,Foxd1,Col4a3
7	query_1	TRUE	2.38359e-08	989	668	79	0.118263	0.0798787	GO:0009887	GO:BP	animal organ morphogenesis	18780	4248	Dlx3,Folr1,Lamb1,Aqp1,Otx1,Id3,Bmp7,Hyal1,Sulf1,Hey2,Perp,Ntn4,Ccdc103,Ppara,Ltbp3,Gdf11,Rdh10,Igfbp5,Obsl1,Itga8,Slc4a10,Fgf7,Mecom,Tbx15,Lef1,Alpl,Pdgfra,Foxp2,Col1a2,Wnt16,Itpr1,Atp2b2,Ift122,Parva,Tead2,Rs1,Sfrp1,Slit2,Irx3,Jhy,Barx2,Bmp5,Ift57,Emx1,Six4,Fras1,Mfrp,Wnk4,Crb2,Sostdc1,Lrrk2,Csgalnact1,Grhl3,Rflna,Six3,Bmp6,Tgfb2,Alx4,Dmrt3,Wdr72,Foxc2,Flrt2,Osr1,Msx1,Igf2,Tmie,Igfn1,Myh7,Yap1,A…
8	query_1	TRUE	2.63698e-08	287	668	37	0.0553892	0.12892	GO:0001822	GO:BP	kidney development	18780	606	Itga3,Aqp1,Id3,Bmp7,Glis2,Sulf1,Ace,Pcsk5,Plce1,Gdf11,Rdh10,Itga8,Fbn1,Smad9,Trp73,Pdgfra,Sfrp1,Slit2,Irx3,Pdgfd,Traf3ip1,Six4,Fras1,Wnk4,Lrrk2,Cdkn1c,Bmp6,Tgfb2,Aqp11,Foxc2,Osr1,Aph1c,Yap1,Gpc3,Col4a4,Foxd1,Col4a3
9	query_1	TRUE	2.90902e-08	5617	668	280	0.419162	0.0498487	GO:0032502	GO:BP	developmental process	18780	8872	Ins2,B9d1,Sebox,Sema6b,Col18a1,Itga3,Dlx3,Fkbp10,Folr1,Kdelr1,Lamb1,Crhr2,Angptl2,Aqp1,Ripk4,Prlr,Otx1,Ggt5,Crip2,Fbln1,Hap1,Id3,Clstn3,Bmp7,Hyal1,Cacna2d2,Glis2,Hmgb3,Plekho1,Sulf1,Rnd3,Traf4,Slc12a5,Pitpna,Ptgis,Trpv2,Wwc1,Styxl1,Hey2,Perp,Fabp7,Ntn4,Csrp2,Acsl6,Nefh,Efemp1,Sdc1,Ace,Asic2,Tmem107,Ccdc103,Fbln5,Esrrb,Emb,Prxl2a,Clu,Npr3,Sdc2,Matn2,Lrrc6,Ppara,Enpp2,Emp2,Cldn1,Cxadr,Nfatc4,Rps6ka…
10	query_1	TRUE	2.93783e-08	5208	668	264	0.39521	0.0506912	GO:0048856	GO:BP	anatomical structure development	18780	15276	Ins2,B9d1,Sebox,Sema6b,Col18a1,Itga3,Dlx3,Fkbp10,Folr1,Kdelr1,Lamb1,Crhr2,Angptl2,Aqp1,Ripk4,Prlr,Otx1,Crip2,Fbln1,Hap1,Id3,Clstn3,Bmp7,Hyal1,Cacna2d2,Glis2,Hmgb3,Plekho1,Sulf1,Rnd3,Traf4,Slc12a5,Pitpna,Ptgis,Trpv2,Styxl1,Hey2,Perp,Fabp7,Ntn4,Csrp2,Acsl6,Nefh,Efemp1,Sdc1,Ace,Asic2,Tmem107,Ccdc103,Fbln5,Esrrb,Emb,Prxl2a,Clu,Npr3,Sdc2,Matn2,Lrrc6,Ppara,Enpp2,Emp2,Cldn1,Cxadr,Nfatc4,Rps6ka2,Thbs2,Sm…
11	query_1	TRUE	2.02517e-07	337	668	39	0.0583832	0.115727	GO:0001655	GO:BP	urogenital system development	18780	494	Itga3,Aqp1,Prlr,Id3,Bmp7,Glis2,Sulf1,Ace,Pcsk5,Plce1,Gdf11,Rdh10,Itga8,Fbn1,Mecom,Smad9,Trp73,Pdgfra,Sfrp1,Slit2,Irx3,Pdgfd,Traf3ip1,Six4,Fras1,Wnk4,Lrrk2,Cdkn1c,Bmp6,Tgfb2,Aqp11,Foxc2,Osr1,Aph1c,Yap1,Gpc3,Col4a4,Foxd1,Col4a3
12	query_1	TRUE	6.50431e-07	80	668	18	0.0269461	0.225	GO:0001656	GO:BP	metanephros development	18780	495	Aqp1,Id3,Bmp7,Gdf11,Rdh10,Itga8,Fbn1,Pdgfra,Slit2,Irx3,Six4,Fras1,Foxc2,Osr1,Aph1c,Yap1,Gpc3,Foxd1
13	query_1	TRUE	7.00841e-07	1464	668	99	0.148204	0.067623	GO:0030030	GO:BP	cell projection organization	18780	7736	Ins2,B9d1,Sema6b,Itga3,Folr1,Lamb1,Ccdc65,Aqp1,Hap1,Bmp7,Pifo,Plekho1,Slc12a5,Pitpna,Trpv2,Styxl1,Acsl6,Nefh,Efemp1,Tekt1,Tmem107,Cfap52,Ccdc103,Plek2,Emb,Clu,Sdc2,Matn2,Lrrc6,Enpp2,Emp2,Cfap298,Nfatc4,Rsph9,Rsph1,Dync2li1,Plce1,Efhc2,Fgd1,Eps8l2,Cfap126,Lmx1a,Itga8,Efna4,Cfap206,Ift74,Itpr1,Atp2b2,Ift122,Parva,Cul4b,Gpm6a,Sfrp1,Slit2,Mt3,Cx3cl1,Tmem231,Jhy,4833427G06Rik,Bmp5,Ift57,Arhgap44,Emx1,…
14	query_1	TRUE	7.17741e-07	4348	668	224	0.335329	0.0515179	GO:0048731	GO:BP	system development	18780	15159	B9d1,Sema6b,Col18a1,Itga3,Dlx3,Fkbp10,Folr1,Kdelr1,Lamb1,Crhr2,Angptl2,Aqp1,Prlr,Otx1,Crip2,Hap1,Id3,Clstn3,Bmp7,Hyal1,Glis2,Hmgb3,Sulf1,Traf4,Slc12a5,Pitpna,Ptgis,Trpv2,Styxl1,Hey2,Perp,Fabp7,Ntn4,Acsl6,Nefh,Efemp1,Ace,Asic2,Tmem107,Ccdc103,Fbln5,Esrrb,Emb,Prxl2a,Clu,Npr3,Sdc2,Matn2,Lrrc6,Ppara,Enpp2,Emp2,Cldn1,Cxadr,Nfatc4,Rps6ka2,Thbs2,Smoc2,Pcsk5,Ltbp3,Lgals12,Plce1,Efhc2,Gdf11,Rdh10,Ecrg4,Ig…
15	query_1	TRUE	1.44415e-06	1442	668	97	0.14521	0.0672677	GO:0120036	GO:BP	plasma membrane bounded cell projection organization	18780	22957	Ins2,B9d1,Sema6b,Itga3,Folr1,Lamb1,Ccdc65,Aqp1,Hap1,Bmp7,Plekho1,Slc12a5,Pitpna,Trpv2,Styxl1,Acsl6,Nefh,Efemp1,Tekt1,Tmem107,Cfap52,Ccdc103,Plek2,Emb,Clu,Sdc2,Matn2,Lrrc6,Enpp2,Emp2,Cfap298,Nfatc4,Rsph9,Rsph1,Dync2li1,Plce1,Efhc2,Fgd1,Eps8l2,Cfap126,Lmx1a,Efna4,Cfap206,Ift74,Itpr1,Atp2b2,Ift122,Parva,Cul4b,Gpm6a,Sfrp1,Slit2,Mt3,Cx3cl1,Tmem231,Jhy,4833427G06Rik,Bmp5,Ift57,Arhgap44,Emx1,Traf3ip1,Db…
16	query_1	TRUE	1.60085e-06	4635	668	234	0.350299	0.0504854	GO:0007275	GO:BP	multicellular organism development	18780	3201	B9d1,Sebox,Sema6b,Col18a1,Itga3,Dlx3,Fkbp10,Folr1,Kdelr1,Lamb1,Crhr2,Angptl2,Aqp1,Prlr,Otx1,Crip2,Hap1,Id3,Clstn3,Bmp7,Hyal1,Glis2,Hmgb3,Sulf1,Traf4,Slc12a5,Pitpna,Ptgis,Trpv2,Styxl1,Hey2,Perp,Fabp7,Ntn4,Acsl6,Nefh,Efemp1,Ace,Asic2,Tmem107,Ccdc103,Fbln5,Esrrb,Emb,Prxl2a,Clu,Npr3,Sdc2,Matn2,Lrrc6,Ppara,Enpp2,Emp2,Cldn1,Cxadr,Nfatc4,Rps6ka2,Thbs2,Smoc2,Dync2li1,Pcsk5,Ltbp3,Lgals12,Plce1,Efhc2,Gdf11…
17	query_1	TRUE	2.05867e-06	1046	668	77	0.115269	0.0736138	GO:0072359	GO:BP	circulatory system development	18780	20386	B9d1,Col18a1,Dlx3,Fkbp10,Folr1,Crhr2,Angptl2,Aqp1,Id3,Bmp7,Hyal1,Sulf1,Ptgis,Hey2,Ace,Ccdc103,Fbln5,Ppara,Emp2,Cxadr,Nfatc4,Rps6ka2,Thbs2,Smoc2,Pcsk5,Lgals12,Fbn1,Mecom,Vcam1,Lef1,Ift74,Trp73,Emilin1,Pdgfra,Col1a2,Wnt16,Ift122,Nr2f2,Parva,Tead2,Slit2,Sorbs2,Cx3cl1,Tmem231,Pdgfd,Bmp5,Cd59a,Ift57,Antxr1,Loxl2,Traf3ip1,Ccr3,Slc39a12,Rbm24,Tgfb2,Acacb,Dsg2,Ccbe1,Foxc2,Flrt2,Tenm4,Osr1,Msx1,Igf2,Fzd4,…
18	query_1	TRUE	3.85667e-06	5469	668	265	0.396707	0.0484549	GO:0016043	GO:BP	cellular component organization	18780	5695	Pih1d2,Ins2,Fap,B9d1,Sema6b,Col18a1,Itga3,Fkbp10,Folr1,Lamb1,Dlgap1,Ccdc65,Crhr2,Aqp1,Prlr,Fbln1,Hap1,Lsm2,Clstn3,Bmp7,Hyal1,Cacna2d2,Pifo,Spire2,Gfod2,Hmgb3,Cltrn,Plekho1,Lbp,Sulf1,Rnd3,Slc12a5,Pltp,Pitpna,Chd3,Trpv2,Trim37,Styxl1,Hey2,Perp,Ntn4,Csrp2,Nsg2,Acsl6,Nefh,Efemp1,Sdc1,Ace,Gas2l2,Asic2,Tekt1,Tmem107,Cfap52,Ccdc103,Plek2,Fbln5,Pfkp,Ocln,Emb,Scara5,Clu,Laptm4b,Sdc2,Matn2,Lrrc6,Ppara,Enpp…
19	query_1	TRUE	7.82548e-06	319	668	35	0.0523952	0.109718	GO:0044782	GO:BP	cilium organization	18780	13096	B9d1,Ccdc65,Hap1,Tekt1,Tmem107,Cfap52,Ccdc103,Lrrc6,Cfap298,Rsph9,Rsph1,Dync2li1,Cfap126,Cfap206,Ift74,Ift122,Parva,Tmem231,Jhy,4833427G06Rik,Ift57,Traf3ip1,Iqcg,Nme5,Ccdc113,Tmem237,Cfap157,Tekt5,Ccdc114,Cep126,Wdr63,Iqub,Fam161a,Armc4,Nectin2
20	query_1	TRUE	8.97803e-06	1751	668	109	0.163174	0.0622501	GO:0009888	GO:BP	tissue development	18780	4249	B9d1,Sema6b,Col18a1,Dlx3,Folr1,Lamb1,Crhr2,Aqp1,Ripk4,Prlr,Id3,Bmp7,Hyal1,Sulf1,Ptgis,Hey2,Ntn4,Csrp2,Efemp1,Tmem107,Ccdc103,Ppara,Cldn1,Cxadr,Nfatc4,Ltbp3,Gdf11,Rdh10,Igfbp5,Ddr2,Itga8,Fgf7,Mecom,Smad9,Vcam1,Lef1,Rorc,Bdh2,Ift74,Trp73,Pdgfra,Foxp2,Col1a2,Wnt16,Atp2b2,Ift122,Nr2f2,Tead2,Gas6,Sfrp1,Slit2,Sorbs2,Irx3,Tmem231,Pdgfd,Jhy,Barx2,Bmp5,Col12a1,Ift57,Emx1,Loxl2,Traf3ip1,Six4,Sema3f,Fras1,W…
21	query_1	TRUE	9.62244e-06	291	668	33	0.0494012	0.113402	GO:0060271	GO:BP	cilium assembly	18780	17199	B9d1,Ccdc65,Hap1,Tekt1,Tmem107,Cfap52,Ccdc103,Lrrc6,Cfap298,Rsph9,Rsph1,Dync2li1,Cfap206,Ift74,Ift122,Parva,Tmem231,Jhy,4833427G06Rik,Ift57,Traf3ip1,Iqcg,Nme5,Ccdc113,Tmem237,Cfap157,Tekt5,Ccdc114,Cep126,Wdr63,Iqub,Fam161a,Armc4
22	query_1	TRUE	1.27355e-05	3184	668	171	0.255988	0.053706	GO:0048513	GO:BP	animal organ development	18780	14963	B9d1,Sema6b,Itga3,Dlx3,Folr1,Kdelr1,Lamb1,Crhr2,Aqp1,Prlr,Otx1,Crip2,Hap1,Id3,Bmp7,Hyal1,Glis2,Hmgb3,Sulf1,Traf4,Ptgis,Hey2,Perp,Fabp7,Ntn4,Nefh,Efemp1,Ace,Ccdc103,Esrrb,Prxl2a,Clu,Lrrc6,Ppara,Cldn1,Cxadr,Nfatc4,Rps6ka2,Pcsk5,Ltbp3,Plce1,Gdf11,Rdh10,Igfbp5,Xrcc5,Obsl1,Ddr2,Lmx1a,Itga8,Ak8,Slc4a10,Fbn1,Fgf7,Col9a3,Mecom,Smad9,Tbx15,Slc6a17,Vcam1,Lef1,Rorc,Npr2,Ift74,Alpl,Trp73,Emilin1,Pdgfra,Foxp2…
23	query_1	TRUE	1.67399e-05	476	668	44	0.0658683	0.092437	GO:0120031	GO:BP	plasma membrane bounded cell projection assembly	18780	22952	B9d1,Ccdc65,Aqp1,Hap1,Tekt1,Tmem107,Cfap52,Ccdc103,Plek2,Lrrc6,Emp2,Cfap298,Rsph9,Rsph1,Dync2li1,Plce1,Fgd1,Eps8l2,Cfap206,Ift74,Ift122,Parva,Gpm6a,Slit2,Tmem231,Jhy,4833427G06Rik,Ift57,Arhgap44,Traf3ip1,Dbn1,Iqcg,Nme5,Ccdc113,Tmem237,Cfap157,Tekt5,Ccdc114,Cep126,Wdr63,Iqub,Fam161a,Ezr,Armc4
24	query_1	TRUE	2.02217e-05	531	668	47	0.0703593	0.0885122	GO:0006820	GO:BP	anion transport	18780	2808	Mfsd10,Folr1,Slc5a6,Slc16a12,Slc38a3,Slc3a2,Clic3,Cltrn,Slc12a5,Pltp,Pitpna,Slc6a15,Slc17a8,Best3,Acsl6,Ace,Emb,Slc7a4,Slc4a10,Stk39,Slc6a17,Slc16a4,Abca4,Gabra4,Slc13a4,Tcaf2,Slco1c1,Slco1a4,Slc7a10,Stard10,Plscr2,Slc16a8,Slc16a2,Wnk4,Fxyd1,Slc6a20a,Hk1,Slc16a9,Slc26a7,Htr2c,Osr1,P2ry6,Gabra5,Ntrk2,Abat,Slc22a8,Slc4a5
25	query_1	TRUE	2.37069e-05	1695	668	105	0.157186	0.0619469	GO:0040011	GO:BP	locomotion	18780	11538	Fap,Sema6b,Col18a1,Itga3,Folr1,Lamb1,Ccdc65,Aqp1,Fbln1,Bmp7,Hyal1,Plekho1,Lbp,Sulf1,Rnd3,Pltp,Adora2b,Wwc1,Ntn4,Efemp1,Sdc1,Ace,Gas2l2,Tekt1,Emb,Sdc2,Matn2,Lrrc6,Enpp2,Emp2,Cldn1,Cxadr,Smoc2,Rsph9,Pcsk5,Lgals12,Efhc2,Igfbp5,Ddr2,Lmx1a,Stk39,Fgf7,Spef1,Vcam1,Lef1,Efna4,Podn,Emilin1,Pdgfra,Tcaf2,Il17rc,Atp2b2,Nr2f2,Parva,Gpc4,Gas6,Gpm6a,Sfrp1,Slit2,Cx3cl1,Drc7,Pdgfd,4833427G06Rik,Chrm1,Itgbl1,Loxl2…
26	query_1	TRUE	3.52734e-05	488	668	44	0.0658683	0.0901639	GO:0030031	GO:BP	cell projection assembly	18780	7737	B9d1,Ccdc65,Aqp1,Hap1,Tekt1,Tmem107,Cfap52,Ccdc103,Plek2,Lrrc6,Emp2,Cfap298,Rsph9,Rsph1,Dync2li1,Plce1,Fgd1,Eps8l2,Cfap206,Ift74,Ift122,Parva,Gpm6a,Slit2,Tmem231,Jhy,4833427G06Rik,Ift57,Arhgap44,Traf3ip1,Dbn1,Iqcg,Nme5,Ccdc113,Tmem237,Cfap157,Tekt5,Ccdc114,Cep126,Wdr63,Iqub,Fam161a,Ezr,Armc4
27	query_1	TRUE	3.55868e-05	1015	668	72	0.107784	0.070936	GO:0035295	GO:BP	tube development	18780	10361	Col18a1,Itga3,Fkbp10,Folr1,Crhr2,Angptl2,Aqp1,Bmp7,Hyal1,Sulf1,Traf4,Ptgis,Hey2,Ace,Tmem107,Ccdc103,Fbln5,Emp2,Nfatc4,Thbs2,Smoc2,Pcsk5,Ltbp3,Gdf11,Rdh10,Igfbp5,Fgf7,Mecom,Smad9,Lef1,Trp73,Emilin1,Pdgfra,Foxp2,Ift122,Nr2f2,Parva,Tead2,Sfrp1,Slit2,Irx3,Cx3cl1,Bmp5,Cd59a,Ift57,Loxl2,Traf3ip1,Six4,Wnk4,Ccr3,Sostdc1,Slc39a12,Grhl3,Atoh8,Tgfb2,Alx4,Aqp11,Ccbe1,Foxc2,Osr1,Igf2,Fzd4,Yap1,Ntrk2,Gpc3,Lepr…
28	query_1	TRUE	5.35811e-05	166	668	23	0.0344311	0.138554	GO:0003341	GO:BP	cilium movement	18780	1938	Ccdc65,Pltp,Gas2l2,Tekt1,Ccdc103,Lrrc6,Cfap298,Rsph9,Cfap206,Drc7,Jhy,4833427G06Rik,Cfap53,Iqcg,Nme5,Cfap157,Tekt5,Ccdc114,Cfap69,Wdr63,Armc4,Efcab1,Ttll9
29	query_1	TRUE	5.42174e-05	1377	668	89	0.133234	0.0646333	GO:0006811	GO:BP	ion transport	18780	2801	Mfsd10,Folr1,Crhr2,Aqp1,Slc5a6,Hap1,Slc16a12,Slc38a3,Cacna2d2,Slc3a2,Clic3,Cltrn,Steap2,Slc12a5,Pltp,Pitpna,Trpv2,Slc6a15,Slc17a8,Best3,Acsl6,Ace,Asic2,Emb,Cacna2d3,Scara5,Slc22a17,Slc7a4,Sncg,Slc9a2,Atp1b1,Slc4a10,Stk39,Chrna4,1700013F07Rik,Slc6a17,Slc16a4,Abca4,Gabra4,Slc13a4,Tcaf2,Itpr1,Slco1c1,Slco1a4,Atp2b2,Dmpk,Slc7a10,Stard10,Heph,Atp2b3,Gas6,Mt3,Cx3cl1,Tmem38a,Gnb5,Plscr2,Chrm1,Slc16a8,Sl…
30	query_1	TRUE	5.74523e-05	5615	668	265	0.396707	0.047195	GO:0071840	GO:BP	cellular component organization or biogenesis	18780	19926	Pih1d2,Ins2,Fap,B9d1,Sema6b,Col18a1,Itga3,Fkbp10,Folr1,Lamb1,Dlgap1,Ccdc65,Crhr2,Aqp1,Prlr,Fbln1,Hap1,Lsm2,Clstn3,Bmp7,Hyal1,Cacna2d2,Pifo,Spire2,Gfod2,Hmgb3,Cltrn,Plekho1,Lbp,Sulf1,Rnd3,Slc12a5,Pltp,Pitpna,Chd3,Trpv2,Trim37,Styxl1,Hey2,Perp,Ntn4,Csrp2,Nsg2,Acsl6,Nefh,Efemp1,Sdc1,Ace,Gas2l2,Asic2,Tekt1,Tmem107,Cfap52,Ccdc103,Plek2,Fbln5,Pfkp,Ocln,Emb,Scara5,Clu,Laptm4b,Sdc2,Matn2,Lrrc6,Ppara,Enpp…
31	query_1	TRUE	6.35564e-05	346	668	35	0.0523952	0.101156	GO:0007018	GO:BP	microtubule-based movement	18780	2973	Ccdc65,Hap1,Pltp,Nefh,Gas2l2,Tekt1,Ccdc103,Lrrc6,Cfap298,Rsph9,Dync2li1,Caly,Cfap206,Ift74,Ift122,Drc7,Jhy,4833427G06Rik,Kif9,Ift57,Traf3ip1,Cfap53,Iqcg,Nme5,Cfap157,Tekt5,Ccdc114,Cfap69,Bicdl1,Wdr63,Camsap3,Agbl4,Armc4,Efcab1,Ttll9
32	query_1	TRUE	8.92378e-05	2165	668	124	0.185629	0.0572748	GO:0007399	GO:BP	nervous system development	18780	3311	Sema6b,Itga3,Folr1,Lamb1,Aqp1,Otx1,Hap1,Id3,Clstn3,Bmp7,Glis2,Sulf1,Slc12a5,Pitpna,Trpv2,Styxl1,Hey2,Fabp7,Ntn4,Acsl6,Nefh,Efemp1,Ace,Asic2,Tmem107,Emb,Clu,Sdc2,Matn2,Enpp2,Cldn1,Nfatc4,Thbs2,Efhc2,Gdf11,Ecrg4,Xrcc5,Obsl1,Lmx1a,Ak8,Slc4a10,Pcsk2,Mecom,Smad9,Slc6a17,Vcam1,Lef1,Efna4,Brinp1,Trp73,Mxra8,Gabra4,Foxp2,Wnt16,Itpr1,Atp2b2,Ift122,Nr2f2,Tead2,Tacc2,Cul4b,Gpc4,Gas6,Gpm6a,Sfrp1,Slit2,Irx3,M…
33	query_1	TRUE	0.000144181	1536	668	95	0.142216	0.061849	GO:0051674	GO:BP	localization of cell	18780	16170	Fap,Sema6b,Col18a1,Itga3,Folr1,Lamb1,Ccdc65,Aqp1,Fbln1,Bmp7,Hyal1,Plekho1,Lbp,Sulf1,Rnd3,Pltp,Adora2b,Wwc1,Ntn4,Efemp1,Sdc1,Ace,Gas2l2,Tekt1,Sdc2,Matn2,Lrrc6,Enpp2,Emp2,Cldn1,Cxadr,Smoc2,Rsph9,Pcsk5,Lgals12,Efhc2,Igfbp5,Ddr2,Stk39,Fgf7,Spef1,Vcam1,Lef1,Podn,Emilin1,Pdgfra,Tcaf2,Il17rc,Nr2f2,Parva,Gpc4,Gas6,Gpm6a,Sfrp1,Slit2,Cx3cl1,Drc7,Pdgfd,4833427G06Rik,Itgbl1,Loxl2,Six4,Itga2b,Sema3f,Crb2,Ccr3…
34	query_1	TRUE	0.000144181	1536	668	95	0.142216	0.061849	GO:0048870	GO:BP	cell motility	18780	15289	Fap,Sema6b,Col18a1,Itga3,Folr1,Lamb1,Ccdc65,Aqp1,Fbln1,Bmp7,Hyal1,Plekho1,Lbp,Sulf1,Rnd3,Pltp,Adora2b,Wwc1,Ntn4,Efemp1,Sdc1,Ace,Gas2l2,Tekt1,Sdc2,Matn2,Lrrc6,Enpp2,Emp2,Cldn1,Cxadr,Smoc2,Rsph9,Pcsk5,Lgals12,Efhc2,Igfbp5,Ddr2,Stk39,Fgf7,Spef1,Vcam1,Lef1,Podn,Emilin1,Pdgfra,Tcaf2,Il17rc,Nr2f2,Parva,Gpc4,Gas6,Gpm6a,Sfrp1,Slit2,Cx3cl1,Drc7,Pdgfd,4833427G06Rik,Itgbl1,Loxl2,Six4,Itga2b,Sema3f,Crb2,Ccr3…
35	query_1	TRUE	0.000194875	838	668	61	0.0913174	0.0727924	GO:0007167	GO:BP	enzyme linked receptor protein signaling pathway	18780	3102	Ins2,Itga3,Folr1,Prlr,Hap1,Bmp7,Sulf1,Grb10,Efemp1,Nfatc4,Smoc2,Cidea,Ltbp3,Plce1,Gdf11,Igfbp5,Ddr2,Itga8,Fbn1,Fgf7,Smad9,Lef1,Efna4,Npr2,Emilin1,Pdgfra,Col1a2,Igsf1,Zcchc18,Gas6,Sfrp1,Mt3,Pdgfd,Bmp5,Cd59a,Crb2,Sostdc1,Atoh8,Gdf5,Bmp6,Tgfb2,Igfbp2,Prdm16,Stub1,Ctf1,Wfikkn2,Shisa2,Pid1,Ccbe1,Foxc2,Flrt2,Msx1,Igf2,Fzd4,Ntrk2,Gpc3,Ghr,Kl,Cdh3,Foxd1,Col4a3
36	query_1	TRUE	0.000204743	3140	668	164	0.245509	0.0522293	GO:0051239	GO:BP	regulation of multicellular organismal process	18780	15837	Ins2,Sema6b,Itga3,Crhr2,Aqp1,Prlr,Fbln1,Hap1,Id3,Clstn3,Bmp7,Hyal1,Cacna2d2,Hmgb3,Lbp,Sulf1,Ptgis,Adora2b,Trpv2,Wwc1,Styxl1,Hey2,Ntn4,Grb10,Acsl6,Efemp1,Ace,Asic2,Fbln5,Esrrb,Prxl2a,Clu,Npr3,Laptm4b,Sdc2,Ppara,Enpp2,Emp2,Cxadr,Adamts5,Nfatc4,Thbs2,Smoc2,Cidea,Ltbp3,Efhc2,Gdf11,Ecrg4,Igfbp5,Xrcc5,Atp1b1,Esrrg,Ddr2,Lmx1a,Stk39,Fbn1,Fgf7,Chrna4,Lef1,Rorc,Brinp1,Npr2,Trp73,Emilin1,Pdgfra,Foxp2,Itpr1,…
37	query_1	TRUE	0.000209231	2267	668	127	0.19012	0.0560212	GO:0048468	GO:BP	cell development	18780	14933	Ins2,Sebox,Sema6b,Col18a1,Itga3,Folr1,Lamb1,Fbln1,Hap1,Bmp7,Cacna2d2,Sulf1,Slc12a5,Pitpna,Trpv2,Styxl1,Hey2,Ntn4,Csrp2,Acsl6,Nefh,Efemp1,Sdc1,Ace,Esrrb,Emb,Clu,Sdc2,Matn2,Ppara,Enpp2,Cldn1,Cxadr,Nfatc4,Rps6ka2,Rsph1,Efhc2,Gdf11,Rdh10,Xrcc5,Lmx1a,Itga8,Slc4a10,Fbn1,Lef1,Efna4,Brinp1,Npr2,Hook1,Ift74,Trp73,Mxra8,Pdgfra,Itpr1,Atp2b2,Oca2,Parva,Cul4b,Gpm6a,Sfrp1,Slit2,Sorbs2,Irx3,Mt3,Cx3cl1,Bmp5,Arhg…
38	query_1	TRUE	0.000329478	2589	668	140	0.209581	0.0540749	GO:0050793	GO:BP	regulation of developmental process	18780	15461	Ins2,Sema6b,Itga3,Crhr2,Aqp1,Prlr,Fbln1,Hap1,Id3,Clstn3,Bmp7,Hyal1,Cacna2d2,Hmgb3,Plekho1,Sulf1,Rnd3,Ptgis,Trpv2,Wwc1,Styxl1,Hey2,Ntn4,Acsl6,Efemp1,Ace,Asic2,Fbln5,Esrrb,Prxl2a,Clu,Sdc2,Ppara,Enpp2,Emp2,Cxadr,Nfatc4,Thbs2,Smoc2,Ltbp3,Efhc2,Fgd1,Gdf11,Igfbp5,Xrcc5,Ddr2,Lmx1a,Fbn1,Fgf7,Mecom,Smad9,Lef1,Sh3d19,Rorc,Brinp1,Npr2,Trp73,Emilin1,Pdgfra,Foxp2,Itpr1,Ift122,Dmpk,Tead2,Gpc4,Gas6,Sfrp1,Slit2,…
39	query_1	TRUE	0.000524832	1045	668	70	0.10479	0.0669856	GO:0060429	GO:BP	epithelium development	18780	17347	B9d1,Col18a1,Dlx3,Folr1,Crhr2,Aqp1,Ripk4,Prlr,Id3,Bmp7,Sulf1,Hey2,Ntn4,Tmem107,Ccdc103,Cldn1,Nfatc4,Gdf11,Rdh10,Igfbp5,Fgf7,Mecom,Smad9,Vcam1,Lef1,Bdh2,Ift74,Pdgfra,Foxp2,Wnt16,Atp2b2,Ift122,Nr2f2,Tead2,Sfrp1,Slit2,Irx3,Tmem231,Jhy,Bmp5,Ift57,Emx1,Traf3ip1,Six4,Fras1,Wnk4,Crb2,Sostdc1,Grhl3,Atoh8,Cdkn1c,Six3,Bmp6,Tgfb2,Alx4,Aqp11,Camsap3,Foxc2,Osr1,Msx1,Ezr,Yap1,Dsp,Gpc3,Cdh3,Slc4a5,Spint2,Foxd1,…
40	query_1	TRUE	0.000544155	555	668	45	0.0673653	0.0810811	GO:0071363	GO:BP	cellular response to growth factor stimulus	18780	19559	Itga3,Folr1,Hap1,Bmp7,Hyal1,Sulf1,Grb10,Smoc2,Cidea,Ltbp3,Itga8,Fbn1,Fgf7,Smad9,Lef1,Emilin1,Pdgfra,Col1a2,Zcchc18,Gas6,Sfrp1,Slit2,Mt3,Pdgfd,Bmp5,Cd59a,Dbn1,Crb2,Plk5,Sostdc1,Gdf5,Bmp6,Tgfb2,Prdm16,Stub1,Wfikkn2,Shisa2,Ccbe1,Flrt2,Msx1,Fzd4,Ntrk2,Gpc3,Kl,Foxd1
41	query_1	TRUE	0.000700646	2646	668	141	0.211078	0.053288	GO:0032879	GO:BP	regulation of localization	18780	9149	Ins2,B9d1,Sema6b,Col18a1,Itga3,Lamb1,Ccdc65,Crhr2,Aqp1,Fbln1,Hap1,Clstn3,Bmp7,Hyal1,Slc38a3,Glis2,Cltrn,Lbp,Sulf1,Pltp,Adora2b,Trpv2,Best3,Grb10,Erlec1,Acsl6,Nefh,Efemp1,Sdc1,Ace,Gas2l2,Asic2,Rph3al,Ocln,Clu,Ppara,Enpp2,Emp2,Cldn1,Cfap298,Sncg,Smoc2,Grm8,Cidea,Pcsk5,Caly,Ecrg4,Igfbp5,Bok,Atp1b1,Ddr2,Stk39,Fgf7,Chrna4,Lef1,Prkaa2,Podn,Azin2,Emilin1,Pdgfra,Tcaf2,Itpr1,Atp2b2,Dmpk,Nr2f2,Gpc4,Gas6,Ra…
42	query_1	TRUE	0.000701737	3740	668	186	0.278443	0.0497326	GO:0030154	GO:BP	cell differentiation	18780	7776	Ins2,B9d1,Sebox,Sema6b,Col18a1,Itga3,Dlx3,Folr1,Kdelr1,Lamb1,Crhr2,Prlr,Fbln1,Hap1,Id3,Bmp7,Cacna2d2,Glis2,Hmgb3,Plekho1,Sulf1,Slc12a5,Pitpna,Trpv2,Styxl1,Hey2,Fabp7,Ntn4,Csrp2,Acsl6,Nefh,Efemp1,Sdc1,Ace,Esrrb,Emb,Prxl2a,Clu,Sdc2,Matn2,Ppara,Enpp2,Emp2,Cldn1,Cxadr,Nfatc4,Rps6ka2,Rsph1,Ltbp3,Efhc2,Gdf11,Rdh10,Igfbp5,Xrcc5,Ddr2,Lmx1a,Itga8,Slc4a10,Fbn1,Mecom,Smad9,Tbx15,Vcam1,Lef1,Efna4,Rorc,Bdh2,B…
43	query_1	TRUE	0.00076202	3819	668	189	0.282934	0.0494894	GO:0048869	GO:BP	cellular developmental process	18780	15288	Ins2,B9d1,Sebox,Sema6b,Col18a1,Itga3,Dlx3,Folr1,Kdelr1,Lamb1,Crhr2,Prlr,Fbln1,Hap1,Id3,Bmp7,Cacna2d2,Glis2,Hmgb3,Plekho1,Sulf1,Slc12a5,Pitpna,Trpv2,Styxl1,Hey2,Fabp7,Ntn4,Csrp2,Acsl6,Nefh,Efemp1,Sdc1,Ace,Esrrb,Emb,Prxl2a,Clu,Sdc2,Matn2,Ppara,Enpp2,Emp2,Cldn1,Cxadr,Nfatc4,Rps6ka2,Rsph1,Ltbp3,Efhc2,Gdf11,Rdh10,Ecrg4,Igfbp5,Xrcc5,Ddr2,Lmx1a,Itga8,Slc4a10,Fbn1,Mecom,Smad9,Tbx15,Vcam1,Lef1,Efna4,Rorc,…
44	query_1	TRUE	0.000871899	491	668	41	0.0613772	0.0835031	GO:0003013	GO:BP	circulatory system process	18780	1617	Crhr2,Slc5a6,Cacna2d2,Adora2b,Hey2,Ace,Asic2,Ocln,Ephx2,Npr3,Ppara,Emp2,Cxadr,Rps6ka2,Atp1b1,F5,Stk39,Col1a2,Dmpk,Nr2f2,Gas6,Slit2,Cx3cl1,Tmem38a,Slc16a2,Fxyd1,Mc3r,Bmp6,Tgfb2,Bdkrb1,Htr2c,Dsg2,Foxc2,Myh7,Yap1,Pde5a,Dsp,Abat,Kl,Hopx,Slc4a5
45	query_1	TRUE	0.000898552	565	668	45	0.0673653	0.079646	GO:0070848	GO:BP	response to growth factor	18780	19256	Itga3,Folr1,Hap1,Bmp7,Hyal1,Sulf1,Grb10,Smoc2,Cidea,Ltbp3,Itga8,Fbn1,Fgf7,Smad9,Lef1,Emilin1,Pdgfra,Col1a2,Zcchc18,Gas6,Sfrp1,Slit2,Mt3,Pdgfd,Bmp5,Cd59a,Dbn1,Crb2,Plk5,Sostdc1,Gdf5,Bmp6,Tgfb2,Prdm16,Stub1,Wfikkn2,Shisa2,Ccbe1,Flrt2,Msx1,Fzd4,Ntrk2,Gpc3,Kl,Foxd1
46	query_1	TRUE	0.000985291	303	668	30	0.0449102	0.0990099	GO:0015849	GO:BP	organic acid transport	18780	5560	Folr1,Slc5a6,Slc16a12,Slc38a3,Slc3a2,Cltrn,Slc6a15,Slc17a8,Acsl6,Ace,Emb,Slc7a4,Stk39,Slc6a17,Slc16a4,Slco1c1,Slco1a4,Slc7a10,Stard10,Slc16a8,Slc16a2,Fxyd1,Slc6a20a,Slc16a9,Slc26a7,Htr2c,Osr1,Slc29a4,Ntrk2,Abat
47	query_1	TRUE	0.00134949	826	668	58	0.0868263	0.0702179	GO:0035239	GO:BP	tube morphogenesis	18780	10326	Col18a1,Fkbp10,Folr1,Crhr2,Angptl2,Aqp1,Bmp7,Hyal1,Sulf1,Ptgis,Hey2,Ace,Ccdc103,Fbln5,Emp2,Nfatc4,Thbs2,Smoc2,Rdh10,Mecom,Lef1,Trp73,Emilin1,Pdgfra,Ift122,Nr2f2,Parva,Tead2,Sfrp1,Slit2,Irx3,Cx3cl1,Bmp5,Cd59a,Ift57,Loxl2,Six4,Wnk4,Ccr3,Sostdc1,Slc39a12,Grhl3,Atoh8,Tgfb2,Ccbe1,Foxc2,Osr1,Igf2,Fzd4,Yap1,Ntrk2,Gpc3,Lepr,Spint2,Foxd1,Col22a1,Col4a3,Apold1
48	query_1	TRUE	0.00151981	809	668	57	0.0853293	0.0704574	GO:0007017	GO:BP	microtubule-based process	18780	2972	Ccdc65,Hap1,Spire2,Pltp,Chd3,Trim37,Nefh,Gas2l2,Tekt1,Ccdc103,Lrrc6,Cfap298,Rsph9,Rsph1,Dync2li1,Efhc2,Katnal2,Caly,Obsl1,Spef1,Cfap206,Prkaa2,Hook1,Ift74,Ift122,Tacc2,Drc7,Jhy,4833427G06Rik,Calml4,Kif9,Ift57,Traf3ip1,Cfap53,Iqcg,Nme5,Tubb4b,Slc39a12,Tbcel,Saxo2,Cfap157,Tekt5,Ccdc114,Cfap69,Cep126,Ccdc8,Bicdl1,Wdr63,Camsap3,Pard6b,Cetn4,Ezr,Agbl4,Armc4,Capn6,Efcab1,Ttll9
49	query_1	TRUE	0.00158077	1161	668	74	0.110778	0.0637382	GO:0007155	GO:BP	cell adhesion	18780	3090	Itga3,Folr1,Lamb1,Bcam,Prlr,Fbln1,Bmp7,Hyal1,Sulf1,Perp,Ntn4,Emb,Ppara,Enpp2,Emp2,Cldn1,Cxadr,Smoc2,Pcsk5,Tmem47,Obsl1,Cdh7,Serpinb8,Itga8,Fbn1,Vcam1,Lef1,Ift74,Pcdh7,Emilin1,Pdgfra,Parva,Gpc4,Gas6,Sfrp1,Slit2,Cx3cl1,Bmp5,Itgbl1,Antxr1,Itga2b,Dbn1,Crb2,Pawr,Bmp6,Cdh26,Tgfb2,Igfbp2,Cntnap2,Cdh18,Ecm2,Ccdc141,Dsg2,Camsap3,Foxc2,Cldn2,Flrt2,Tenm4,Amigo2,Igf2,Fzd4,Igfn1,Pde5a,Atrnl1,Dsp,Abat,Gpc6,Fre…
50	query_1	TRUE	0.00189686	398	668	35	0.0523952	0.0879397	GO:0050673	GO:BP	epithelial cell proliferation	18780	15390	Ccnd2,Fap,Hyal1,Sulf1,Adora2b,Fabp7,Cldn1,Cxadr,Igfbp5,Fgf7,Ift74,Foxp2,Wnt16,Itpr1,Ift122,Nr2f2,Sfrp1,Bmp5,Ift57,Loxl2,Six4,Ccr3,Atoh8,Gdf5,Bmp6,Tgfb2,Aqp11,Osr1,Igf2,Yap1,Gpc3,Col8a2,Cdh3,Col8a1,Col4a3
51	query_1	TRUE	0.00232434	1173	668	74	0.110778	0.0630861	GO:0022610	GO:BP	biological adhesion	18780	7658	Itga3,Folr1,Lamb1,Bcam,Prlr,Fbln1,Bmp7,Hyal1,Sulf1,Perp,Ntn4,Emb,Ppara,Enpp2,Emp2,Cldn1,Cxadr,Smoc2,Pcsk5,Tmem47,Obsl1,Cdh7,Serpinb8,Itga8,Fbn1,Vcam1,Lef1,Ift74,Pcdh7,Emilin1,Pdgfra,Parva,Gpc4,Gas6,Sfrp1,Slit2,Cx3cl1,Bmp5,Itgbl1,Antxr1,Itga2b,Dbn1,Crb2,Pawr,Bmp6,Cdh26,Tgfb2,Igfbp2,Cntnap2,Cdh18,Ecm2,Ccdc141,Dsg2,Camsap3,Foxc2,Cldn2,Flrt2,Tenm4,Amigo2,Igf2,Fzd4,Igfn1,Pde5a,Atrnl1,Dsp,Abat,Gpc6,Fre…
52	query_1	TRUE	0.00233797	604	668	46	0.0688623	0.0761589	GO:0048598	GO:BP	embryonic morphogenesis	18780	15034	B9d1,Folr1,Lamb1,Otx1,Bmp7,Hyal1,Sulf1,Tmem107,Ccdc103,Esrrb,Rdh10,Itga8,Mecom,Tbx15,Vcam1,Lef1,Pdgfra,Atp2b2,Ift122,Tead2,Sfrp1,Irx3,Tmem231,Bmp5,Col12a1,Ift57,Traf3ip1,Six4,Fras1,Crb2,Grhl3,Atoh8,Cdkn1c,Gdf5,Six3,Tgfb2,Alx4,Foxc2,Tenm4,Osr1,Msx1,Igf2,Tmie,Yap1,Gpc3,Spint2
53	query_1	TRUE	0.0027284	440	668	37	0.0553892	0.0840909	GO:0007389	GO:BP	pattern specification process	18780	3301	Folr1,Otx1,Bmp7,Hey2,Tmem107,Ccdc103,Lrrc6,Dync2li1,Pcsk5,Gdf11,1700007K13Rik,Lef1,Ift74,Ift122,Nr2f2,Sfrp1,Irx3,Bmp5,Ooep,Ift57,Emx1,Traf3ip1,Sema3f,Cfap53,Crb2,Sostdc1,Grhl3,Six3,Alx4,Dmrt3,Foxc2,Dmrta2,Osr1,Msx1,Gpc3,Armc4,Foxd1
54	query_1	TRUE	0.00289723	72	668	13	0.0194611	0.180556	GO:0035082	GO:BP	axoneme assembly	18780	10196	Ccdc65,Ccdc103,Lrrc6,Rsph9,Rsph1,Cfap206,Jhy,4833427G06Rik,Iqcg,Cfap157,Ccdc114,Wdr63,Armc4
55	query_1	TRUE	0.00324892	689	668	50	0.0748503	0.0725689	GO:0001944	GO:BP	vasculature development	18780	686	B9d1,Col18a1,Dlx3,Fkbp10,Folr1,Crhr2,Angptl2,Aqp1,Bmp7,Hyal1,Sulf1,Ptgis,Hey2,Ace,Fbln5,Emp2,Nfatc4,Thbs2,Smoc2,Pcsk5,Lgals12,Lef1,Emilin1,Pdgfra,Col1a2,Nr2f2,Parva,Tead2,Slit2,Cx3cl1,Tmem231,Pdgfd,Cd59a,Antxr1,Loxl2,Ccr3,Slc39a12,Tgfb2,Ccbe1,Foxc2,Osr1,Igf2,Fzd4,Yap1,Ntrk2,Gpc3,Lepr,Col22a1,Col4a3,Apold1
56	query_1	TRUE	0.00343275	2434	668	129	0.193114	0.0529992	GO:0022607	GO:BP	cellular component assembly	18780	7655	Pih1d2,B9d1,Fkbp10,Lamb1,Dlgap1,Ccdc65,Aqp1,Prlr,Hap1,Lsm2,Clstn3,Bmp7,Hyal1,Spire2,Cltrn,Trim37,Styxl1,Hey2,Ntn4,Csrp2,Nsg2,Nefh,Sdc1,Ace,Asic2,Tekt1,Tmem107,Cfap52,Ccdc103,Plek2,Fbln5,Pfkp,Ocln,Scara5,Clu,Lrrc6,Enpp2,Emp2,Cldn1,Cfap298,Thbs2,Rsph9,Rsph1,Arhgap28,Dync2li1,Pcsk5,Gldc,Ltbp3,Plce1,Col17a1,Fgd1,Caly,Eps8l2,Xrcc5,Obsl1,Bok,Cdh7,Aar2,Cfap206,1110017D15Rik,Prkaa2,Hook1,Ift74,Emilin1,Pd…
57	query_1	TRUE	0.00412657	466	668	38	0.0568862	0.0815451	GO:0008015	GO:BP	blood circulation	18780	3535	Crhr2,Cacna2d2,Adora2b,Hey2,Ace,Asic2,Ocln,Ephx2,Npr3,Ppara,Emp2,Cxadr,Rps6ka2,Atp1b1,F5,Stk39,Col1a2,Dmpk,Nr2f2,Gas6,Slit2,Cx3cl1,Tmem38a,Fxyd1,Mc3r,Bmp6,Tgfb2,Bdkrb1,Htr2c,Dsg2,Foxc2,Myh7,Pde5a,Dsp,Abat,Kl,Hopx,Slc4a5
58	query_1	TRUE	0.00422696	2091	668	114	0.170659	0.0545194	GO:2000026	GO:BP	regulation of multicellular organismal development	18780	29296	Sema6b,Itga3,Crhr2,Aqp1,Prlr,Hap1,Clstn3,Bmp7,Hyal1,Hmgb3,Sulf1,Ptgis,Trpv2,Styxl1,Hey2,Ntn4,Acsl6,Efemp1,Ace,Asic2,Fbln5,Prxl2a,Sdc2,Ppara,Enpp2,Emp2,Cxadr,Nfatc4,Thbs2,Smoc2,Ltbp3,Efhc2,Gdf11,Xrcc5,Ddr2,Lmx1a,Fbn1,Fgf7,Lef1,Rorc,Brinp1,Trp73,Emilin1,Pdgfra,Foxp2,Itpr1,Ift122,Gpc4,Gas6,Sfrp1,Slit2,Irx3,Mt3,Cx3cl1,Pdgfd,Jhy,Bmp5,Cd59a,Arhgap44,Emx1,Loxl2,Traf3ip1,Six4,Dbn1,Sema3f,Ror1,Crb2,Ccr3,P…
59	query_1	TRUE	0.00479571	139	668	18	0.0269461	0.129496	GO:0072006	GO:BP	nephron development	18780	20047	Itga3,Aqp1,Bmp7,Sulf1,Plce1,Pdgfra,Irx3,Pdgfd,Six4,Wnk4,Aqp11,Foxc2,Osr1,Yap1,Gpc3,Col4a4,Foxd1,Col4a3
60	query_1	TRUE	0.00563748	184	668	21	0.0314371	0.11413	GO:0098742	GO:BP	cell-cell adhesion via plasma-membrane adhesion molecules	18780	22277	Emb,Cldn1,Cxadr,Obsl1,Cdh7,Vcam1,Gpc4,Cx3cl1,Crb2,Cdh26,Tgfb2,Cdh18,Ccdc141,Dsg2,Cldn2,Tenm4,Amigo2,Igfn1,Gpc6,Cdh3,Nectin2
61	query_1	TRUE	0.006172	549	668	42	0.0628743	0.0765027	GO:0007423	GO:BP	sensory organ development	18780	3332	B9d1,Aqp1,Otx1,Bmp7,Hey2,Esrrb,Gdf11,Rdh10,Obsl1,Itga8,Lef1,Pdgfra,Foxp2,Atp2b2,Ift122,Rs1,Gpm6a,Tmem231,Bmp5,Traf3ip1,Six4,Mfrp,Ror1,Grhl3,Cdkn1c,Crygn,Six3,Bmp6,Tgfb2,Prdm16,Plppr4,Foxc2,Osr1,Msx1,Tmie,Fzd4,Igfn1,Gabra5,Ntrk2,Col8a2,Col8a1,Slc4a5
62	query_1	TRUE	0.00665431	1057	668	67	0.100299	0.0633869	GO:0048646	GO:BP	anatomical structure formation involved in morphogenesis	18780	15075	Ins2,Col18a1,Folr1,Lamb1,Crhr2,Angptl2,Aqp1,Bmp7,Hyal1,Plekho1,Sulf1,Ptgis,Hey2,Perp,Csrp2,Ace,Fbln5,Esrrb,Ppara,Emp2,Nfatc4,Thbs2,Smoc2,Rdh10,Obsl1,Lef1,Emilin1,Pdgfra,Atp2b2,Ift122,Parva,Tead2,Rs1,Sfrp1,Slit2,Irx3,Cx3cl1,Bmp5,Col12a1,Cd59a,Ift57,Loxl2,Six4,Crb2,Ccr3,Slc39a12,Grhl3,Atoh8,Tgfb2,Pgm5,Wdr72,Ccbe1,Foxc2,Tenm4,Osr1,Msx1,Igf2,Igfn1,Nebl,Lepr,Hopx,Nectin2,Spint2,Foxd1,Col22a1,Col4a3,Ap…
63	query_1	TRUE	0.00753116	670	668	48	0.0718563	0.0716418	GO:0034330	GO:BP	cell junction organization	18780	9914	Ins2,Itga3,Clstn3,Cacna2d2,Perp,Ace,Asic2,Ocln,Enpp2,Cldn1,Cxadr,Pcdhgc4,Sncg,Nfatc4,Thbs2,Col17a1,Obsl1,Cdh7,Lmx1a,Atp2b2,Dmpk,Gpc4,Gpm6a,Sorbs2,Arhgap44,Six4,Dbn1,Sema3f,Pdzrn3,Lrrk2,Mesd,Bmp6,Tgfb2,Cdh18,Dsg2,Camsap3,Gjb2,Cldn2,Flrt2,Amigo2,Elfn1,Frmpd4,Chchd10,Igfn1,Dsp,Ntrk2,Gpc6,Kalrn
64	query_1	TRUE	0.00769063	103	668	15	0.0224551	0.145631	GO:0001578	GO:BP	microtubule bundle formation	18780	486	Ccdc65,Gas2l2,Ccdc103,Lrrc6,Rsph9,Rsph1,Cfap206,Jhy,4833427G06Rik,Iqcg,Cfap157,Ccdc114,Wdr63,Armc4,Capn6
65	query_1	TRUE	0.00804115	574	668	43	0.0643713	0.0749129	GO:0007507	GO:BP	heart development	18780	3409	Folr1,Id3,Bmp7,Hey2,Ace,Ccdc103,Ppara,Cxadr,Nfatc4,Rps6ka2,Pcsk5,Fbn1,Mecom,Vcam1,Ift74,Trp73,Emilin1,Pdgfra,Wnt16,Ift122,Parva,Tead2,Slit2,Sorbs2,Bmp5,Ift57,Traf3ip1,Rbm24,Tgfb2,Acacb,Dsg2,Foxc2,Flrt2,Tenm4,Osr1,Msx1,Myh7,Yap1,Nebl,Dsp,Gpc3,Hopx,Armc4
66	query_1	TRUE	0.00968567	321	668	29	0.0434132	0.0903427	GO:0007178	GO:BP	transmembrane receptor protein serine/threonine kinase signaling pathway	18780	3112	Itga3,Folr1,Bmp7,Sulf1,Cidea,Ltbp3,Gdf11,Itga8,Fbn1,Smad9,Lef1,Emilin1,Col1a2,Igsf1,Zcchc18,Sfrp1,Bmp5,Crb2,Sostdc1,Atoh8,Gdf5,Bmp6,Tgfb2,Prdm16,Stub1,Wfikkn2,Msx1,Gpc3,Foxd1
67	query_1	TRUE	0.0116538	661	668	47	0.0703593	0.0711044	GO:0001568	GO:BP	blood vessel development	18780	478	Col18a1,Dlx3,Fkbp10,Folr1,Crhr2,Angptl2,Aqp1,Bmp7,Hyal1,Sulf1,Ptgis,Hey2,Ace,Fbln5,Emp2,Nfatc4,Thbs2,Smoc2,Pcsk5,Lef1,Emilin1,Pdgfra,Col1a2,Nr2f2,Parva,Tead2,Slit2,Cx3cl1,Pdgfd,Cd59a,Antxr1,Loxl2,Ccr3,Slc39a12,Tgfb2,Ccbe1,Foxc2,Osr1,Igf2,Fzd4,Yap1,Ntrk2,Gpc3,Lepr,Col22a1,Col4a3,Apold1
68	query_1	TRUE	0.0135719	226	668	23	0.0344311	0.10177	GO:0090092	GO:BP	regulation of transmembrane receptor protein serine/threonine kinase signaling pathway	18780	21317	Itga3,Folr1,Bmp7,Sulf1,Cidea,Gdf11,Itga8,Fbn1,Emilin1,Igsf1,Sfrp1,Bmp5,Crb2,Sostdc1,Gdf5,Bmp6,Tgfb2,Prdm16,Stub1,Wfikkn2,Msx1,Gpc3,Foxd1
69	query_1	TRUE	0.0164322	123	668	16	0.0239521	0.130081	GO:0001539	GO:BP	cilium or flagellum-dependent cell motility	18780	453	Ccdc65,Pltp,Gas2l2,Tekt1,Lrrc6,Rsph9,Efhc2,Drc7,4833427G06Rik,Iqcg,Cfap157,Tekt5,Cfap69,Wdr63,Efcab1,Ttll9
70	query_1	TRUE	0.0164322	123	668	16	0.0239521	0.130081	GO:0060285	GO:BP	cilium-dependent cell motility	18780	17213	Ccdc65,Pltp,Gas2l2,Tekt1,Lrrc6,Rsph9,Efhc2,Drc7,4833427G06Rik,Iqcg,Cfap157,Tekt5,Cfap69,Wdr63,Efcab1,Ttll9
71	query_1	TRUE	0.0167433	420	668	34	0.0508982	0.0809524	GO:0015711	GO:BP	organic anion transport	18780	5431	Mfsd10,Folr1,Slc5a6,Slc16a12,Slc38a3,Slc3a2,Cltrn,Pltp,Pitpna,Slc6a15,Slc17a8,Acsl6,Ace,Emb,Slc7a4,Slc4a10,Slc6a17,Slc16a4,Abca4,Slco1c1,Slco1a4,Slc7a10,Stard10,Plscr2,Slc16a8,Slc16a2,Slc6a20a,Slc16a9,Slc26a7,Htr2c,Ntrk2,Abat,Slc22a8,Slc4a5
72	query_1	TRUE	0.0172252	1262	668	75	0.112275	0.0594295	GO:0007010	GO:BP	cytoskeleton organization	18780	2967	Ccdc65,Crhr2,Aqp1,Spire2,Rnd3,Chd3,Trim37,Csrp2,Nefh,Gas2l2,Ccdc103,Plek2,Lrrc6,Emp2,Cxadr,Rsph9,Rsph1,Arhgap28,Efhc2,Fgd1,Katnal2,Obsl1,Fgf7,Spef1,Sh3d19,Cfap206,Prkaa2,Hook1,Pdgfra,Parva,Tacc2,Sfrp1,Slit2,Cx3cl1,Jhy,4833427G06Rik,Calml4,Arhgef17,Arhgap44,Antxr1,Myo5c,Traf3ip1,Six4,Dbn1,Iqcg,Pawr,Tubb4b,Slc39a12,Grhl3,Tbcel,Rflna,Saxo2,Cfap157,Tgfb2,Strip2,Ccdc114,Cep126,Ccdc8,Pgm5,Thsd7b,Wdr63,…
73	query_1	TRUE	0.0175194	458	668	36	0.0538922	0.0786026	GO:0048568	GO:BP	embryonic organ development	18780	15008	Folr1,Otx1,Id3,Bmp7,Hyal1,Hey2,Ccdc103,Esrrb,Pcsk5,Rdh10,Itga8,Tbx15,Vcam1,Lef1,Pdgfra,Atp2b2,Ift122,Nr2f2,Tead2,Bmp5,Ift57,Traf3ip1,Six4,Crb2,Grhl3,Cdkn1c,Six3,Tgfb2,Alx4,Foxc2,Osr1,Msx1,Igf2,Tmie,Yap1,Spint2
74	query_1	TRUE	0.0178126	1003	668	63	0.0943114	0.0628116	GO:0051270	GO:BP	regulation of cellular component movement	18780	15859	Sema6b,Col18a1,Itga3,Lamb1,Ccdc65,Aqp1,Fbln1,Hap1,Bmp7,Hyal1,Lbp,Sulf1,Adora2b,Nefh,Efemp1,Ace,Gas2l2,Enpp2,Emp2,Cldn1,Cfap298,Smoc2,Pcsk5,Caly,Igfbp5,Ddr2,Stk39,Fgf7,Lef1,Podn,Emilin1,Pdgfra,Tcaf2,Nr2f2,Gas6,Sfrp1,Slit2,Cx3cl1,Pdgfd,Itga2b,Dbn1,Sema3f,Pawr,Fxyd1,Atoh8,Abhd2,Tgfb2,Cfap69,Bdkrb1,Wdr63,Dsg2,Camsap3,Ccbe1,Foxc2,Flrt2,Igf2,P2ry6,Dsp,Gpr173,Sh3rf2,Armc4,Efcab1,Spint2
75	query_1	TRUE	0.0190927	40	668	9	0.0134731	0.225	GO:0085029	GO:BP	extracellular matrix assembly	18780	21154	Fkbp10,Lamb1,Ntn4,Fbln5,Ltbp3,Emilin1,Col1a2,Gas6,Antxr1
76	query_1	TRUE	0.0194673	264	668	25	0.0374251	0.094697	GO:0090287	GO:BP	regulation of cellular response to growth factor stimulus	18780	21506	Itga3,Folr1,Sulf1,Grb10,Smoc2,Cidea,Itga8,Fbn1,Emilin1,Sfrp1,Slit2,Mt3,Cd59a,Crb2,Sostdc1,Gdf5,Prdm16,Stub1,Wfikkn2,Shisa2,Ccbe1,Msx1,Fzd4,Gpc3,Foxd1
77	query_1	TRUE	0.0207551	154	668	18	0.0269461	0.116883	GO:0035107	GO:BP	appendage morphogenesis	18780	10210	B9d1,Bmp7,Sulf1,Tmem107,Pcsk5,Rdh10,Mecom,Lef1,Ift122,Tmem231,Traf3ip1,Fras1,Gdf5,Tgfb2,Alx4,Osr1,Msx1,Gpc3
78	query_1	TRUE	0.0207551	154	668	18	0.0269461	0.116883	GO:0035108	GO:BP	limb morphogenesis	18780	10211	B9d1,Bmp7,Sulf1,Tmem107,Pcsk5,Rdh10,Mecom,Lef1,Ift122,Tmem231,Traf3ip1,Fras1,Gdf5,Tgfb2,Alx4,Osr1,Msx1,Gpc3
79	query_1	TRUE	0.0264033	1389	668	80	0.11976	0.0575954	GO:0016477	GO:BP	cell migration	18780	5867	Fap,Sema6b,Col18a1,Itga3,Folr1,Lamb1,Aqp1,Fbln1,Bmp7,Hyal1,Plekho1,Lbp,Sulf1,Rnd3,Adora2b,Wwc1,Ntn4,Efemp1,Sdc1,Ace,Sdc2,Matn2,Enpp2,Emp2,Cldn1,Cxadr,Smoc2,Pcsk5,Lgals12,Igfbp5,Ddr2,Stk39,Fgf7,Spef1,Vcam1,Lef1,Podn,Emilin1,Pdgfra,Tcaf2,Il17rc,Nr2f2,Parva,Gpc4,Gas6,Gpm6a,Sfrp1,Slit2,Cx3cl1,Pdgfd,Itgbl1,Loxl2,Six4,Itga2b,Sema3f,Crb2,Ccr3,Pawr,Lrrk2,Atoh8,Six3,Abhd2,Tgfb2,Strip2,Bdkrb1,Wdr63,Ccdc141…
80	query_1	TRUE	0.0291399	143	668	17	0.0254491	0.118881	GO:0030509	GO:BP	BMP signaling pathway	18780	7941	Itga3,Bmp7,Sulf1,Fbn1,Smad9,Lef1,Zcchc18,Sfrp1,Bmp5,Crb2,Sostdc1,Gdf5,Bmp6,Tgfb2,Msx1,Gpc3,Foxd1
81	query_1	TRUE	0.0305548	1283	668	75	0.112275	0.0584567	GO:0051241	GO:BP	negative regulation of multicellular organismal process	18780	15839	Ins2,Sema6b,Crhr2,Fbln1,Id3,Bmp7,Hmgb3,Lbp,Sulf1,Adora2b,Wwc1,Hey2,Efemp1,Ace,Fbln5,Npr3,Laptm4b,Ppara,Cxadr,Adamts5,Nfatc4,Thbs2,Cidea,Ltbp3,Gdf11,Igfbp5,Lmx1a,Stk39,Fbn1,Lef1,Brinp1,Npr2,Trp73,Emilin1,Pdgfra,Clec4a2,Ift122,Nr2f2,Gas6,Rab11fip1,Sfrp1,Slit2,Irx3,Mt3,Cx3cl1,Cd59a,Tspan8,Loxl2,Traf3ip1,Six4,Dbn1,Sema3f,Acot11,Wnk4,Pawr,Hyal3,Sostdc1,Lrrk2,Rflna,Gdf5,Six3,Tgfb2,Prdm16,Foxc2,Osr1,Ser…
82	query_1	TRUE	0.0336825	3837	668	181	0.270958	0.0471723	GO:0006810	GO:BP	transport	18780	2800	Ins2,Mfsd10,Folr1,Kdelr1,Crhr2,Aqp1,Prlr,Fbln1,Slc5a6,Hap1,Slc16a12,Slc38a3,Cacna2d2,Epn3,Slc3a2,Spire2,Clic3,Cltrn,Steap2,Lbp,Slc12a5,Pltp,Pitpna,Adora2b,Trpv2,H13,Traf3ip2,Slc6a15,Slc17a8,Best3,Grb10,Nsg2,Erlec1,Acsl6,Nefh,Sdc1,Ace,Asic2,Rph3al,Ccdc103,Fbln5,Slc28a3,Ocln,Emb,Cacna2d3,Scara5,Clu,Slc22a17,Npr3,Laptm4b,Lrrc6,Emp2,Cldn1,Slc7a4,Cxadr,Vps26c,Sncg,Slc29a1,Grm8,Dync2li1,Cidea,Caly,Ecrg…
83	query_1	TRUE	0.0370718	1027	668	63	0.0943114	0.0613437	GO:0055085	GO:BP	transmembrane transport	18780	16937	Ins2,Aqp1,Slc5a6,Hap1,Slc16a12,Slc38a3,Slc3a2,Cltrn,Steap2,Slc12a5,Trpv2,Slc17a8,Grb10,Acsl6,Ace,Asic2,Slc28a3,Ocln,Emb,Scara5,Slc29a1,Slc9a2,Atp1b1,Slc4a10,Stk39,Chrna4,Azin2,Gabra4,Slc13a4,Tcaf2,Itpr1,Slco1c1,Atp2b3,Gas6,Cx3cl1,Tmem38a,Gnb5,Slc16a2,Kcnk1,Wnk4,Slc24a5,Chrnb4,Pawr,Fxyd1,Slc6a20a,Slc39a12,Hk1,Slc2a12,Tgfb2,Bdkrb1,Htr2c,Pm20d1,Aqp11,Pid1,Gjb2,Kcnv2,Osr1,P2ry6,Slc29a4,Gabra5,Gpc3,Sl…
84	query_1	TRUE	0.0406719	132	668	16	0.0239521	0.121212	GO:0030326	GO:BP	embryonic limb morphogenesis	18780	7868	B9d1,Bmp7,Tmem107,Rdh10,Mecom,Lef1,Ift122,Tmem231,Traf3ip1,Fras1,Gdf5,Tgfb2,Alx4,Osr1,Msx1,Gpc3
85	query_1	TRUE	0.0406719	132	668	16	0.0239521	0.121212	GO:0035113	GO:BP	embryonic appendage morphogenesis	18780	10216	B9d1,Bmp7,Tmem107,Rdh10,Mecom,Lef1,Ift122,Tmem231,Traf3ip1,Fras1,Gdf5,Tgfb2,Alx4,Osr1,Msx1,Gpc3
86	query_1	TRUE	0.0454793	105	668	14	0.0209581	0.133333	GO:0042476	GO:BP	odontogenesis	18780	11876	Dlx3,Lamb1,Id3,Bmp7,Perp,Ppara,Lef1,Pdgfra,Sostdc1,Dmrt3,Wdr72,Osr1,Msx1,Tnfrsf11b

## Sheet: bulkRNA_cluster5_GOBP
	query	significant	p_value	term_size	query_size	intersection_size	precision	recall	term_id	source	term_name	effective_domain_size	source_order	intersection
1	query_1	TRUE	1.80436e-15	83	384	22	0.0572917	0.26506	GO:0033108	GO:BP	mitochondrial respiratory chain complex assembly	18780	9317	Coa3,Ndufs6,Ndufb9,Cox14,Ndufa5,Ndufb8,Ndufb3,Sdhaf4,Ndufb5,Tmem126a,Ndufc2,Ndufb11,Ndufb7,Ndufa3,Ndufc1,Apopt1,Uqcr10,Ndufs8,Smim20,Ndufb6,Uqcc3,Ndufaf8
2	query_1	TRUE	1.49362e-11	45	384	15	0.0390625	0.333333	GO:0032981	GO:BP	mitochondrial respiratory chain complex I assembly	18780	9237	Ndufs6,Ndufb9,Ndufa5,Ndufb8,Ndufb3,Ndufb5,Tmem126a,Ndufc2,Ndufb11,Ndufb7,Ndufa3,Ndufc1,Ndufs8,Ndufb6,Ndufaf8
[truncated: 27 more rows]

## Sheet: bulkRNA_cluster6_GOBP
	query	significant	p_value	term_size	query_size	intersection_size	precision	recall	term_id	source	term_name	effective_domain_size	source_order	intersection
[truncated: 116 more rows]

[truncated: 4 more sheets: bulkRNA_cluster7_GOBP, bulkRNA_cluster8_GOBP, bulkRNA_cluster9_GOBP, bulkRNA_cluster10_GOBP]
