# Supplementary material for: Myelin dysfunction drives amyloid-β deposition in models of Alzheimer’s disease
Source: Nature. 2023 May 31;618(7964):349–57. doi: 10.1038/s41586-023-06120-6 (PMC10247380; doi:10.1038/s41586-023-06120-6)
Supplement: Supplementary file 5 — Source Data Figs. 2–5 and Source Data Extended Data Figs. 1–10. [file 41586_2023_6120_MOESM5_ESM.xlsx]

## Sheet:  Figure 2
	Figure 2d							Figure 2e			Figure 2f
	Plaque count							Abeta+ area (%)			Abeta+ area (%)
	Hip Ctrl	Hip KO	Ctx Ctrl	Ctx KO	Alv Ctrl	Alv KO		5xFAD	5xFAD/Cuprizone		5xFAD	5xFAD/EAE
	1.00523	0.911336	1.1861	1.18213	0.640858	1.37489		0.00978224	0.0482485		0.0555	1.495
	1.2905	0.90987	0.98036	1.54065	0.870789	1.70605		0.00221919	0.0428369		0.1475	1.6255
	1.01458	1.16953	0.970881	1.71118	1.27501	2.00235		0.00679401	0.0621493		0.2245	1.055
	1.06032	1.18855	1.18184	1.76422	1.27166	1.83476		0.00582094	0.0281167		0.2965	2.0595
	0.770653	1.06933	0.708327	1.31277	0.77694	1.50897			0.0295337		0.24	1.446
	0.889912	1.11584	0.880765	1.30857	0.839283	2.04324
	1.10743	1.27909	1.20568	1.39356	1.10206	1.9514
	0.861371		0.886049		1.2234
	Total plaque volume
	Hip Ctrl	Hip KO	Ctx Ctrl	Ctx KO	Alv Ctrl	Alv KO
	0.940033	1.34157	1.24964	1.32851	0.601927	1.68463
	1.1533	1.10753	0.916367	1.20905	0.902306	2.66166
	0.865315	1.34273	0.890644	1.59222	1.10853	2.32742
	1.02943	1.3884	1.19806	1.74896	1.49242	2.45789
	0.995409	1.02326	0.754683	1.20462	0.871753	1.55261
	1.16948	1.0204	1.01987	1.1153	1.05459	2.0247
	1.19574	1.62091	1.2796	1.45959	1.33301	2.60815
	0.651296		0.691135		0.635467
	Plaque density
	Hip Ctrl	Hip KO	Ctx Ctrl	Ctx KO	Alv Ctrl	Alv KO
	1.03946	1.00752	1.16904	1.24763	1.10825	1.42591
	1.21058	1.11746	1.0649	1.82968	1.02184	1.7865
	0.973613	1.18963	0.930018	1.84142	0.936039	2.15641
	0.982537	1.32809	1.11025	1.78463	0.995222	1.60228
	0.876298	1.10667	0.810869	1.3491	0.746048	1.67099
	1.10827	1.09388	0.991895	1.23102	1.00191	2.05219
	1.04023	1.27688	1.15326	1.2981	1.13035	1.64052
	0.769008		0.769765		1.06034
	Plaque size
	Hip Ctrl	Hip KO	Ctx Ctrl	Ctx KO	Alv Ctrl	Alv KO
	0.924254	1.45496	1.05533	1.12593	0.925659	1.2062
	0.883261	1.20308	0.936481	0.786237	1.02063	1.53554
	0.842948	1.13471	0.91908	0.932221	0.853706	1.14389
	0.959555	1.15453	1.01676	0.993198	1.15541	1.31844
	1.27663	0.945777	1.06746	0.91933	1.10444	1.01281
	1.29886	0.90382	1.16011	0.853901	1.23774	0.974865
	1.06717	1.15772	1.06329	1.04936	1.19101	1.31536
	0.747321		0.781486		0.511402

## Sheet: Figure 3
	Main Figure 3e			Main Figure 3f			Main Figure 3g
	Bace1+ swellings			BACE1 western blot CTX			WB CTX C99/fAPP
	5xFAD	Cnp-/-5xFAD		5xFAD	Cnp-/-5xFAD		5xFAD	Cnp-/-5xFAD
	0	455.104		1.13089	1.42294		1.06407	1.5119
	25.4799	187.97		0.890543	1.03373		1.14386	1.22228
	11.1859	431.87		0.97857	1.26505		0.792069	1.44131
	12.1775	225.1
	0	741.904					WB CTX C83/fAPP
							5xFAD	Cnp-/-5xFAD
	APP+ swellings						1.2453	1.59487
	5xFAD	Cnp-/-5xFAD					0.961916	1.14012
	0	471.339					0.79278	1.5004
	0	519.072
	0	594.349					WB CTX fAPP/total protein
	16.9944	520.187					5xFAD	Cnp-/-5xFAD
	20.1961	608.776					0.963009	0.847721
							1.01033	1.09777
	PSEN2+ swellings						1.02666	0.887346
	5xFAD	Cnp-/-5xFAD
	3.11644	142.502					WB CTX CTFs/fAPP
	0	125.28					5xFAD	Cnp-/-5xFAD
	7.6017	294.495					1.15207	1.65448
		400.215					1.06747	1.21317
		223.98					0.780451	1.52072
	6C3+ swellings
	5xFAD	Cnp-/-5xFAD
	3.582	141.132
	6.28324	116.71
	3.56759	58.111

## Sheet: Figure 4
Figure 4g raw data is given in supplementary Table 1
Sequencing raw data were uploaded under GSE178296 to the Gene expression Omnibus
	Main Figure 4b														Main Figure 4d				Figure 4f					Figure 4h
	Microglia corralling/Iba1 coverage per plaque											medians			PC plot	PC1	PC2		norm TPM values					ApoE mean intensity per plaque
	5xFAD	5xFAD	5xFAD	5xFAD	5xFAD	Cnp-/-5xFAD	Cnp-/-5xFAD	Cnp-/-5xFAD	Cnp-/-5xFAD	Cnp-/-5xFAD		5xFAD	Cnp-/-5xFAD		WT_1_TPM	-52356.8	13727.7		Apoe
	0.679634	0.09574	0.011594	0.706099	0.913923	0.907967	0.049333	0.325175	0.370258	1		0.409918	0.204545		WT_2_TPM	-63955.7	-27258.5		WT	5xFAD	Cnp-/-	Cnp-/-5xFAD		5xFAD	Cnp-/-5xFAD	Cnp-/-5xFAD	5xFAD	Cnp-/-5xFAD	5xFAD
	0.015306	0.377498	0.99005	0.137395	0.994215	1	0	0.799145	0.342702	0.999279		0.242714	0.089474		WT_3_TPM	-66823.4	-30651.1		0.867463	4.58792	18.4614	20.1069		213.419	244.869	209.592	209.497	245.559	229.027
	0.154341	0.052033	0.098433	0.70891	0.91815	0.954649	0.577708	0.181926	0.376761	0.892545		0.442105	0.129927		WT_4_TPM	-55005.9	670.265		1.15806	5.7861	16.6919	17.1381		215.317	413.107	205.576	212.114	257.012	246.779
	0.029255	0.031385	1	0.416131	0.374653	0.990417	1	0.159021	0.213714	0.970075		0.254468	0.0919715		CnpKO_5_TPM	31342.9	-20043.7		0.844336	5.01536	17.002	23.5801		298.084	279.204	215.953	247.257	258.257	223.045
	0.121359	0.913043	0.068826	1	0.365613	0.232283	0.283455	0.138267	0.178185	1		0.422658	0.242068		CnpKO_6_TPM	30404.2	6342.36		1.13014	6.12463	22.9243	20.4136		276.936	422.766	225.686	304.299	281.106	244.903
	0.00232	0.26898	0.949749	0.164804	0.967033	0.984234	0.036517	0.015521	0.050121	0.99183					CnpKO_7_TPM	31044.1	906.387							410.487	357.683	258.599	272.148	357.785	208.853
	0.117225	0.229341	0.993808	0.321086	0.956166	0.878788	0.056338	0.069149	0.118503	0.842653					CnpKO_8_TPM	49735.7	-33852.6		Trem2					274.485	367.407	225.931	217.368	277.846	276.962
	0.309524	0.069992	0.12166	0.390167	1	0.764706	0.361963	0.422442	0.003086	0.648479					5xFAD_9_TPM	-32967.7	8574.53		WT	5xFAD	Cnp-/-	Cnp-/-5xFAD		258.815	303.935	312.273	208.78	221.93	256.202
	0.040268	0.288782	0.194595	0.017045	0.611932	0.979803	0.005825	0.424076	0.025237	0.241573					5xFAD_10_TPM	-23596.6	17535.9		0.890816	2.41279	1.72023	2.42597		278.28	265.287	235.34	235.906	246.415	239.028
	0.077338	0.44949	0.990164	0.094964	1	0.238095	0.039706	0.007471	0.100529	1					5xFAD_11_TPM	-25827.6	23892.7		0.982466	2.79131	1.54368	2.07225		220.005	311.638	221.288	250.434	267.504	289.511
	0.022013	0.537538	0.898618	0	0.683698	1	0.267384	0.272727	0.156156	0.144101					5xFAD_12_TPM	-20407.6	21132.6		1.13741	2.49853	1.74624	2.86791		277.415	265.242	241.086	224.955	294.449	271.651
	0.041935	0.425644	0.161616	0.857994	0.354238	0.998998	0.412394	0.270636	0.34966	1					CnpKO_5xFAD_13_TPM	48620.9	4732.17		0.989303	3.03924	1.88608	2.49263		297.421	276.336	250.387	259.329	364.269	249.038
	0	0.27027	0.995671	0	0.758621	0.819715	0.064011	0.113055	0.111615	0.466667					CnpKO_5xFAD_14_TPM	34579.3	9487.62							257.714	236.829	347.154	232.292	290.646	248.558
	0	0.291523	0.019785	0.264151	0.707275	0.730342	0.159083	0.379493	0.306954	0.08007					CnpKO_5xFAD_15_TPM	65507.3	182.736		Tyrobp					266.364	318.321	263.112	244.052	288.912	323.369
	0	0	0.030362	0.430724	0.908193	0.935897	0.490909	0.004673	0.318885	0.070638					CnpKO_5xFAD_16_TPM	49706.9	4620.94		WT	5xFAD	Cnp-/-	Cnp-/-5xFAD		296.641	270.871	220.897	222.716	230.317	275.829
	0	0.006072	0	0.0168	0.712345	0.380775	0.011494	0.312812	0.451717	0.037736									0.877569	3.68459	2.5633	4.64776		252.514	293.137	251.006	208.024	217.292	234.923
	0.084158	0.232893	0.08933	0.829646	0.445077	0.880325	0.242227	0.119485	0.01367	0.711111									1.02648	4.65403	2.4081	3.63274		220.731	378.798	366.512	270.735	404.992	221.857
	0	0.184549	0.09405	0.485239	0.584751	1	0.403361	0.044935	0.4862	0.049402									1.13161	4.13583	2.89823	5.36885		269.497	274.41	283.799	212.58	427.075	251.958
	0.081784	0.271375	0.016623	0.462731	0.84754	0.971573	0.186963	0.379138	0.053571	0.349013									0.964343	5.17682	2.9247	4.33945		259.187	252.839	256.397	271.722	314.731	267.245
	0.25	0.321036	0.025974	0.29881	0.978102	0.67658	0.289369	0	0.090566	0.260504														255.677	234.989	334.451	268.323	342.535	265.603
	0.125257	0.178967	0.093549	0.322055	0.919786	0.452211	0.101936	0.091949	0.106802	0.044981									Axl					287.548	299.221	391.536	212.083	305.469	288.572
	0.405718	0.066798	0	0.159841	0.29137	0.782396	0.037736	0.125178	0.44484	0									WT	5xFAD	Cnp-/-	Cnp-/-5xFAD		244.885	258.44	251.544	211.601	321.642	230.556
	0.190409	0.041451	0.138255	0.005319	0.114833	0.107895	0.029264	0.440767	0.196283	0.675497									0.780677	13.0445	19.4591	12.6505		239.49	231.884	284.629	214.338	361.428	244.69
	0.022277	0.259755	0.004926	0.677957	1	0.863118	0.02336	0.269231	0.030383	0.044919									1.16898	13.3908	21.2792	20.9571		242.171	292.19	245.006	208.253	269.374	321.995
	0.82029	0.002847	0.746411	0.457905	0.788525	0.01374	0.075634	0.3342	0.106061	0.86036									0.703586	9.84811	23.7635	12.9396		213.517	332.244	334.644	211.662	340.573	246.023
	0.412602	0.098383	0.101604	0.394142	0.469313	0.871654	0.311258	0.040201	0.286633	0									1.34676	10.4925	12.5168	15.1043		238.8	255.696	285.915	275.452	223.31	247.981
	0.119702	0.036461	0.83691	0.917614	0.57931	0.168634	0.186461	0	0.023333	0.046018														300.221	298.552	300.731	274.532	236.317	232.966
	0.49243	0.433692	0	0.330789	1	0.770878	0.086207	0.264794	0	0.089463									Clec7a					305.476	321.32	303.774	277.028	290.431	320.823
	0.872027	0.008032	0.918782	0.252562	0.798504	0.923573	0.528908	0.099506	0.003226	0									WT	5xFAD	Cnp-/-	Cnp-/-5xFAD		259.004	387.458	237.586	234.639	276.401	244.708
	0.58918	0.4238	0.074928	0.481028	0.990244	0.784291	0.299111	0.956284	0.004796	0.018127									0.903797	22.7298	30.1219	34.6441		280.03	294.843	285.129	258.09	246.853	312.412
	0.385077	0.247323	0.978659	0	0.260982	0.857984	0.01845	0.428816	0.006731	0.044235									0.958597	24.0759	31.7231	39.1365		266.145	282.55	219.36	230.595	305.873	277.058
	0.89309	0.229839	0.157205	0.178953	0.872628	0.586813	0.240964	0.051765	0.140025	0									1.04129	19.3642	38.0808	33.1962		219.446	291.744	332.475	219.174	326.419	266.29
	0.719251	0	0.864	0.446701	1	0.651856	0	0.311081	0.061523	0.045911									1.09631	20.711	23.7669	36.5496		236.816	288.168	351.549	215.723	288.53	221.531
	0.693208	0.001859	0.112492	0.114428	0.723127	0.89605	0.981481	0.007813	0	0.07177														307.24	284.412	284.643	230.584	296.839	240.916
	0.94714	0.979827	0.471033	0.318043	0.886793	0.190323	0.183802	0.253389	0.049895	0.037962									Ms4a7					290.243	301.672	293.571	238.823	231.361	311.189
	0.204202	0.127841	0.07213	0.005831	0.258723	0.800842	0.214076	0.17592	0.65625	0.144038									WT	5xFAD	Cnp-/-	Cnp-/-5xFAD		241.287	270.515	261.012	234.893	344.273	268.665
	0.350847	0.138095	0.088924	0.203911	0.527609	0.491833	0.003666	0.061404	0.007517	0.003155									0.949648	0.654689	5.43912	6.117		276.5	352.151	217.409	291.417	363.703	241.931
	0.322524	0.511063	0.041848	0.585774	0.535885	0.597305	0.047685	0.454355	0.002759	0.732623									1.21698	0.508907	5.81252	6.41303		289.365	256.793	319.756	256.268	305.624	280.954
	0.641529	0.420345	0.196242	0.148087	0.652956	0.317757	0.027397	0.469298	0.153396	0.10852									0.700284	0.48171	8.04863	7.52934		289.553	388.589	334.105	259.799	380.091	267.511
	0.577524	0.50879	0.197619	0.848429	0	0.158442	0.225359	0.209003	0.266917	0.024138									1.13309	0.475352	7.29539	6.29531		284.896	336.849	272.568	227.294	355.478	274.87
	0.00759	0.114777	0.301402	0.1425	0.313106	0.093248	0.551489	0.438596	0.015968	0.040601														253.675	265.83	258.995	241.523	262.36	214.701
	0.540419	0.001764	0.307942	0	0.172387	0.045263	0.233237	0.163662	0.284946	0.150358									Mmp12					244.889	248.988	361.471	248.711	322.065	262.912
	0.116751	0.214253	0.987034	0	0.493341	0.673455	0.002312	0.317939	0.005772	0									WT	5xFAD	Cnp-/-	Cnp-/-5xFAD		223.089	253.171	369.31	386.704	228.379	253.852
	0.74885	0.342365	0.006855	0.228856	0.649085	1	0.017995	0.208809	0.178707	0.051538									0.813329	5.24573	94.3976	77.3043		271.39	352.572	307.888	239.887	227.922	209.455
	0.600476	0.652764	0.147541	0.432087	0.016334	0.058683	0.231788	0.305182	0.159753	0.134195									0.987736	5.68805	112.366	89.6161		263.483	295.336	258.928	237.37	357.202	278.339
	0.316111	0.068635	0.77931	0.927632	0.276584	0.242511	1	0.110764	0.042262	0.04498									1.14254	6.91619	116.061	77.9446		292.737	225.1	244.104	312.397	359.703	231.413
	0.858537	0.038806	0.342365	0	0.231405	0.04841	0.008753	0.014749	0.007319	0.045721									1.05639	4.93255	107.372	85.116		218.88	293.448	275.947	260.11	314.637	236.647
	0.41	0.010608	0.736842	0.676179	0.430706	0.162866	0.855213	0.003333	0.084572	0.020923														250.793	298.944	232.984	221.3	421.469	304.873
	0.44473	0	0.9319	0.00207	0.856401	0.039063	0.014853	0.5	0.021517	0.241967									P2ry12					239.584	419.65	274.715	272.888	362.267	259.249
	0.078885	0.143906	0.817919	0.446747	0.822761	0.165873	0.008999	0.007584	0.020353	0.88									WT	5xFAD	Cnp-/-	Cnp-/-5xFAD		227.903	247.185	228.35	224.296	224.25	224.275
	0.463158	0.249419	0	0.461794	0.484305	0.009501	0.608237	0.059179	0.361656	0.339002									0.910782	0.582785	0.359073	0.2686		244.921	279.681	258.442	242.948	232.765	322.128
	0.322449	0.287276	0.879771	0.317269	0.99005	0.202964	0.940815	0.006953	0.001597	0.56982									0.946113	0.427051	0.323619	0.333718		213.704	248.733	264.154	254.813	229.84	242.25
	0.337043	0.005093	0.994924	0.232993	0.422392	0.019493	0.04631	0.057692	0.108093	0.019277									1.10903	0.556931	0.356565	0.212355		231.741	267.249	356.694	229.885	244.534	320.746
	0.129229	0.124539	0.331754	0.095745	0.383041	0.17279	0.948812	0.415541	0.207207	0.184834									1.03408	0.537034	0.242516	0.296497		251.889	309.881	329.956	387.475	344.499	289.889
	0.338432	0.123071	0.955603	0.007772	0.994609	0.120802	0.005952	0.204573	0.103792	0.041802														279.072	303.084	393.393	213.447	373.161	276.366
	0.291971	0.242714	0.779116	0.326128	0.689591	0.189435	0.024643	0.008889	0	0.003484														232.412	237.993	334.903	237.859	243.557	237.546
	0.854167	0.931818	0.164417	0.213662	0.26961	0	0.964789	0.159706	0.000614	0									Apoc1					237.005	274.554	283.824	259.204	311.985	219.657
	0.792398	0.074576	0.818898	0.508966	0.559036	0	0.120652	0	0.273442	0.001813									WT	5xFAD	Cnp-/-	Cnp-/-5xFAD		260.677	425.824	276.452	255.552	212.942	271.134
	0.506211	0.597039	0.310345	0.258324	0.972506	0.53168	0.559713	0.002933	0.006281	0.077982									1.10876	2.80921	36.4494	77.3168		208.24	320.098	313.621	226.871	348.588	219.567
	0.38282	0.343854	0.038125	0.685201	0.017937	0.229145	0.2	0.011628	0.056818	0.074988									1.8079	1.96297	24.7604	56.8529		260.203	323.473	305.055	310.516	276.984	206.312
	0.064151	0.224465	0.781818	0.055913	0.850649	0.344141	0.00615	0.063844	0.17834	0.132653									0.113857	1.1278	42.1368	74.8924		279.034	751.848	278.755	219.619	212.832	219.68
	0.115226	0.174436	0.216967	0.568966	0.726483	0	0.047476	0.035963	0.404918	0.521523									0.96948	2.89359	37.7803	41.8645		226.438	304.677	344.829	242.237	234.605	240.549
	0.832714	0.573059	0.020147	0.215581	0.678247	0	0.02329	0.356608	0.111732	0.163303														235.733	262.615	260.703	223.821	274.649	293.899
	0.761574	0.03125	0.995652	0.310222	0.449891	0.231959	0.443603	0.015839	0.222652	0.332337														267.949	226.156	281.728	249.124	234.595	233.368
	0.633943	0.25	0.025161	0.155524	0.870924	0.163339	0.139048	0	0.064594	0.008902														268.329	304.585	255.013	269.313	453.744	203.422
	0.505397	0.096102	0.71179	0.538512	0.992806	0.4425	0	0	0.182369	0														297.417	292.329	313.166	228.569	304.252	269.161
	0.507138	0.128492	0.194213	0	0.423077	0.111652	0.977153	0.143152	0.149179	0.038781														237.26	389.47	423.047	258.361	451.619	259.158
	0.016026	0.271208	0.725203	0.507042	0.283951	0.002809	0.150525	0.001364	0	0.040094														252.43	265.953	282.51	283.344	339.14	282.043
	0.011472	0.367816	0.873096	0	0.239571	0.20935	0.046209	0.656863	0	0.484894														248.393	333.869	388.515	222.613	294.906	272.948
	0.113043	0.047942	0.648855	0.114943	0.710135	0	0	0.00363	0.009772	0.160787														225.165	332.263	258.491	255.742	259.603	241.154
	0.270284	0	0.107399	0.145631	0.178804	0.158273	0.026889	0.263658	0.041841	0.35066														297.468	298.622	268.326	219.852	278.059	279.323
	0.036545	0.036975	0.829193	0.526598	0.453453	0.144465	0.156064	0.007634	0.058414	0.906863														265.94	245.564	340.17	259.393	440.01	263.806
	0.886943	0.029536	0.046532	0.015598	0.477162	0.071957	0	0.002247	0.034405	0.155932														224.685	400.422	351.177	223.324	300.047	254.77
	0.307226	0.09016	0.837945	0.172152	0.864814	0.006664	0.00652	0.03806	0	0.026909														306.313	246.159	318.621	227.52	564.348	257.642
	1	0.218961	0.03125	0.879668	0.708369	0.004695	0.124217	0.124179	0	0.272871														217.646	240.323	232.86	272.255	420.304	234.287
	0.618095	0.094103	0.426796	0.44896	0.17757	0.024779	0.093832	0.068293	0.043357	0.543353														219.453	225.825	236.559	270.247	289.807	311.397
	0.669033	0.883459	0.857627	0.645002	0.969925	0.039436	0.296269	0.44142	0.237222	1														219.22	378.405	285.157	250.176	339.547	230.453
	0.612245	0.003673	0.621399	0.205128	0.147482	0.145729	0.373514	0.006972	0.41938	0.235088														240.77	232.469	340.202	249.883	278.231	268.789
	1	0.033581	0.849498	0.239848	0.206226	0.030651	0.188766	0.131107	0	0.372127														256.448	316.957	272.805	244.75	295.292	322.83
	0.66055	0.009009	0.872038	0.708448	0.502771	0.011396	0.030635	0	0.02451	0.865591														296.811	249.437	358.815	239.246	235.892	213.546
	0.77972	0.047878	0.558394	0.68535	0.161994	0.013333	0.736964	0.010324	0.175657	0.382365														222.403	260.362	301.101	307.945	275.641	228.66
	0.934366	0.51631	0.110322	0.206795	0.426443	0.20866	0.206988	0.272014	0.008869	0.105395														208.804	235.507	367.018	251.501	280.72	279.924
	0.97914	0.396096	0.855792	0.05267	0.698763	0.002132	0	0.014663	0.155063	0.989648														246.466	285.039	379.143	210.829	238.93	283.106
	0.409836	0.060742	0.1926	0.462865	0.594675	0.023474	0.36832	0.047575	0.009677	0.12248														221.648	290.27	349.573	227.698	284.657	270.887
	0.605831	0.448727	0.724242	0.312987	0.585635	0	0.269821	0.01497	0.008322	0.041846														243.437	336.452	394.075	275.614	376.707	223.611
	0.601594	0.008096	0.024823	0.104701	0.47929	0.210697	0.690476	0.186176	0.069355	0.044075														266.51	253.065	246.025	223.318	288.525	276.756
	0.974849	0.272209	0.290019	0.988693	0.787851	0.155031	0.044293	0.020183	0.003413	0.642309														266.106	257.924	228.286	218.264	266.535	294.99
	0.008333	0.547235	0.051429	0.530049	0.399498	0.458661	0.028818	0.002415	0.157088	0														218.436	437.726	351.343	220.174	338.41	249.932
	1	0.39153	0.354369	0.23	0.314793	0.379803	0.098191	0.025834	0.107431	0.6291														245.307	230.79	243.502	280.569	246.843	244.265
	1	0	0.056934	0.998747	0.794696	0.441135	0.155589	0.02799	0.001238	0.451264														241.775	296.573	535.759	236.974	342.072	480.428
	0.883405	0.424252	0.022388	0.194127	0.422658	0.277922	0.090446	0.049171	0.273208	0.105296														250.979	325.073	230.721	226.387	240.607	216.438
	0.975821	0.013165	0.291105	0.518614	0.962264	0.105355	0.270645	0.006359	0.413613	0.037206														272.014	378.644	286.493	209.105	232.891	232.452
	0.774818	0.01624	0.011186	0.909091	0.382609	0.618076	0.246143	0.002833	0.015038	0.093141														228.681	373.448	404.523	208.442	270.476	358.019
	0.170213	0.251748	0.283529	0.440396	0.253635	0.042742	0.030619	0	0.070209	0.022931														219.268	403.703	429.696	209.586	254.106	212.489
	0.871287	0.272351	0.076503	0.14302	0.377953	0	0.017281	0.153053	0.108536	0.911111														253.69	267.52	303.848	212.852	318.098	266.466
	0.913621	0.052227	0.8704	0.185083	0	0.006321	0.118501	0	0.03225	0.028961														239.704	397.246	280.897	218.175	221.75	244.649
	0.660305	0.522388	0.849148	0.772289	0.503425	0.030029	0.022772	0.06433	0.048325	0.180987														247.274	268.29	309.786	212.535	265.652	218.094
	0.980597	0.348335	0	0.971888	0.071429	0.224978	0.207626	0.01634	0.015935	0.536082														274.08	320.63	284.564	224.032	209.445	265.197
		0.282886	0.92029	0.070737	0.120357	0.475	0	0.204785	0	0														227.44	347.288	271.064	213.439	395.713	254.895
		0.017699	0.893281	0.572555	0.607553	0.277537	0	0.221545	0.179228	0.057216														295.157	376.534	340.447	230.868	337.107	268.99
		0.408124	0.161218	0.633456	0.058116	0.13431	0.033333	0.025632	0.162652	0.886329														334.208	295.808	349.553	224.202	209.481	218.306
		0.443615	0.050847	0.118609	0.961456	0.293094	0.030769	0.181299	0	0.20192														239.179	238.029	412.27	207.848	285.597	258.052
		0.649502	0.770035	0.076037	0.541411	0.312197	0.053922	0.204993	0.009248	0.15282														234.549	213.094	362.336	329.012	313.336	207.557
		0.534201	0.729537	0.408805	0.319531	0.003636	0.166323	0.120695	0.059607	0.014925														222.957	283.126	295.888	215.247	316.699	270.293
		0.633796	0.517316	0.4141	0.529791	0.014118	0.209821	0.099602	0.002353	0.938182														268.133	341.933	264.307	229.289	274.454	258.812
		0.705592	0.66343	0.588413	0.141304	0.105705	0.348481	0.101673	0	0.400184														217.654	389.45	298.137	207.043	416.268	533.483
		0.328852	0.133898	0.18858	0.453394	0.617822	0.109966	0.062189	0.144558	0.714393														246.399	205.856	233.692	229.763	246.747	235.557
		0.202091	0.838583	0.750605	0.868607	0.051429	0.097436	0.008475	0.06377	0.091623														266.609	347.802	268.218	207.762	277.698	247.865
		0.743447	0.958838	0.991643	0.577947	0	0.10159	0.01275	0	0.115416														235.661	325.619	240	207.354	243.469	234.4
		0.319044	0.823276	0.002571	0.637306	0.188272	0.059432	0	0	0.974747														315.531	227.879	362.703	206.306	379.467	285.931
		0.115789	0.91092	0.867797	0.336158	0.733607	0.373011	0.080935	0	0.049195														222.979	337.816	282.94	207.458	268.622	220.914
		0.055794	0.660576	0.020378	0.178282	0.161621	0	0.216667	0	0.830986														211.448	450.573	218.807	209.639	268.701	297.75
		0.226522	0.961003	0.980433	0.463087	0.12704	0.054382	0.203735	0.145397	0.005253														264.932	249.149	320.145	229.796	249.992	243.708
		0.614504	0.6875	0.286085	0.791622	0.040816	0.099162	0.19428	0.046703	0.754579														289.968	259.374	374.775	249.089	245.465	236.624
		0.214186	0.739048	0.030303	0.261628	0.181885	0.024302	0.00625	0.094395	0.054988														332.055	268.016	358.863	207.257	381.572	229.786
		0.006557	0.009193	0.526316	0.445712	0.231786	0.01676	0.115942	0.215515	0.565836														259.186	304.241	302.481	205.937	310.268	224.512
		0.358341	0.206237	0.340463	0.326355	0	0.008453	0.002517	0.002668	0.475338														381.342	248.072	266.379	214.302	334.479	263.773
		0.362146	0.733083	0.244283	0.269981	0.033234	0.220746	0.09657	0.005063	0.989637														252.179	286.462	312.974	224.836	347.954	315.887
		0.261959	0.007415	0.337469	0.805154	0.321289	0.677075	0	0	0.00315														260.486	374.949	250.27	242.529	386.551	218.358
		0.61939	0.889313	0.062642	0.576143	0.538622	0.459799	0.862168	0.001695	0.979592														265.525	298.108	245.904	267.601	322.336	248.47
		0.411649	0.436567	1	0.422941	0	0.006583	0.107212	0.136247	0.819095														274.363	339.947	381.854	251.232	286.595	211.106
		1	0.751111	0.952991	0.193262	0.167053	0	0	0	0.108741														239.061	265.621	330.43	212.43	426.556	219.474
		0.082512	0.312217	0.015326	0.898917	0.236646	0.033497	0.684841	0.075238	0.05072														296.745	211.534	347.269	223.491	357.015	244.44
		0.94321	0.721154	0.104816	1	0.000692	0	0.151469	0.018462	0.862348														208.33	255.996	321.159	218.91	256.497	254.543
		0.066489	0.351792	0.013774	0.011583	0.172585	0.015017	0	0.062201	0.97619														377.635	497.311	280.152	227.102	302.173	265.644
		0.197479	0.823045	0.232066	0.466346	0.001126	0.039867	0.391834	0.08203	0.03568														304.142	258.571	385.82	260.463	247.235	236.896
		0.458904	0.656566	0.246245	0.203737	0	0	0.124169	0	0.713235														220.506	268.606	228.098	246.124	323.304	249.137
		0.113758	0.309061	0.055172	0.493716	0.099366	0.160356	0.374914	0.141599	0.536232														209.925	326.157	249.09	241.577	261.278	217.405
		0.650739	0	0.226084	0.326057	0.091951	0.001954	0.137846	0.442922	0.021459														215.28	555.49	255.314	231.836	277.586	254.345
		0.340611	0.175111	0.802155	0.988593	0.182156	0.169654	0.61978	0.202305	0.86345														298.048	495.204	306.516	236.208	345.754	243.93
		0.578035	0.328482	0.217458	0.573646	0.163109	0.017391	0.125553	0.039146	0.573074														275.449	313.705	342.691	290.575	250.505	226.292
		0.049545	0.237194	0.854369	0.201268	0.014109	0.017532	0.004255	0.006289	0.657895														205.609	244.35	254.494	260.78	218.516	249.914
		0.359606	0.310185	0.261395	1	0	0.148802	0.555907	0.1016	0.97541														208.591	487.048	283.244	207.091	262.794	257.751
		0.177778	0.208674	0.286359	0.497425	0	0	0.314223	0.068807	0.111645														207.64	268.582	289.661	244.676	283.724	234.778
		0.45059	0.004274	0	1	0	0.086614		0.085687	0.862434														205.723	357.436	268.426	265.15	318.951	222.55
		0.299945	0.116564	0.484962	1	0.049101	0.061342	0.980676	0.238511	0.105952														210.546	291.206	268.605	213.124	358.834	218.953
		0	0.187561	0.261044	0.978571	0.102326	0.386792	0.058824	0	0.284234														249.61	243.162	311.244	238.31	304.212	221.602
		0.783439	0.755656	0.591658	0.722503	0.129956	0	0.614865	0.09253	0.937198														216.235	335.526	241.134	217.544	302.74	302.69
		0.550864	0.817204	0.38242	0.206972	0.15752	0.486865	0.621908	0.200324	0.968037														286.836	252.597	341.039	222.112	247.274	205.725
		0.316606	0.223926	0.50082	0.44107	0.110425	0.018851	0.021183	0.049373	0														286.733	354.411	271.383	225.894	336.622	249.768
		0.104167	0.912536	0.270042	0.542908	0.126482	0.394161	0.496933	0.335984	0.950617														233.552	304.391	236.18	218.124	306.859	236.839
		0.253012	0.082569	0.093323	0.108295	0	0.004386	0.042735	0.225131	0.222785														260.552	226.324	269.114	225.796	266.227	271.305
		0	0.306821	0.228137	0.55794	0.014569	0	0.344876	0.089796	0.111675														329.593	248.035	326.843	215.758	291.413	213.486
		0.119613	0.900332	0.225627	0.559705	0.00945	0.584577	0.348103	0.146091	0.951691														248.613	382.946	283.271	232.624	246.154	305.284
		0.313475	0.620438	0	0.537049	0.054839	0.504093	0.497549	0.004405	0.920139														230.005	259.93	281.331	213.808	340.837	261.832
			0.775439	0.182034	0	0.085049	0.361096	0.176166	0.006246	0.966555														224.424	247.714	462.062	231.529	221.768	292.839
			0.63913	0.333995	0.321558	0.075282	0.025253	0.288793	0.298549	0.103926														218.64	392.892	329.985	231.704	319.694	281.715
			0.910417	0.23416	1	0.168964	0.0848	0.193206	0.147638	0.726575														259.79	319.24	237.326	262.924	236.022	215.779
			0.717608	0.221215	0.826087	0	0.018605	0.166667	0.015686	0.161972														240.94	401.008	229.099		232.399	255.75
			0.730189	0.124093	0.421785	0.151605	0.089431	0.302617	0.057864	0.047826														213.815	325.454	248.33		233.198	246.17
			0.002751	0.128869	0.156088	0.072395	0.076968	0.561514	0.041979	0.365342														263.083	230.129	226.141		237.134	253.124
			0.104	0.154354	0.296916	0.000418	0.002404	0.011102	0.016746	0.831746														316.676	245.141	276.312		243.301	208.156
			0.388519	0.693743	0.415625	0.057814	0.263744	0.532864	0.120117	0														217.829	257.416	308.919		281.104	231.848
			0.792023	0.106285	0.572644	0.227606	0.069242	0.521978	0.258772	0.324427														262.524	367.098	239.18		338.387	241.831
			0.324362	0.734226	0.54121	0	0.003788	0.38731	0.032194	0.903084														209.682	330.413	235.689		304.025	256.244
			0.253213	0.128244	0.009685	0.162385	0.054748	0.90099	0.008368	0.097773														258.627	252.505	333.215		278.04	207.196
			0	0.011538	0.266969	0	0.013699	0.697329	0.223256	0.546695														229.198	286.355	238.518		248.38	211.788
			0.810997	0.398441	0.881902	0.019691	0.095652	0.071429	0.126582	0.026738														217.037	251.495	346.08		326.107	252.297
			0.103158	0.001631	0.962848	0	0.006173	0.024279	0.018727	0.519664														205.478	299.525	276.089		242.088	265.056
			0.202721	0.534323	1	0.022124	0.049327	0.361311	0.206772	0.316508														231.829	213.865	338.392		276.003	240.51
			0.353704	0.517073	0.591828	0.399491	0.00044	0.221298	0.078561	0.262673														250.108	250.195	304.383		310.006	225.158
			0.585062	0.503922	0.53827	0.245773	0.151104	0.19538	0.352174	0.943925														205.933	252.013	251.687		221.484	232.433
			0.416638	0.183417	0.645544	0.303264	0.001842	0.026608	0.03321	0.214876														262.766	247.697	219.726		308.705	218.205
			0.821782	0.195326	0.936897	0.074766	0.002424	0.853543	0.054852	0.482906														268.5	277.506	237.296		233.474	243.7
			0	0.796122	0	0.10123	0.020921	0.39507	0	0.785249														264.644	492.931	345.7		324.382	244.87
			0.797753	0.246967	0.276339	0.023888	0.047995	0.1662	0.059229	0.24856														224.727	305.518	243.212		409.487	214.916
			0.777311	0.447289	0.322409	0.285714	0.032543	0.144444	0.34687	0.203587														276.24	391.873	246.283		314.015	208.221
			0.846154	0.966102	0.325581	0.189462	0.299459	0.006515	0.227331	0.146751														237.949	264.536	402.26		268.837	238.033
			0.032178	0.267641	0.780822	0.204545	0.019055	0.481265	0.131622	0.69578														274.849	329.899	234.014		294.667	227.465
			0.798701	0	0.983051	0.495	0.010652	0.104478	0.09165	0.668367														208.892	338.413	289.752		218.737	217.541
			0.825688	0.385736	0.485754	0.871383	0.007384	0.241007	0.165578	0.167109														209.505	275.474	241.174		259.907	214.741
			0.633333	0.339248	0.610595	0.319945	0.113299	0.128099	0.239814	0.378813														208.467	248.693	271		319.622	240.594
			0.851563	0.234186	0.066595	0.08711	0.00264	0.009063	0.026103	0.036855														211.847	268.204	246.87		233.236	219.379
			0.042311	0.248502	0.014493	0.28272	0.064146	0.545739	0.085694	0.095														306.809	680.001	247.532		228.146	223.725
			0.811847	0.515471	0.012315	0.411211	0.005957	0.022388	0	0.965812														276.558	402.28	251.067		321.036	244.575
			0.77512	0.209452	0.35906	0.019324	0.071795	0.004386	0.005666	0.226138														264.541	238.507	305.243		395.938	213.562
			0.883721	1	0.110811	0.256574	0.00066	0.380672	0.402048	0.070381														209.279	304.654	257.94		223.472	237.984
			0.883758	0.487179	0.232791	0.051724	0.149913	0.293794	0.161432	0.053571														267.654	290.381	285.048		338.417	213.853
			0.949664	0.309444	0.524104	0.033123	0.005229	0		0.065327														253.3	294.389	344.642		218.026	211.6
			0.736585	0.838976	0.238861	0.443599	0.074576	0.363141	0.204918	0.991031														320.958	252.91	245.516		257.872	209.207
			0.940141	0.06853	0.009174	0.317466	0.174919	0.023077	0.90015	0.280952														294.904	351.811	284.894		284.899	286.317
			0.87395	0.130139	0.579787	0.961538	0.004651	0.514403	0.645614	1														221.926	340.174	312.668		238.066	242.032
			0.821016	0.621843	0.00372	0.261308	0.013825	0.147783	0.727491	0.237415														242.601	304.455	237.38		249.067	204.728
			1	0.602493	1	0.497529	0.006993	0.151515	0.675994	0.063314														224.455	272.46	296.268		258.561	218.608
			0.846014	0.480267	0.123308	0.122637	0.372814	0	0.885081	0.026903														308.292	271.494	245.096		247.241	223.742
			0.37482	0.706593	0.309267	0.301413	0.172555	0.267857	0.407173	0.947692														280.142	257.804	226.733		221.154	233.715
			0.820189	0.338078	0.383117	0.206957	1	0.175036	0.943359	0.626882														215.825	295.951	319.911		218.736	206.559
			0.230105	0.012914	0.035714		0.101157	0.588235	0.992857	0.092464														215.156	277.401	308.537		311.51	265.955
			0.172916	0.50942	0.307213	0.833817	0.315231	0.304204	0.953704	0.402398														264.111	249.721	256.878		234.086	211.373
			0.358159	0.20303	0.503554	0.32874	0.146484	0.061852	0.878141	0.990196														236.47	228.302	305.185		280.6	241.321
			0.764706	0.684783	1	0.822886	0.542671	0.047516	0.982447	0.569277														220.621	344.752	364.839		391.987	228.612
			0.821293	0.477673	0.028807	0.853911	0.081006	0.005102	0.872982	0.173536														269.32	271.495	239.348		255.699	225.091
			0.207921	0.371247	0.783972	1	0.107335	0.25641	0.948183	0.465939														224.652	255.134	303.983		282.545	223.381
			0.168834	0.698845	0.977579	0.915892	0.04025	0.444444	0.819776	0.726829														206.883	225.371	309.445		241.523	230.562
			0.806452	0.243458	0.4175	0.772439		0.170444	1	1														239.19	294.566	273.226		292.829	211.843
			0.166914	0.343854	0.219926	0.170635	0.828746	0.186357	0.855946	1														227.582	703.634	245.685		255.069	224.638
			0.894977	0.117556	0	0.989209	0.089474	0.063291	0.931727	1														295.436	240.347	312.865		295.346	277.331
			0.959698	0.12983	0.318878	0.459384	0.778017	0.044962	0.584278	0.258423														203.943	238.888	253.429		236.513	247.149
			0.8375	0	0.316667	1	0.387442	0.140513	0.972881	0.645														339.358	543.36	277.5		234.5	203.901
			0.318851	0.128861	0.329496	0.62203	0.404651	0.022124	0.654321	0.751938														228.01	302.487	261.39		350.089	269.451
			0.585125	0.411765	0.229158	0.475836	0.021378	0.094697	0.386682	0.057949														211.115	262.387	295.265		272.869	218.728
			0.131374	0.158678	0.422287	0.679099	0.198336	0.117181	0.572987	0.23407														269.706	257.179	326.123		236.589	364.586
			0.395745	0.572868	0.215416	0.312987	0.184806	0.005576	0.989083	0.000509														250.78	277.915	233.348		245.989	227.721
			0.708171	0.433099	1	0.981855	0.196909	0.17564	0.376378	0.037736														285.403	365.892	250.751		332.909	219.298
			0.016495	0.19966	0.152684	0.893708	0.252046	0.007605	0.33607	0.350943														257.484	256.301	249.737		374.707	250.197
			0.231137	0.102954	0.122548	0.010724	0.375602	0.255885	0.12892	0														285.197	315.999	254.202		346.903	256.505
			1	0.635634	0.345455	0.46331	0.058386	0.059367	0.102138	0														264.286	434.843	273.777		232.806	225.081
			0.978462	0.66242	0.33716	0.274358	0.063454	0	0.150054	0.234491														304.371	289.929	257.877		310.249	236.736
			0.499663	0.832335	0.128337	0.517517	0.008043	0.002375	0.606276	0.390825														209.005	314.337	270.423		251.272	236
			0.018717		0.194888	0.083512	0.041037	0.02	0.292008	0.453875														237.907	252.557	270.209		277.65	230.136
			0.008688	0.736138	0.524397	0.429078	0.018868	0.003233	0.021368	0.963265														249.111	244.283	297.054		254.605	249.292
			0.241016	0.055921	0.599702	0.523268	0.080323	0	0.035264	0.933594														338.288	284.714	270.113		244.863	224.154
			0.78903	0.021078	0.201342	0.269129	0	0.40332	0.04712	0.962441														267.462	287.818	407.375		256.106	230.09
			0.068613	0.29272	0.088578	0.557596	0.013889	0.004739	0.003448	0.983553														323.918	386.573	270.029		293.435	240.284
			0.468242	0.580755	0.313651	0.737044	0.073379	0.001531	0.170903	0.244386														224.517	480.835	257.29		264.017	284.989
			0.350529	0.369723	0	0.007481	0.308007	0.113659	0.287342	0.541534														218.184	235.509	266.509		304.691	267.325
			0.191935	0.20339	0.059869	0.30369	0.386779	0	0.081511	0.191934														284.399	352.396	287.291		279.51	300.951
			1	0.046632	0.29414	0.161905	0.441645	0.170451	0.072077	0.509205														207.443	316.552	294.858		307.989	248.902
			0.257115	1	1	0.379688	0.230466	0.171875	0.008357	0.051546														315.351	330.224	334.431		346.305	214
			0.042357	0.357746	0.252299	0.486359	0.05	0.106438	0.121444	0.200368														292.815	332.479	227.517		369.921	237.823
			0.317105	0.069167	0	0.41358	0.020607	0	0.334697	0.4079														212.332	273.525	554.308		269.282	234.122
			0.610667	0.926108	0.019913	0.170732	0.067502	0.72428	0.090909	0.794425														214.746	267.253	221.112		320.24	226.112
			0.993865	0.365	0.27963	0.038778	0.341656	0.003472	0.253859	0.070111														282.904	367.31	254.279		311.617	251.411
			0.497481	0.231368	0.347713	0.204819	0.323226	1	0.764009	0.87218														277.956	326.413	216.601		313.316
			0.546662	0.041249	1	0.491525	0.298815	0.109233	0.008811	0.721477														254.706	282.059	214.983		269.464
			0.392857	0.235242	0.950451	0.894051	0.132353	0.002278	0.287586	0.127359														248.97	333.461	235.483		237.561
			0.148418	0.830189	0.536338	0.199387	0.328299	0.234923	0.062044	0.788927														214.47	332.169	292.943		233.958
			0.592133	0.877193	1	0.04878	0.361386	0.024719	0.172481	0.954268														225.726	295.567	267.925		252.886
			0.373462	0.026178	0.67115	0.120344	0.762125	0	0.33629	0.979955														227.604	225.448	350.272		286.353
			0.79661	0.87399	0.030675	0.111423	0.503983	0	0.011151	1														205.619	309.974	228.987		266.395
			0.507669	0.368817	1	0.328671	0.032946	0	0.080611	1														204.888	294.649	274.019		283.811
			0.183364	0.014461	0.23579	0.104139	0.27809	0.009679	0.112033	0.830671														217.128	286.29	225.957		269.976
			0.590376	0.02381	1	0.098039	0.038592	0	0.189135	0.879599														219.841	597.01	432.641		322.225
			0.192982	0.217292	1	0.40359	0.428571	0	0.108064	0.326902														216.741	266.611	243.754		297.695
			0.026596	0.219462	0.086326	0.051255	0.043892	0.215985	0.486957	0.307185														213.383	259.966	277.634		247.454
			1	0.014706	1	0.426497	0.024668	0.002755	0.013158	0.652174														211.004	413.024	261.525		263.422
			0.191935	0.068966		0.040978	0.016181	0.032488	0.291389	0.891403														210.755	311.646	243.073		242.2
			0.307229	0.809908	0.933649	0.033241	0.249389	0.004449	0.015152	0.502959														258.695	245.057	241.51		340.314
			0.880184	0.064133	0.214437	0.265403	0.002871	0.268485	0	0.776824														208.629	272.996	244.051		251.393
			0.74509	0.163445	0.62532	0.686992	0.216571	0.002469	0.042084	0.211055														261.061	318.047	248.215		334.814
			0.239896	0	0.977401	0.54955	0.02863	0.072469	0.064103	0														223.24	322.025	228.882		247.518
			0.498216	0.342678	0.554839	0.386997	0.137744	0	0.063737	0.091358														357.205	300.484	357.953		301.739
			0.476487	0.52235	0.365109	0.185075	0.366379	0.244485	0.102728	0.184721														310.893	261.228	256.249		300.448
			0.839024	0	0.462833	0.550781	0.079137	0	0.355212	0.253529														228.828	214.352	266.91		317.103
			0.009294	0.008929	1	0	0.222587	0.219524	0.035857	0														272.796	277.066	378.351		310.893
			0.565997	0.419545	0.783074	0.3	0.335092	0	0.004967	0.996504														217.141	225.863	226.941		287.233
			0.385302	0.289447	0.257426	0	0.579466	0.083096	0	0.004211														219.226	314.517	261.728		216.795
			0.94902	0.080561	0.422004	0.053942	0.091168	0.289206	0	0.228637														251.529	426.704	290.38		277.015
			0.343775	0.626443	1	0.004132	0.031469	0.092313	0.172964	0.043478														211.486	242.267	416.404		231.12
			0.134513	0.524313	0.162659	0.395349	0.182392	0.074862	0.144068	0														304.486	211.494	321.521
			0.258306	0.726592	0.378841	0.386029	0.007952	0.010566	0.038544	0.002899														258.027	217.937	323.515
			0.393152	0.269231	0.454861	0.046023	0.126126	0.038282	0.462264	1														214.812	213.091	231.78
			0.908724	0.026087	0.799092	0.04745	0.125844	0.045361	0.053803	0.441527														218.864	239.249	299.98
			0.681672	0.970037	0.850286	0.004902	0.088768	0	0.173877	0.494881														250.481		273.855
			1	0.089947	0.074627	0.252177	0.851373	0.014467	0.006054	0.334853														222.411		307.874
			0	0	0.316688	0.134436	0.35124	0.642473	0.030158	0.760695														277.335		320.051
			0.514286	0.248508	0.163622	0.060988	0.15258	0.128746	0.045726	0.007706														298.08		304.523
			0.085809	0.244255	0.046154	0.020452	0.071563	0	0.020759	0.381574														302.551		251.559
			0.456936	0.010274	0.024055	0.071511	0.064103	0.166893	0.167077	0.010169														281.985		319.177
			0	0.005181	0.209653	0.160391	0.165496	0.223157	0.019807	0.932458														259.517		247.12
			0.50856	0.463112	0	0.457906	0.385445	0.026194	0.006224	0.043108														319.213		286.892
			0.535516	0.015306	1	0.200121	0.46771	0.277273	0	0.986957														245.417		329.173
			0.350704	0.280538	0.868597	0	0.144485	0.278539	0.119786	1														319.406		317.206
			0.118483	0	0.653386	0.157088	0.308215	0.363555	0.039397	0.084318														216.786		264.924
			0.854167	0.413011	0.56383	0	0.398639	0.86715	0.031365	0.995816														307.606		266.078
			1	0.123469	0	0.026549	0.296689	0.115517	0.048203	0.982143														209.248		285.172
			0.637647	0.018311	0.835616	0	0.796339	0.003484	0.055118	0.966245														229.2		254.065
			0.035044	0.711694	0.488307	0.054054	0.002334	0.008	0	0.084263														212.531		227.284
			0.410218	0.182678	0	0.005487	0.165434	0.637864	0.180272	0.912698														272.952		281.055
			0.373861	0.004367	0.208333	0.050654	0	0.261905	0.049073	0.49009														218.655		319.563
			0.821456	0.256373	0.071174	0.060282	0.053184	0.292758	0.157519	0.996032														268.898		296.461
			0.282178	0	0.888789	0.030904	0.259875	0.090517	0.022587	0.7														282.608		320.48
			0.129716	0.995984	0.38342	0.004132	0.58213	0.277778	0.137969	0.106115														210.911		286.249
			0.424848	0.014042	0	0.404338	0.521352	0.015404	0.004149	0.242131														204.265		317.17
			0.541226	0.581891	0.950739	0.260374	0.225581	0.002499	0.554264	0.92268														284.724		217.717
			0.625943	0.635112	0	0.536691	0.001819	0.113861	0.216152	0.451966														231.782		246.326
			0.014881	0.5757	0.078067	0.030806	0.077125	0	0	0.209742														222.649		238.268
			0.535877	0.568662	1	0.108108	0.002869	0.421099	0.054204	0.485708														350.05		365.28
			0.531592	0.055192	0.260417	0.682927	0.000606	0.051368	0.163232	0														230.653		258.306
			1	0.407872	0.975048	0.283736	0.04034	0.402407	0.095376	0.097872														275.616		258.774
			1	0.096296	1	0.033816	0.120184	0.876676	0.013605	0.065637														287.582		346.406
			0.435941	0.174841	0.275751	0.670699	0.174807	0.007448	0.001647	0														289.781		240.562
			0.311958	0	0.433878	0.267577	0.099125	0.993724	0.025394	0														219.978		218.295
			0.948718	0.129139	0	0.21365	0.170883	0.013043	0.025703	0.192754														253.374		325.675
			0.684298	0.20197	0.321003	0.470917	0.002105	0.15098	0	0.092171														224.156		398.092
			0.807531	0.644404	0	0.22306	0.105402	0.018539	0.113159	0.252929														268.145		319.948
			0.272727	0.335358	1	0.099279	0.075359	0.302168	0.021303	0.003236														263.678		258.582
			0.448892	0.281414	0.015075	0	0.080439	0.08547	0.067857	0.568524														224.072		277.296
			0.356859	0.392535	0.014706	0.776683	0.246443	0.232131	0.042384	0.754045														258.209		363.86
			0.257525	0.98951	0.903644	0	0.282939	0.070185	0.012821	0.04907														274.215		338.073
			0.723214	0.350866	0.373541	0.337551	0	0.035673	0.030612	0														264.333		330.266
			0.522053	0.153553	0	0.389227	0.568528	0.058765	0.016621	0.133333														298.959		293.332
			0.480464	0.615286	0.356436	0.097222	0.18896	0.209911	0.07044	0.19														254.87		284.72
			0.78523	0.453159	0	0.169046	0.217348	0.134172	0.327084	0.381738														263.798		282.565
			0.006452	0.269388	0.103093	0.248584	0.368421	0.01	0	0.945455														270.101		341.791
			0.269551	0.922046	0.286727	0.065693	0.216064	0.260518	0.488048	0.538058														242.676		345.034
			0.773726	0	0	0.58134	0.105827	0.021368	0.39374	0.226044														242.561		296.561
			0.860104	0.462736	0	0.178539	0.175599	0.730061	0.007407	0.384244														242.279		245.966
			0.130548	0	0.038986	0	0	0.974135	0.012579	0.415998														250.714		245.134
			0.410379	0.234814	0	0.180761	0.008734	0.997253	0.185	0.181185														265.287		222.017
			0.138047	0.371385	0.051282	0.177751	0.088011	0.189655	0.091108	0.715084														209.432		298.178
			0.694149	0.30303	0	0.067345	0.019704	0.056437	0.390368	0.235066														274.314		258.079
			0.161335	0.533074	0.629372	0.566874	0.8322	0.388889	0.144673	0.823529														227.155		360.932
			0.663744	0.116319	0.128781	0.288978	0.047059	0.920114	0.193506	0.048649														219.027		318.509
			0.752941	0.786538	0.055118	0.018613	0.036541	0.871589	0.078767	0.108209														288.523		312.286
			0	0.066683	0.310447	0.392128	0.011883	0.521724	0.591351	0.28877														299.115		324.115
			0.914141	0.701763	0	0.440908	0.017654	0.779048	0.148354	0.810467														240.165		308.415
			0.016667	0.383333	0.116279	0.104773	0.303794	0.931765	0.007143	0.004274														262.555		294.191
			1	0.128846	0.988142	0.459677	0.005102	0.917293	0.008588	0.319985														258.131		249.863
			0.15547	0.214575	0.199282	0.022707	0.078196	0.947905	0.092293	0.989899														333.22		261.68
			0.930348	0	0.165803	0.061333	0.186706	0.497992	0.239063	0.267552														218.114		245.711
			0.002833	0.103093	0.689189	0.108736	0.025346	0.951881	0.184084	0.006757														290.802		397.225
			0.909348	0.121013	0	0.016598	0.187647	0.538441	0.250345	0.67792														246.682		341.181
			0.56941	0.065517	0.28616	0.234133	0.117647	1	0.346208	0.273081														270.185		222.502
			0.190745	0.580952	0.160443	0.316692	0.049296	0.730337	0.235004	0.968912														244.325		290.421
			0.667263	0.099042	0	0.661538	0.27899	0.942308	0.203321	0.195711														263.816		256.141
			0.735714	0.801	0.006116	0	0.179053	0.604762	0.075067	0.844298														254.567		273.883
			0.990196	0.004231	0.415241	0.228848	0.166774	1	0.568894	0.255669														264.235		238.995
			0.591222	0.004762	0	0.090862	0	0.292929	0.050915	0.001483														256.633		310.619
			0.180952	0.238525	0.564653	0.013627	0.206311	0.832732	0.275391	0.979167														255.294		293.256
			0.430591	0.506449	0.94382	0.104398	0.152661	0.732456	0.195591	0.350954														266.5		300.789
			0.008621	0.006826	0.197248	0.507143	0.089362	0.861395	0.261381	0.248462														320.335		264.099
			0.765381	0.013047	0.411882	0.004329	0.010033	0.880441	0.247484	0.891626														275.584		299.916
			0.93133	0.512178	0.002747	0.013474	0.261882	0.966539	0.064838	0.025948														299.686		235.76
			0.961039	0.015924	0.113636	0.506903	0.493943	0.99418	0.051136															254.227		232.972
			0.757437	0.229508	0.162562	0.053362	0		0.143541	1														246.82		340.607
			0.935282	0.216312	0.013453	0.355426	0.183317		0.706219	0.81233														352.139		283.506
			0.208481	0.409483	1	0.238874	0		0.017241	0.637549														269.671		272.023
			0.349558	0	0.136364	0.110694	0.083438		0.316394	0.481494														253.656		260.736
			0.217004	0.004115	0	0.819095	0.215507		0.375565	0.640461														268.224		359.008
			0.790301	0.018447	0	0.010909	0.549315		0.392336	0.25731														349.118		243
			0.946043	0.285156	0	0.020488	0.335155		0.565217	0.445424														303.637		236.585
			0.980716	0.311688	0.210784	0.655477	0.03719		0	0.015228														268.199		267.534
			0.718391	0.011538	0.065963	0.212666	0.411537			1														266.956		231.3
			0.973587	0.282016	0.327343	0.584358	0.295501			0														286.911		237.506
			0.041509	0.680412	0.014778	0	0.001332			0.034467																257.608
			0.960976	0.129787	0.034314	0.004308	0.069649			0.267857																238.348
			0.579935	0.00436	0.406557	0.292315	0.005634			0.002597																283.84
			0.02974	0.025262	0.362211	0.130529	0.052527			0.006329																253.473
			0.985507	0.528058	0.742035	0.072	0.20542			0.966102																310.673
			0.511513	0.661568	0.69162	0.028875	0.049608			0.325203																223.943
			0.923617	0.190886	0	0.576627	0.002639			1																303.211
			0.349381	0.406978	0	1	0.145646			1																258.672
			0.309735	0.617143	0.521684	0.66954	0.163793			0.324548																341.31
			0.980676	0.442276	0	0.033175	0.00489			0.647293																308.437
			0.932735	0.055085	0.277778	0.02439	0			0																215.518
			0.855037	0.232337	0	0.087712	0.061915			0																209.971
			0.238397	0.511743	0.088889	0.206468	0.253644			0.122172
				0.268487	0	0.270202	0.020179			0.014634
			0.851948	0.06713	0.070393	0.270134	0.199528			0.119898
			0.280952	0.019512	0.070093	0.425871	0.010551			0
			0.444915	0	0.138767	0.152239	0			0.116603
			0.742821	0.96124	0.595238	0.889376	0.317241			0.146683
			0.549059	0.851471	0	0.208707	0.00436			0.018605
			1	0.014706	0.050217	0.731183	0.042041			0.149378
			0.751927	0.015306	0.675065	0.532383	0.257758			0.270646
			0.755541	0.034803	0	0.937294	0.159567			0.291496
			0.402094	0.05614	1	0	0.176056			0.084192
			0.917763	0.005566	0	0.208955	0			0.004405
			0.957265	0.836735	0.004292	0	0.009132			0.019949
			0.128866	0.086399	0	0.914956	0.017328			0.438356
			0.70625	0.054747	0.132075	0.006452	0.276025			0.060377
			0.731818	0.494359	0.96	0.613861	0.126253			0.00161
			0.211359	0.413059	0.053435	1	0.013699			0.059282
			0.423787	0.013875	0.32266	0.474756	0.074247			0.413953
			0.517483	0.237154	0	0	0			0.315781
			0.57346	0	0.143411	0.232303	0.02914			0.210084
			0.869565	0.046667	0.023256	0.496465	0			0.007407
			0.954096	0.680412	1	1	0.04419			0.559471
			0.167322	0.175593	0.770388	0.601818	0.234115			0.067416
			0	0.273639	0.431227	0.030556	0.594048			0.208351
			0.798232	0.312165	0.009852	0.031348	0.277891			0.488321
			0.677083	0.007078	0.162745	0.836072	0.241234			0.517867
			0.875	0.343018	0.046632	0.532229	0.783607			0.005945
			0.628986	0.117401	0.975455	0.150066	0.460171			0.289063
			0.718447	0.467469	0.08125	0.229965	0.140271			0.225825
			0.328444	1	1	0.020764	0.992895			0
			0.438558	0.37633	0.426	0.369771	0.014862			0.295463
			0.490323	0.457305	0	0.089333	0			0.063752
			0.752063	0.190779	0.855178	0.231707	0.017241			0.108538
			0.784232	0.005903	1	0.123276	0.081024			0.252212
			0.46888	0	0.219653	0.222824	0.750649			0.009099
			0.124528	0.560314	0.720414	0	0.008969			1
			0.004405	0.182667	0.142442	0.677778	0.026772			0.047217
			0.298362	0.97006	0.527523	0.355713	0.004464			0.173174
			0.899248	0.238561	0	0.345036	1			0.094697
			0	0.052343	0	0.817246	0.028782			0
			0.859375	0.261895	0.808285	0.473446	0.088908			0
			0.712644	0.26283	0.510554	1	0.472165			0.156831
			0.47006	0.234423	0.004184	0.228326	0.080816			0.11
			0.148837	0.163098	0.008299	0.076923	0.20972			0.055319
			0.766497	0	0.092125	0.645427	0.058442			0.530864
			0.434636	0.388664	0.078358	1	0.149655			0.075419
			0.780802	0.266278	0	0.8627	0.084842			0.103504
			0.671924	0.618102	0.301205	0.278075	0.049628			0.121951
			0	0.343681	0	0.713024	0.013761			0.616639
			0.81106	0.01222	0.488746	0.94363				0.132637
			0.316267	0.178571	1	0.915709				0.726351
			0.8	0.180905	0					0.436275
			0.179237	0.567305	0.009346					0.156098
			0.314566	0.060307	0.719651					0
			0.652651	0.815421	1					0.180982
			0.585544	0.067308	0.436979					0.089676
			0.136364	0.420158	0.650983					0.504451
			0.333551	0.691463	0.106719					0.177686
			0.52264	0.19639	1					1
			0.664444	0.025346	0.100877					0.053743
			0.232365	0.487897	0.413223					0.048649
			0.69546	0.132267	1					0.022556
			0.398542	0.357977	0.340509					0
			0.182679	0.512953	0.625083					0.499237
			0.321596	0	0.288991					0.399682
			0.270349	0.103876	0.075092					0.172697
			0.54	0.77	0.061033					0.060824
			0.308444	0	0.689317					0.142176
			0.003676	0.010952	0.483577					0.362664
			0.864979	0.37313	0.374251					0.242119
			0.213781	0.284852	0.296433					0
			0	0.234273	0.833017					0
			0.261837	0.408387	0					0.320574
			0.186869	0	0.612039					0.290099
			0.689394	0.128801	0.581565					0.132286
			0.136141	0.115428	0					0.115277
			0.556061	0.596565	0.009479					0.584201
			0.004149	0.794497	0					0.054622
			0	0.659794	0.715368					0.098928
			0.369838	0.103912	0.56217					0.694357
			0.190476	0.081916	0					0.123457
			0.173375	0.550896	1					0.08135
			0.318615	0.113685	0.139013					0.015
			0.093583	0.389892	0.643821					0.253589
			0.649234	0.182324	0.76248					0.642689
			0.697551	0.62631	0.712389					0
			0.419089	0.313776	0.791803					0.036585
			0.299751	0.111492	0					0
			0.867365	0.006508	0.710059					0.04646
			0.721393	0.023244	0.93531					0.281346
			0	0.182208	0					0.249386
			0.570015	0.503368	0.215884					0.006757
			0.741433	0.223598	0.096264					0.035351
			0.453793	0	0.121457					0.001003
			0.478867	0.102394	0.045455					0.14078
			0.47185	0.033175	0.197832					0.009211
			0.269231	0.15321	0.031111					0.446639
			0.324551	0.04	1					0.001931
			0.390041	0.661392	0.85049					0.278689
			0.5786	0.007519	0.005333					0.285714
			0.346575	0.042283	0.838954					0.439689
			0.019868	0	0					0.22378
			0.434951	0.541126	0.973113					0.052883
			0.808511	0.478495	0.977011					0
			0.862745	0.171429	0.120536					0.133586
			0.765823	0.015677	0.363636					0.237624
			0.012167	0.984	0.711124					0.384947
			0.168243	0.998464	0.759255					0.996139
			0.395349	0.536492	0.74216					0
			0.00464	0.641791	0.744582					0
			0.586957	1	0.147392					0.227173
			0	0.261029	0.68056					0.398458
			0.15		0.821486					0.293333
			0.65529		0.602065					0.000943
			0.17902		0					0.811275
			0.65625		0.57772					0.244519
			0.775362		1					0.403718
			0.009615		0.02439					0.777063
			0		0.910714					0.729064
			0.84434		0.265425					0.241651
			0.183538		0.855843					0.37931
			0.084848		0.698565					0
			0.4634		0					0.171249
			0.413598		0.012605					0.242017
			0.425461		0.029748					0.002312
			0.789256		0.392344					0.013021
			0.332425		0.164557					0.016544
			0.419811		0.614652					0.512195
			0.385833		0.054264					0.049133
			0.378625		0					0.100241
			0.34584		0.430792					0.077912
			0.560064		0.617614					0.105158
			0.384358		0					0.21789
			1		0.905204					0
			0.593023		0.981043					0.213476
			0.238144		0					0
			0.367446		0.702767					0.26242
			0.287442		0.540146					0.007724
			0.766745		0.479319					0.227473
			0.545		0.844262					0.083815
			1		0.792954					0.019844
			0		0.351648					0.057782
			0.671668		0.786593					0.596226
			0.613065		0.741107					0.265403
			0.238642		0.630971					0.867925
			0.890244		0.898089					0.049907
			0.897959		0.235632					0.011431
			0.756039		0					0.378238
			0.454642		0.67426					0.198665
			0.92564		0.023148					1
			0.786903		0.099138					0.171358
			0		0					0.840989
			0.078697		0					0.026676
			0.710576		1					0.305187
			0.962825		0.010417					0
			0.415827		0.662785					0.004405
			0.278442		0.005076					0.414376
			0.00805		0.03504					0
			0.045098		0.1875					0.302469
			0.442105		0.483029					0
			0.432918		0.180516					0.117925
			0		0.296804					0.564972
			0.420673		0.441945					0.83871
			0.891986		0.134454					0.270386
			0.085809		0.700938					0.770138
			0.152256		0.711347					0.253333
			0		0.242574					0.697205
			0.171809		0					0.060591
			0.318429		0.018018					0.723404
			0.113978		0.596899					1
			0.62853		0.011494					0.003497
			0.211268		0					0.335616
			0.003717		0.172727					0.287066
			0.77894		0					0.890547
			0.296407		0.124937					0.794837
			1		0.332564					0.798319
			0.375		0.691327					0.464396
			0.228713		0.035088					0.157967
			0.02584		0.978006					0.817427
			0.225187		0.258772					0.420818
			0.755708		0.671827					0.367347
			1		0.009756					0.387387
			0.004505		0.682156					0.138173
			0.687272		0					0.703804
			0.598891		0.181347					0.837736
			0.436709		0.435212					0.233668
			0.62952		0.016018					0.735465
			0		1					0.066429
			0.475538		0.798742					0.272472
			0.480922		0.574211					0.274597
			0.274678		0.011905					0.612821
			0.562373		1					0
			0.353108		0.481865					0.96124
			0.769694		0.15544					0.762622
			0.271858		0.726027					0.029605
			0.865522		0					0.726937
			0.755319		0.574035					0.234998
			0.333696		0.602941					0.392806
			0.333012		0.003817					0.555556
			0.980769		0.326431					0.780488
			0.237015		0.188841					0.807432
			0.034296		0.005479					0.162648
			0.081967		0.490909					0
			0.215101		0.945205					0.174267
			0.440889		0.987362					0.007634
			0.972696		0.758929					0.087347
			1		0					0.327206
					0.154802					0.753731
					0.696456					0.542056
					0.257447					0.707645
					0.570742					0.810976
					0.008403					0.103093
					0.367043					0.947368
					0.516129					0.172728
					0.722222					0.861386
					0.022727					0
					0.625135					0.237705
					0.658513					0.534392
					1					0.385906
					1					0.720721
					0.819399					0.035533
					0.384844					0.927162
					0.605263					0.654902
					0.307905					0.636478
					0.385542					0.036156
					0.89557					0.90967
					1					0
					1					0.978754
					0.005025					0
					0.422948					0.000888
					0.724951					0.898477
					0.05168					0.935185
					0.432083					0.81338
					0.679707					0.781481
					0.763409					0.129463
					1					0.692308
					0.856767					0.770677
					1					0.670028
					0.005					0.829596
					0.060606					0.809612
					0.814583					0.694064
					0.019763					0.041586
					1					0
					0.516236					0.054622
					0.680244					0.109855
					0.305225					0.95
					0.776119					0.45977
					0.274247					0.889597
					0.815292					0.0842
					0.998172					0.380318
					1					0.00312
					0.36962					0.069514
					0.786765					0.919431
					0.019802					0.031909
					0.010067					0.480699
					0.737646					0.931818
					0.219542					0.709989
					0.652366					0.314344
					0.523207					0.190045
					0					0.183189
					0.310204					0.264382
					0.66436					0.617857
					0.96422					0
					0.021583					0.4573
					0.029304					0
					1					0.021186
					0.505119					0
					0.748918					0.01581
					0.979487					0.339912
					0					0.328691
					0.418251					0.386488
					1					0.051903
					0.390307					0.286642
					1					0.010336
					1					0.127341
					0.514932					0
					0.911824					0.154881
					0					0.172475
					0.263158					0.296818
					0.268047					0.917969
					0.809783					1
					1					0.070802
					1					0
					0.837725					0.021758
					0.991385					0.655072
					0.22593					0
					0.142222					0.994083
					1					0.063107
					0.358884					0.319444
					0.98744					0.365197
					1					0.042923
					0.047359					0
					0.622047					0.990698
					0.243028					0.0175
					1					0.420561
					0.997768					0.585551
					0.276596					0.550795
					0.004464					0.110327
					0.205159					0.057627
					0.44507					0
					1					0.355351
					0.425					0.098519
					0.388049					0.996875
					0.880165					0.712418
					0.011484					0.976109
					1					0.366534
					0					1
					0.83959					0.232517
					0.092965					0
					0.51985					0.213038
					0.284135					0.283333
					0.287129					0
					0					0.358516
					0.321782					0.251664
					0.392041					0.422782
					0.918103					0.047727
					1					0.186391
					0.559809					0.000833
					0.798817					0
					0.197072					0.146699
					0.134513					0.637631
					0.366496					0.067961
					0					1
					0.220103					0.038807
					0.232602					0.023762
					0.329983					0.06746
					0.065502					0.673759
					0.336767					0.226877
					0.468006					0.700748
					0.48625					0.23486
					0.3812					0
					0.210606					0.990338
					0					0.413242
					0.778481					0.229895
					0.980226					0.314908
					0.027692					0.395829
					0.713287					0.570564
					0.833902					1
					1					0.136344
					0					0
					1					0.818627
					0.451421					0.430809
					0.072243					0.008511
					0.652846					0.187898
					0.872684					0.059908
					0.056452					0.402067
					0.59					0.098063
					0.859043					0.011594
					0.672324					0
					0.584433					0.790514
					1					0.650069
					0.266055					0.542105
					0.265934					0.879725
					0.064417					0.077213
					0.422881					0.498894
					0.002075					0.087952
					0					1
					0					0.810484
					1					0.124514
					1					0.14175
					0.419643					0.006941
					1					0.01214
					0.201201					0.525063
					1					0.072222
					0.53616					0.311326
					0.178826					0.353207
					0.386667					0.82287
					0.818182					0.002865
					0.80402					0
					0.336706					0.323077
					0.306122					0.151751
					0.5					0.04886
					0.183849					0.732265
					0.125786					0.835031
					0.594714					0.409203
					0.455476					0
					0.340393					0.744108
					0.810621					0.013274
					0.531365					0.259605
					0					0.582237
					0.454545					0.437722
					0.641266					0.273851
					0.991111					0.713147
					0.718894					0.154357
					0					0.007979
					0.248692					0.042092
					0.429819					0.098309
					0.895447					0.10989
					1					0.155216
					0.469496					0.006173
					0.092233					0.300182
					0.147309					0.10396
					0.508929					0.252874
					0.198529					0.190355
					0.312861					0.143863
					0.948617					1
					0.219128
					0.376507
					0.427536
					0.616071
					0.585561
					1
					1
					0.145631
					0.993785
					0.991416
					0.374322
					1
					1
					0.195652
					1
					1
					1
					0.282857
					1
					1
					1

## Sheet: Figure 5
snRNAseq raw data are given in Supplementary Table 1
Raw data was uploaded to Gene expression Omnibus (GSE208683)
Figure5e										Figure5i
Cell type proportions										Cst7 in situ hybridisation									Medians
	5xFAD1	5xFAD2	CnpKO_1	CnpKO_2	CnpKO5xFAD_1	CnpKO5xFAD_2	WT_1	WT_2		Plaque proximal 5xFAD	Plaque proximal 5xFAD CNP KO	Plaque distal 5xFAD	Plaque distal 5xFAD CNP KO	plaque-free 5xFAD	plaque-free 5xFAD CNP KO	WT	CNP KO		5xFAD plaque proximal	CNP KO 5xFAD plaque proximal	5xFAD plaque distal	CNP KO 5xFAD plaque distal	plaque free 5xFAD	plaque free CNP KO 5xFAD
AD_DAM	184	127	14	5	143	112	1	0		0	7	0	4	0	3	5	12		14	12	3	8	2	3
Myelin_DAM	5	7	83	36	67	49	1	0		1	33	0	11	0	2	1	4		12	12.5	2	7	2.5	4
MyTE	47	30	59	20	47	53	11	3		2	12	0	3	0	5	4	5		12	13	5	10	3	5
Macrophages	57	26	10	12	24	26	31	19		3	10	0	8	0	0	2	3
Homeostatic	199	150	106	64	123	137	155	48		3	5	0	8	0	2	3	0
										4	9	0	9	0	3	1	1
										4	9	1	3	0	1	2	4
										4	12	1	3	0	5	2	3
										4	10	1	8	1	10	0	1
										5	12	1	7	1	1	1	3
										5	37	2	12	1	3	0	1
										5	24	2	17	1	5	1	2
										5	7	2	7	1	5	1	2
										5	10	2	9	1	2	2	2
										6	2	2	11	2	5	4	3
										6	6	2	12	2	0	1	2
										6	9	2	8	2	2	3	1
										6	6	2	8	2	3	0	3
										7	1	2	21	2	0	2	3
										8	9	3	11	2	1	3	0
										8	9	3	6	2	3	0	4
										8	9	3	7	2	3	0	1
										8	17	3	4	3	3	1	1
										9	22	4	3	3	5	2	4
										9	23	4	9	3	7	2	0
										10	16	4	13	3	0	0	0
										10	24	4	16	3	3	1	0
										11	25	5	2	3	6	0	0
										12	11	6	8	3	3	1	6
										12	10	6	8	3	2	3	12
										12	15	8	5	3	1	1	2
										12	12	9	4	3	3	1	1
										12	20	10	3	3	3	5	1
										12	33	1	10	3	4	2	1
										13	13	2	12	3	2	4	2
										13	9	2	4	4	1	0	7
										14	10	2	5	4	0	1	2
										15	10	2	13	4	0	0	3
										15	14	3	13	4	1	2	0
										15	18	3	4	4	2	1	2
										15	10	4	6	5	5	4	1
										15	11	4	5	5	4	2	1
										16	7	5	14	6	1	2	3
										16	5	0	17	14	2	1	4
										16	10	1	8	0	3	4	3
										16	15	1	5	0	2	1	1
										16	9	2	22	0	4	1	2
										18	14	2	8	0	4	2	2
										22	3	4	10	0	6	2	1
										22	27	4	10	0	3	1	2
										22	30	4	4	0	4	1	3
										23	16	5	2	0	3	1	1
										23	13	5	9	0	5	0	2
										24	15	6	3	0	7	1	3
										26	14	0	19	1	4	3	0
										27	26	1	23	1	11	2	2
										40	7	2	4	1	7	1	0
										50	8	3	1	1	5	4	1
										8	20	5	0	1	6	3	2
										6	21	7	2	1	4	4	0
										10	1	8	11	1	9	2	2
										14	6	10	1	1	4	3
										16	17	0	2	1	5	3
										8	7	9	5	1	4
										9	7	3	0	1	6
										6	9	5	12	2	5
										12	17	5	3	2	4
										14	4	19	8	2	4
										4	17	3	2	2	11
										7	12	6	5	2	6
										15	9		15	2	0
										13	10	14	4	2	3
										13	23	4	2	2	9
										5	13	0		3	3
										7	9	2	11	3	3
										16	3	20	3	4	8
										11	14	21	5	4	1
										14	10	3	12	4	3
										6	7	3	7	4	1
										7	14	3	12	4	3
										10	12	4	20	4	5
										8	3	5	8	4	4
										12	16	2	5	4	3
										2	15	5	4	5	4
										11	14	7	2	5	2
										7	13	5	6	6	2
										16	25	5	16	6	2
										4	5	6	10	6	5
										14	9	4	24	7	5
										18	24	6	17	2	5
										14	18	12	9	5	3
										19	7		9	3	3
										19	13	11	10		0
										21	8	5	6	4	3
										22	23	3	15	2	4
										25	10	6	7	1	9
										26	27	11	10	3	7
										16	5	5	7	4	7
										24	6	12	13	4	2
										18	14	5	8	4	4
										20	9	5	10	6	5
										22	25	14	3	3	4
										22	27	4	4	2	8
										27	18	2	13	5	10
										32	11	7	8	4	8
										33	17	2	16	1	5
										51	10	5	4	5	8
										5	18	5	5	0	0
										5	8	7	4	4	2
										5	14	6	10	1	0
										5	9	16	11	5	1
										5	12	6	12	5	6
										6	21	4	4	1	1
										7	19		20	0	4
										7	16		4	0	2
										7	20		5	3	5
										7	15		5	5	0
										7	13		5	4	2
										7	9		15	2	6
										8	23		4		3
										8	11		4	4	5
										8	7		10	2
										8	10		4	1	4
										9	12		4	1	4
										9	23		4	4	3
										10	13		8	8	8
										10	23		6	6	5
										10	29		34	2	6
										10	13		17	2	8
										11	9		21	1	5
										11	11		14		6
										11	10		7		0
										11	14		10		4
										12	13		23		5
										12	14		8		4
										12			16		7
										12			44		6
										13			16		9
										13			16		3
										15			5		5
										17			20		3
										17			8		10
										17			34		2
										18			9		10
										18			14		2
										18			13		5
										19			5		3
										20			4		5
										20					1
										21			14		14
										21			22		8
										22			4		7
										22			8		9
										23			7		6
										23			2		6
										23			5		4
										23			9		4
										25			9		5
										30			6		7
										42			14		4
										51			3		2
													9		10
													5		6
													10		5
													4		8
													4		4
													11		6
													12		5
													4		11
													10		0
													14		3
													17		4
													20		5
													21		3
													8		5
													14		7
													7		8
													11		6
													3		5
													10		6
													11		7
													33		5
													4		4
													10		6
													8		7
													4

## Sheet: Extended Data Figure 1
	Extended Data Figure 1b
	CNP/PLP coverage (%)			Iba1 coverage (%)
	Non-AD	AD		Non-AD	AD
	18.268	9.086		0.732	3.104
	28.451	6.027		1.254	2.292
	18.062	10.032		0.992	1.47
	Figure 1e
	CTX myelin+ area
	3m WT	WT 6m	24m WT	3m Cnp-/-	6m CNP-/-	3m PLP-/-	6m PLP-/- 6m
	21.746	22.714	16.445	21.8	10.28	18.9395	14.456
	24.0415	30.644	19.352	19.254	14.49	19.0145	12.797
	23.552	27.462	12.476	17.02	11.368	15.9065	13.181
	CTX GFAP+ area
	3m WT	WT 6m	24m WT	3m Cnp-/-	6m CNP-/-	3m PLP-/-	6m PLP-/- 6m
	0.0065	0.0885	0.334	0.6875	0.9375	0.094	0.136
	0.0935	0.1395	0.549	0.811	0.727	0.087	0.663
	0.0125	0.023	0.1685	0.396	1.7315	0.111	0.1605
	CTX Iba1+ area
	3m WT	WT 6m	24m WT	3m Cnp-/-	6m CNP-/-	3m PLP-/-	6m PLP-/- 6m
	0.5075	0.5955	1.2335	0.456	1.52	0.7615	1.671
	0.466	0.464	1.1215	0.7965	1.579	0.846	2.087
	0.721	0.3325	0.9325	1.7225	2.179	0.825	0.986
	CC GFAP+ area
	3m WT	WT 6m	24m WT	3m Cnp-/-	6m CNP-/-	3m PLP-/-	6m PLP-/- 6m
	2.006	1.247	3.73	3.318	7.747	3.1105	5.6335
	1.587	0.928	2.2945	4.0435	4.7075	1.965	8.142
	1.0515	0.81	2.34	2.541	11.0555	2.221	6.8
	CC Iba1+ area
	3m WT	WT 6m	24m WT	3m Cnp-/-	6m CNP-/-	3m PLP-/-	6m PLP-/- 6m
	0.951	0.3895	2.064	1.3545	4.559	2.9375	5.3855
	0.647	0.079	1.809	3.163	3.6705	3.706	3.974
	1.041	0.272	2.733	2.376	12.099	2.771	4.7885

## Sheet: Extended Data Figure 2
	Figure 2d							Extended Data Figure 2e					Extended Data Figure 2f					Extended Data Figure 2 h
	LSM amyloid analysis in 6m PLPKO 5xFAD							LSM amyloid analysis in 3m CNP KO 5xFAD					LSM amyloid analysis in 3m PLP KO 5xFAD					LSM amyloid analysis CNP KO APP NLGF
	Plaque count							Plaque count					Plaque count					Volume covered (%)
	Hip Ctrl	Hip KO	Ctx Ctrl	Ctx KO	Alv Ctrl	Alv KO		Hip Ctrl	Hip KO	Ctx Ctrl	Ctx KO		Hip Ctrl	Hip KO	Ctx Ctrl	Ctx KO		Ctrl NLGF	Cnp-/- NLGF
	0.99171	1.25023	0.869376	1.40878	1.02096	2.33658		1.45408	1.22317	0.927179	0.749355		0.780767	0.766411	0.603615	0.503738		0.140434	0.278435
	1.08131	0.862809	1.05423	1.01753	0.911192	1.63008		0.761495	1.13855	0.871762	0.953218		1.54564	0.962648	1.64738	0.334761		0.216433	0.398412
	0.920395	1.42832	0.968198	2.01443	0.770056	2.41664		0.528604	0.709864	1.40842	0.998843		0.661185	1.10927	0.485737	1.62503		0.136788	0.440633
	0.658754	1.54954	0.752612	1.85506	0.927699	1.95939		0.952384	0.878745	1.03052	1.48958		1.0124		1.26326
	0.959371	1.45253	0.978995	1.4897	0.765104	1.88016		1.30344	0.204052	0.762115	0.309431
	0.950066	1.39787	1.0591	1.31192	0.638825	2.18967							Plaque density
	1.04591		0.974269		1.20007			Plaque density					Hip Ctrl	Hip KO	Ctx Ctrl	Ctx KO
	1.23403		1.29771		1.34863			Hip Ctrl	Hip KO	Ctx Ctrl	Ctx KO		0.738904	1.26773	0.639001	0.657539
	1.15861		1.13326		1.00776			0.873034	1.15988	0.885636	0.796447		2.0578	1.01663	1.7327	0.383095
	0.999844		0.912255		1.40971			0.927689	0.98499	0.900451	1.01292		0.69086	2.12065	0.56453	1.64434
								0.904257	0.962238	1.53228	1.01511		0.512433		1.06377
	Plaque density							1.06615	1.31267	0.980351	1.48173
	Hip Ctrl	Hip KO	Ctx Ctrl	Ctx KO	Alv Ctrl	Alv KO		1.22887	0.381467	0.701284	0.321787		Total plaque volume
	0.863753	1.19613	0.76053	1.31523	0.883782	2.13898							Hip Ctrl	Hip KO	Ctx Ctrl	Ctx KO
	1.0709	1.22194	0.9882	1.34439	0.884475	1.86169		Total plaque volume					0.487516	0.821045	0.469065	0.391524
	1.20213	1.25988	1.2801	1.82716	1.06829	1.84782		Hip Ctrl	Hip KO	Ctx Ctrl	Ctx KO		2.68801	0.827037	2.2924	0.194504
	0.902278	1.1985	0.935919	1.41832	1.03405	1.5442		1.26289	1.204	1.75488	0.450585		0.385992	1.98796	0.364162	2.55707
	0.998627	1.17213	0.992334	1.21805	0.80545	1.71924		0.632467	0.969759	0.648677	0.643714		0.438479		0.874369
	0.837812	1.11417	0.988538	1.08992	0.629345	1.62464		0.466111	0.595215	0.617489	0.584644
	1.28976		1.20755		1.56323			1.02011	1.29511	1.13248	1.63212		Percentage volume
	0.908784		0.923502		0.836845			1.61842	0.0815479	0.846474	0.0826903		Hip Ctrl	Hip KO	Ctx Ctrl	Ctx KO
	1.00037		0.99391		0.898184								0.738904	1.26773	0.861087	0.861329
	0.925589		0.929416		1.39634			Percentage volume					2.0578	1.01663	1.54148	0.644074
								Hip Ctrl	Hip KO	Ctx Ctrl	Ctx KO		0.69086	2.12065	0.830841	1.74311
	Total plaque volume							1.23907	1.38478	1.70043	0.48581		0.512433		0.766593
	Hip Ctrl	Hip KO	Ctx Ctrl	Ctx KO	Alv Ctrl	Alv KO		0.689522	1.09462	0.679691	0.693895
	0.96712	1.39376	0.69369	1.22329	0.937155	2.61538		0.466553	0.666708	0.681481	0.602738		Plaque size
	1.20396	0.93965	1.09321	0.750784	0.805499	1.56906		0.991085	1.12589	1.09289	1.64694		Hip Ctrl	Hip KO	Ctx Ctrl	Ctx KO
	0.918626	1.70864	0.926117	1.85083	0.961352	2.87864		1.56342	0.0759759	0.790147	0.087233		0.508631	1.11811	0.488358	0.502619
	0.671773	1.67641	0.556679	2.28799	1.11298	2.36245							2.69227	0.91798	2.37128	0.218909
	1.21242	1.59187	1.05971	1.38866	0.854532	2.10071		Plaque size					0.446156	2.08906	0.41624	2.5447
	0.71079	1.55419	1.00288	1.21264	0.480262	2.67358		Hip Ctrl	Hip KO	Ctx Ctrl	Ctx KO		0.352946		0.724118
	0.983923		1.00963		1.0676			1.45408	1.22317	1.79069	0.568886
	1.31572		1.44986		1.46517			0.761495	1.13855	0.70399	0.638905
	1.20466		1.24855		1.02801			0.528604	0.709864	0.414794	0.553772
	0.811009		0.959663		1.28743			0.952384	0.878745	1.03971	1.03663
								1.30344	0.204052	1.05082	0.252829
	Plaque size
	Hip Ctrl	Hip KO	Ctx Ctrl	Ctx KO	Alv Ctrl	Alv KO
	0.977531	1.11747	0.808614	0.879975	0.915338	1.11618
	1.11608	1.09166	1.05089	0.74774	0.881526	0.959868
	1.00046	1.19911	0.96936	0.931102	1.24492	1.18783
	1.02219	1.08446	0.749578	1.24992	1.19635	1.20232
	1.26678	1.09855	1.09696	0.944673	1.11375	1.11417
	0.749933	1.11448	0.959612	0.936712	0.749681	1.21757
	0.942977		1.05019		0.887126
	1.06875		1.13223		1.08337
	1.04223		1.11651		1.01724
	0.813071		1.06607		0.910702

## Sheet: Extended Data Figure 3
	Extended Data Figure 3b								Extended Data Figure 3c											Extended Data Figure 3e				Extended Data Figure 3g				Extended Data Figure 3k					Extended Data Figure 3l					Extended Data Figure 3n
																				protein abundance/total protein
	CC/number of myelinated axons				cingulate cortex/number of myelinated axons				G-ratios mean				G-ratios WT		G-ratios NLGF		G-ratios 5xFAD			MBP hemisphere				DG MBP+ area(%)				CA1 PLP+ area(%)					CA1 CNP+ area(%)					EPM open arm time					Y maze arm visits					Clasping score
	WT	5xFAD	NLGF		WT	5xFAD	NLGF		WT	NLGF	5xFAD		axon caliber	g-ratio	axon caliber	g-ratio	axon caliber	g-ratio		wt	5xFAD	APP-NLGF		WT	NLGF	5xFAD		WT	5xFAD	Cnp-/-	Cnp-/-5xFAD		WT	5xFAD	Plp-/-	Plp-/-5xFAD		WT	5xFAD	Cnp-/-	Cnp-/-5xFAD		WT	5xFAD	Cnp-/-	Cnp-/-5xFAD		WT	5xFAD
	521	577	646		5	32	41		0.688662	0.700174	0.649736		0.431153	0.716997	0.833016	0.791023	0.984345	0.707572		1.65192	0.994016	0.741328		18.77	20.309	13.1215		5.5245	6.777	5.57067	3.542		10.191	9.305	10.628	5.626		12.8	0	136.9	235.7		15	10	32	42		0	1
	481	530	584		33	16	23		0.674222	0.701119	0.7022		0.593875	0.742828	0.4267	0.682494	0.854892	0.70344		0.804623	0.862307	0.914792		20.032	17.1255	24.3625		6.5465	6.9415	4.1225	2.763		8.0305	11.756	5.256	5.2715		0	66.8	59.1	159.3		17	17	35	54		1	0
	519	563	463		24	28	6		0.69049	0.724574	0.701106		0.868925	0.729928	0.478731	0.718164	0.84666	0.651356		0.850372	0.82927	0.862724		37.257	22.062	21.214		6.4245	10.065	3.381	3.047		10.9665	9.1125	6.1275	6.1525		18	73.4	57.8	160.5		8	11	20	78		1	2
	476	499	286		25	14	21						0.657952	0.740532	0.925684	0.769356	0.403701	0.678551		0.693082	0.533499	0.556		21.9785	19.18	16.6735		6.832	4.377		3.5755		9.705	11.277	4.488	8.5965		40.2	52.4	109.5	194.8		7	12	24	31		0	0
	341	314	263		55	41	27						0.709175	0.69069	0.743361	0.651977	0.355036	0.612372						23.65	11.5095	19.224		7.657	7.042		4.505							7.5	78.9	114.5	177.5		16	42	26	51		0	0
													0.309019	0.506803	0.484021	0.619785	0.806614	0.802738		CNP hemisphere				24.095		19.1415			5.59									141.1	94.8	35.9	227.5		14	38	15	68		0	0
	669	466	365		47	35	19						0.422201	0.702109	0.643275	0.674672	0.601332	0.748437		wt	5xFAD	APP-NLGF											CTX CNP+ area(%)					29.4	31.3	33.8	245.5		11	38	36	68		0	0
	484	509	358		24	44	24						1.2407	0.749884	0.647222	0.786398	0.518318	0.62279		1.24106	0.97034	1.15749						CTX PLP+ area(%)					WT	5xFAD	Plp-/-	Plp-/-5xFAD		0	144.7	46.1	150.8		12	12	23	48		0	1
	644	553	497		23	38	37						0.626225	0.780962	0.593875	0.720227	0.842137	0.567913		0.837994	0.724479	0.926869		CA1 MBP+ area(%)				WT	5xFAD	Cnp-/-	Cnp-/-5xFAD		27.924	34.6705	18.9395	22.089		16.3		30.6	226.9		16	21	23	91		1
	537	440	491		27	31	22						0.671362	0.700218	0.608698	0.750242	0.691909	0.613495		0.91735	0.686906	1.03449		WT	NLGF	5xFAD		17.779	23.179	5.70233	8.542		30.2035	33.996	18.1695	17.3125		13.2			81.4		24			57		1
	713	437	521		41	41	20						0.960117	0.578283	0.480059	0.675218	1.38428	0.685044		1.0036	1.8463	1.68948		5.826	8.6285	13.181		19.024	18.9495	10.291	9.5615		30.4015	32.7395	14.4545	17.378
													0.690066	0.627113	0.586323	0.604858	0.550483	0.511408						10.3595	7.2705	8.783		20.499	19.311	11.539	8.6955		38.526	27.2155	16.484	21.354
	358	508	384		14	33	34						0.852655	0.672915	0.429674	0.549049	0.740788	0.640989						12.936	9.7975	11.375		23.8475	26.011		9.706							EPM track length					Y maze alternation index
	306	407	487		18	27	41						1.19363	0.714488	0.437019	0.66915	0.863781	0.723336		MBP CTX				7.671	13.4765	10.5575		17.1245	28.3595		8.9835							WT	5xFAD	Cnp-/-	Cnp-/-5xFAD		WT	5xFAD	Cnp-/-	Cnp-/-5xFAD
	480	495	528		28	43	56						0.362138	0.594939	0.319154	0.57496	0.485334	0.610724		wt	5xFAD	APP-NLGF		10.849	10.0185	7.3555			24.1945									278	828.6	1082.8	1623.1		0.923077	0.375	0.666667	0.475
	419	402	616		33	39	45						0.911825	0.773649	0.860088	0.689811	0.353239	0.555136		1.11723	1.04772	1.04134		11.673		5.539												401.2	741.6	730.6	1904.7		0.866667	0.666667	0.575758	0.442308
	459	381	552		50	25	24						0.793885	0.716951	0.742504	0.686041	0.844402	0.609792		1.03667	0.8843	0.932633																390.6	741.6	562.1	1105.8		0.5	0.666667	0.555556	0.526316
													0.552791	0.723891	0.321142	0.625543	1.28159	0.8299		0.981591	1.05966	0.80465																544.6	849.9	1108.4	882.2		0.6	0.8	0.727273	0.724138
	480	335	390		28	12	77						1.32218	0.623043	0.559658	0.728915	0.572034	0.475639		0.864512	0.760542	0.618441		MBP median intensity (AU)														194.8	141.4	959.1	1101.9		0.642857	0.7	0.5	0.44898
	524	367	553		20	42	34						0.462498	0.731459	0.707378	0.732225	0.598147	0.640016						WT	NLGF	5xFAD												200.9	327.7	869.8	927.1		0.666667	0.368421	0.769231	0.727273
	530	339	449		10	24	9						0.751877	0.759851	0.592802	0.800232	0.481383	0.573685		CNP CTX				381	364.5	288.5												143.3	83.9	268.2	508.6		0.777778	0.472222	0.529412	0.530303
	484	381	546		15	30	16						0.535237	0.688247	0.217048	0.675863	0.370823	0.591198		wt	5xFAD	APP-NLGF		397	343.5	352												40	312.2	179.6	237.1		0.7	0.694444	0.571429	0.478261
	544	358	400		29	39	31						0.530458	0.710328	0.776043	0.730657	0.548165	0.501329		0.820211	1.03823	1.10665		361	280	583												39.5		408	851.4		0.571429		0.52381	0.550562
													0.718982	0.680011	1.28556	0.805002	0.465243	0.614636		0.982863	0.797602	1.00392		394	537	354.5												52.9			438.6		0.727273			0.654545
	427	437	625		31	8	55						0.601332	0.71534	0.654071	0.589463	0.657952	0.658119		1.18308	1.18617	0.848214		350	272	430
	514	439	608		44	54	19						0.851908	0.584925	0.510895	0.729704	0.549325	0.56746		1.01384	0.950213	0.969686		339		410
	506	443	408		40	45	28						0.726031	0.630933	0.532853	0.578215	0.844402	0.65938
	446	536	430		23	39	36						0.690066	0.700581	0.306952	0.617611	0.763638	0.671077		MBP Hippocampus				CTX MBP+ area (%)
	376	533	389		16	44	11						1.22677	0.700617	0.294245	0.592043	0.249777	0.628619		wt	5xFAD	APP-NLGF		WT	NLGF	5xFAD
													0.952127	0.680617	0.611827	0.657536	0.88777	0.551522		1.06549	1.61232	0.854168		18.854	23.1695	30.4795
		298					23						0.385965	0.659503	0.608698	0.702296	0.63631	0.785034		0.631892	0.436388	0.7415		25.5055	23.142	24.546
		310					48						0.480059	0.75208	0.69832	0.7612	0.395738	0.659264		0.892441	1.21544	1.34211		26.926	25.9545	24.657
		301					36						1.39618	0.77883	0.382652	0.727979	0.876221	0.70275		1.41018	1.30307	1.17811		17.7135	23.4595	18.4525
		419					28						0.537611	0.637817	0.882736	0.716235	0.804242	0.675592						18.05	20.0285	21.786
		385					29						1.2448	0.661523	0.814468	0.804991	0.760296	0.658498		CNP Hippocampus				19.872		16.811
													0.744217	0.679546	0.565317	0.652799	0.899878	0.647921		wt	5xFAD	APP-NLGF
													0.465243	0.741729	0.449939	0.666434	0.772754	0.532499		0.871841	1.86278	0.801027
	Means				Means								1.63557	0.700143	0.685438	0.670004	0.705575	0.671164		0.896668	0.851905	1.70148
	467.6	496.6	448.4		28.4	26.2	23.6						1.56475	0.746262	0.577571	0.667516	0.508397	0.564962		1.06112	1.14805	1.29439
	609.4	481	446.4		32.4	37.8	24.4						0.8942	0.711941	0.656014	0.743161	0.45835	0.642262		1.17037	1.33603	1.44955
	404.4	438.6	513.4		28.6	33.4	40						1.077	0.733768	0.455563	0.641573	0.461119	0.494479
	512.4	356	467.6		20.4	29.4	33.4						0.432627	0.664411	0.395738	0.680004	0.4471	0.265814
	453.8	477.6	492		30.8	38	29.8						0.901998	0.802187	0.529257	0.653594	0.340389	0.466587
		342.6					32.8						0.515856	0.672593	0.925684	0.829118	0.684509	1.09485
													0.496999	0.699928	0.474725	0.785318	0.356825	0.292228
													0.889203	0.631541	0.425206	0.71214	0.844402	1.29485
													0.513382	0.698719	0.644264	0.602855	0.940015	0.833067
													0.726031	0.762536	0.553941	0.803811	0.463872	0.321798
													0.799479	0.731171	0.603446	0.829156	0.456959	0.529926
													0.669463	0.716324	0.631288	0.727744	0.518318	0.625672
													0.638308	0.744065	0.367374	0.687906	0.397343	0.447575
													1.17752	0.830468	0.532853	0.748533	1.02614	1.75994
													0.79228	0.782574	0.706477	0.68973	1.02552	0.652009
													1.39755	0.57735	0.38925	0.727247	0.217048	0.525471
													0.57092	0.707107	0.723396	0.755011	0.406843	0.576612
													0.693747	0.733799	0.459737	0.663565	0.588491	0.671067
													0.855636	0.715875	0.547002	0.697526	0.502097	0.685791
													0.751029	0.767526	0.490553	0.557544	0.714541	0.753117
													0.885616	0.790009	0.482704	0.614898	0.707378	0.773417
													1.01491	0.802883	0.414593	0.493642	0.413055	0.727767
													0.323119	0.619013	0.724275	0.806764	0.614941	0.697772
													0.646237	0.712559	0.535237	0.618064	0.585236	0.611662
													0.541152	0.705575	0.445674	0.73598	0.980457	0.585551
													0.612867	0.693149	0.463872	0.693889	1.08524	0.644193
													0.921548	0.664402	0.531657	0.734054	1.40482	0.637159
													1.07107	0.676628	0.380985	0.675278	0.431153	0.554993
													0.454164	0.652071	0.587408	0.691953	0.721634	0.54599
													0.557378	0.666667	0.358605	0.671486	0.465243	0.607259
													1.01051	0.690722	0.372536	0.591066	0.816809	0.546888
													0.628255	0.681739	0.327035	0.686957	0.467971	0.585346
													0.753568	0.700078	0.465243	0.706069	0.432627	0.494975
													1.29641	0.569355	0.474725	0.661905	0.311073	0.561563
													0.673256	0.74524	0.334731	0.615882	0.422201	0.65938
													1.07285	0.70342	0.317153	0.517491	0.360375	0.631219
													0.749332	0.612633	1.17914	0.816247	0.825338	0.52691
													0.605552	0.718421	0.682646	0.777791	0.367374	0.560008
													0.504627	0.716115	0.465243	0.695939	0.525636	0.656819
													0.883457	0.576723	0.618039	0.686803	0.387611	0.585682
													0.633301	0.693481	0.622145	0.731581	0.327035	0.57735
													1.35734	0.731663	0.588491	0.774882	0.57092	0.728025
													0.990791	0.678858	0.413055	0.542684	0.342254	0.600653
													0.874039	0.643268	0.518318	0.667899	0.646237	0.635563
													0.684509	0.668283	0.45276	0.547553	0.665648	0.697648
													0.708277	0.717658	0.249777	0.51465	0.559658	0.675574
													0.940015	0.800508	0.842892	0.796298	1.07995	0.672069
													0.735613	0.728869	0.367374	0.651153	0.677967	0.665133
													0.688219	0.617688	0.451352	0.716115	1.31251	0.730711
													1.27462	0.769309	0.727783	0.774225	0.750181	0.571349
													0.785825	0.734908	0.45276	0.69533	0.351432	0.565802
													0.703769	0.666001	0.605552	0.732334	0.408405	0.59583
													0.984992	0.703652	0.697408	0.706183	1.24224	0.668261
													0.630278	0.647576	0.556235	0.727607	0.517088	0.652659
													1.38059	0.725132	0.791476	0.743511	0.940692	0.600242
													1.38013	0.687836	1.13905	0.805633	1.54056	0.760961
													0.668511	0.680935	0.813686	0.763518	0.502097	0.678576
													0.486644	0.690596	0.639304	0.74652	0.519545	0.702156
													0.626225	0.75875	0.566442	0.737751	1.01491	1.36846
													0.885616	0.695627	0.591727	0.769024	0.956796	0.636451
													0.431153	0.689616	0.722515	0.765867	0.394126	0.646381
													0.552791	0.697722	0.504626	0.709773	0.486644	0.681909
													0.761133	0.755573	0.541152	0.6742	0.642285	0.741048
													0.75778	0.728844	0.569804	0.58623	0.75862	0.522759
													0.676087	0.593554	0.445674	0.700404	0.685438	0.619657
													1.36343	0.781914	0.575363	0.677764	0.651144	0.634555
													0.618039	0.724841	0.940692	0.680913	0.614941	0.71559
													0.995918	0.744878	0.342254	0.589211	0.745926	0.741408
													0.894912	0.680324	0.369102	0.615981	0.631288	0.755757
													0.752723	0.749106	0.466609	0.694039	0.975901	0.575176
													0.474725	0.687023	0.847412	0.805156	0.605552	0.687118
													1.1568	0.699006	0.526846	0.683235	0.843647	0.697199
													0.445674	0.659197	0.4267	0.708346	0.659885	0.716599
													1.00862	0.609613	0.43556	0.695533	0.658919	0.724303
													1.64333	0.716111	0.413055	0.677425	0.579772	0.623085
													0.416126	0.631527	1.01051	0.767641	0.461119	0.606499
													0.60239	0.688057	0.811335	0.758765	0.523208	0.689684
													0.989506	0.708953	0.528053	0.75519	0.491849	0.635811
													0.789865	0.737865	0.631288	0.637155	0.689143	0.692412
													0.88057	0.830478	0.578673	0.740986	0.472035	0.589256
													0.77193	0.806226	0.654071	0.763763	1.10616	0.565791
													0.580869	0.696669	0.496999	0.684543	0.775222	0.561139
													0.493142	0.621175	0.687293	0.716338	0.614941	0.664804
													1.0543	0.688247	0.782578	0.754474	0.766135	0.599195
													0.510895	0.726877	0.490553	0.689111	0.567565	0.526411
													0.487951	0.680346	0.995279	0.842528	0.947435	0.717879
													0.929116	0.72497	0.765304	0.807764	0.517088	0.48795
													1.64101	0.809071	0.358605	0.757538	0.96078	0.625
													1.29346	0.780499	0.908328	0.799803	0.722515	0.807359
													0.278689	0.600788	0.838349	0.791107	0.572034	0.607226
													0.520769	0.662021	0.793083	0.761901	0.542327	0.606977
													0.886334	0.729627	0.499555	0.691411	0.579772	0.705771
													0.718982	0.569457	0.687293	0.691888	0.681713	0.731567
													0.629267	0.627829	0.584147	0.745665	0.797086	0.625598
													0.913221	0.634688	0.43556	0.683436	0.643275	0.551899
													0.438474	0.591217	0.659885	0.680746	0.704673	0.664587
													0.800275	0.500249	0.997834	0.792217	0.842137	0.720826
													0.668511	0.64874	0.710968	0.777935	0.753568	0.701622
													0.808191	0.568552	0.937981	0.791501	1.02366	0.646185
													0.764472	0.66788	0.561928	0.709975	0.580869	0.629376
													0.560794	0.642148	0.526846	0.73732	0.644264	0.632456
													0.553941	0.73841	0.704673	0.679769	0.456959	0.575598
													1.35828	0.606977	1.64682	0.871878	0.663733	0.665173
													0.505886	0.599642	0.889919	0.754371	0.893488	0.616255
													0.437019	0.626634	0.645251	0.796066	1.01051	0.563916
													0.577571	0.716045	0.528053	0.733542	0.289886	0.624926
													1.04337	0.695412	0.647222	0.77625	0.448522	0.647378
													0.709175	0.474823	0.623168	0.715964	0.726907	0.626298
													1.4273	0.671156	1.0675	0.805326	0.676087	0.77352
													1.73088	0.67548	0.660849	0.698505	0.776863	0.519994
													0.402121	0.714171	0.922239	0.718491	0.671362	0.707607
													0.574255	0.611782	0.84666	0.726394	1.07581	0.642354
													0.438474	0.685861	0.642285	0.600334	0.41151	0.606138
													0.588491	0.671623	0.714541	0.675042	0.409961	0.615882
													0.547002	0.711664	0.69832	0.799624	0.765304	0.627027
													0.601332	0.719895	0.833016	0.744976	1.00102	0.645976
													0.694664	0.607483	0.855636	0.715557	0.45835	0.657219
													0.531657	0.654654	0.624189	0.653739	0.652121	0.732199
													0.584147	0.635786	0.833016	0.653285	0.598147	0.7207
													1.01992	0.632688	1.29837	0.578736	0.694664	0.668531
													0.597082	0.597996	1.71647	0.65589	0.733012	0.571733
													0.819144	0.686569	0.508397	0.667215	1.18076	0.655939
													1.00483	0.672967	0.638308	0.717265	0.423706	0.643032
													0.578673	0.716709	0.621121	0.68223	0.451352	0.568535
													0.340389	0.614486	0.735613	0.69574	0.605552	0.749269
													0.790671	0.563009	0.548165	0.703391	0.489254	0.692526
													0.754412	0.785208	0.656984	0.70144	0.741646	0.650473
													0.726031	0.709251	0.809764	0.806382	1.09459	0.595673
													0.509648	0.670328	0.631288	0.657965	0.657952	0.705552
													0.809764	0.659798	0.838349	0.757499	0.622145	0.746859
													0.593875	0.667336	0.456959	0.650139	0.696494	0.777048
													0.765304	0.768934	0.794687	0.710336	0.365637	0.653322
													0.356825	0.597614	1.45731	0.684403	0.605552	0.728948
													0.461119	0.621032	0.494431	0.624695	0.754412	0.746563
													0.369102	0.667708	1.1424	0.575575	0.860828	0.644069
													0.596015	0.656674	0.835306	0.67214	0.509648	0.75069
													0.647222	0.645334	0.782578	0.614693	0.43556	0.747029
													0.321142	0.60404	0.658919	0.753879	0.59065	0.747786
													0.538794	0.72149	0.953464	0.727787	0.539974	0.741054
													0.449939	0.60458	0.444243	0.659843	0.575363	0.788676
													1.02054	0.624267	0.800275	0.79946	0.619068	0.724148
													0.580869	0.754912	0.429674	0.695222	0.709175	0.749585
													0.648204	0.73612	1.37551	0.749685	0.942045	0.718804
													0.360375	0.687184	1.09284	0.725721	0.919473	0.661158
													0.72953	0.683021	0.796287	0.645551	0.496999	0.611978
													0.397343	0.659612	0.431153	0.645866	0.665648	0.707615
													0.542327	0.710188	0.745926	0.776375	0.784203	0.707473
													0.413055	0.631514	1.15844	0.693742	0.891348	0.701508
													0.327035	0.570597	0.964748	0.777581	0.608698	0.730715
													0.27175	0.515805	1.09981	0.724674	0.662773	0.666345
													0.417653	0.532032	0.686366	0.577611	0.491849	0.6227
													0.560794	0.621725	0.907627	0.773283	0.417653	0.611814
													0.541152	0.739133	0.369102	0.673342	0.482704	0.740206
													0.641293	0.623449	1.51724	0.748398	0.578673	0.725259
													0.515856	0.735833	0.459737	0.700803	0.890634	0.687522
													0.490553	0.677302	0.503363	0.726534	0.633301	0.803425
													0.517088	0.641689	0.854892	0.716852	0.585236	0.724838
													0.309019	0.647298	0.814468	0.608949	0.541152	0.718926
													0.63731	0.590775	0.953464	0.734631	0.228479	0.640312
													0.607651	0.746071	0.679843	0.730632	0.340389	0.596212
													0.523208	0.753181	0.930485	0.717197	0.719867	0.670244
													0.362138	0.651052	0.353239	0.626099	0.445674	0.61385
													0.392507	0.564288	0.979157	0.732081	0.708277	0.628638
													0.507143	0.720611	1.81455	0.648029	0.648204	0.716951
													0.437019	0.6742	0.807402	0.650493	0.362138	0.702014
													0.304871	0.580005	0.902703	0.770157	0.519545	0.683345
													0.515856	0.698797	1.16938	0.787914	0.984992	0.54913
													0.59065	0.693327	0.911825	0.748997	0.526846	0.742899
													0.363891	0.666667	1.05369	0.73709	0.496999	0.709856
													0.402121	0.58508	0.37931	0.696404	0.706477	0.786939
													0.6045	0.67388	0.532853	0.706315	0.408405	0.633909
													0.685438	0.670412	0.525636	0.671672	0.495717	0.649151
													0.490553	0.68145	1.32986	0.759176	1.09342	0.722265
													0.608698	0.778621	0.353239	0.596962	0.543499	0.725312
													0.43556	0.730787	0.851908	0.690066	0.717209	0.721075
													0.7785	0.680467	0.882014	0.746307	0.816809	0.701441
													0.478731	0.706127	0.627241	0.762837	1.18453	0.693854
													0.486644	0.738549	1.41431	0.740372	0.760296	0.704012
													0.510895	0.634626	0.845155	0.629211	1.13625	0.774597
													0.490553	0.713746	1.0193	0.742029	0.480059	0.754442
													0.494431	0.608816	0.784203	0.591394	0.968699	0.625617
													0.599211	0.6896	0.692828	0.714247	0.362138	0.628201
													0.699231	0.706647	1.18775	0.640246	0.85116	0.771081
													0.535237	0.591542	1.04398	0.740518	0.573146	0.723413
													0.610786	0.729882	0.382652	0.690781	0.504626	0.711568
													0.4267	0.550424	0.783391	0.704191	0.45835	0.692569
													0.656014	0.688033	1.17914	0.800763	0.558519	0.711476
													0.517088	0.651998	0.839108	0.801422	0.726031	0.777419
													0.608698	0.671687	0.818367	0.783892	1.26811	0.647336
													0.592802	0.737094	2.2463	0.714676	1.26811	0.659369
													0.77193	0.655856	1.83825	0.647513	0.725154	0.723039
													0.649186	0.796304	0.603446	0.678636	0.785825	0.818468
													0.448522	0.730605	0.749332	0.765283	0.513382	0.765769
													0.353239	0.701757	0.992717	0.795206	0.500828	0.667609
													0.685438	0.736105	1.1915	0.530762	0.539974	0.718168
													0.402121	0.599811	1.33321	0.811474	0.881292	0.739652
													0.526846	0.611496	0.569804	0.65798	0.524423	0.590243
													0.59065	0.55548	1.26258	0.805213	0.678906	0.724319
													0.553941	0.757502	0.71365	0.638877	1.21635	0.707259
													0.52199	0.768869	0.836067	0.739836	0.552791	0.774597
													0.42819	0.713326	0.708277	0.728205	0.543499	0.552506
													0.831486	0.6798	1.24531	0.814937	0.922239	0.675488
													0.524423	0.679366	0.543499	0.743223	0.609743	0.641301
													0.481383	0.667891	0.294245	0.589015	0.499555	0.70801
													0.413055	0.736553	0.566442	0.745849	0.545837	0.651677
													0.490553	0.665299	0.623168	0.658677	1.17968	0.687866
													0.568685	0.746336	1.54097	0.675436	0.937981	0.76266
													0.503363	0.755116	0.685438	0.763504	0.740788	0.589798
													0.601332	0.794425	0.956796	0.66052	0.594946	0.679554
													0.744217	0.768786	0.63731	0.677003	0.495717	0.691175
													0.431153	0.620664	0.973942	0.655093	0.854147	0.825919
													0.762804	0.781119	0.796287	0.795476	0.38925	0.714653
													0.495717	0.672302	0.580869	0.670757	0.422201	0.732392
													0.551638	0.677949	0.926371	0.795901	0.635309	0.818651
													0.499555	0.699127	0.451352	0.672293	0.504626	0.701862
													0.530458	0.711956	0.919473	0.818967	0.770279	0.793019
													0.510895	0.692888	0.914614	0.742723	0.518318	0.806991
													0.482704	0.69857	0.942045	0.561337	0.551638	0.649817
													0.467971	0.673666	0.466609	0.587161	0.865254	0.74762
													0.60239	0.750494	0.780949	0.754244	0.60239	0.71467
													0.578673	0.773128	1.42194	0.68686	0.751877	0.778818
													0.539974	0.744634	0.612867	0.589117	0.575363	0.766099
													0.726907	0.686725	0.603446	0.563405	0.576468	0.679667
													0.728657	0.657703	0.581964	0.631507	1.45294	0.636616
													0.46933	0.651967	0.885616	0.705962	0.624189	0.743872
													0.340389	0.609449	1.42462	0.738086	0.451352	0.692129
													0.717209	0.789593	0.402121	0.631958	0.597082	0.640747
													0.626225	0.686782	0.515856	0.546417	0.560794	0.787784
													0.607651	0.775667	0.811335	0.7575	0.952127	0.798387
													0.709175	0.700923	0.832251	0.696621	0.858607	0.747944
													0.46933	0.63503	0.4267	0.681385	0.660849	0.722544
													0.323119	0.711458	0.406843	0.675382	1.27312	0.613156
													0.296401	0.53619	1.14851	0.788574	0.919473	0.608547
													0.704673	0.640723	0.330906	0.664098	0.513382	0.701204
													0.462498	0.690849	1.52811	0.619097	0.417653	0.690907
													0.614941	0.653241	0.432627	0.653701	0.731273	0.654988
													0.566442	0.600859	1.0193	0.705165	0.414593	0.660979
													0.400535	0.738549	1.31929	0.697727	0.269397	0.54917
													0.569804	0.654104	1.57206	0.592234	0.877673	0.728493
													0.575363	0.733691	0.699231	0.790827	0.75778	0.759425
													0.620095	0.732402	1.06092	0.679248	0.655043	0.617432
													0.489254	0.782546	1.07581	0.716226	0.819921	0.616546
													0.499555	0.70801	0.556235	0.736485	0.537611	0.712622
													0.451352	0.683986	1.08171	0.640665	0.585236	0.725547
													0.41151	0.603642	2.17751	0.714435	0.606602	0.821726
													0.360375	0.614636	1.4525	0.567559	0.620095	0.688547
													0.660849	0.575396	1.17482	0.57331	0.910428	0.747528
													0.566442	0.62361	0.676087	0.675828	0.630278	0.734706
													0.505886	0.653957	0.397343	0.650545	0.669463	0.7422
													0.858607	0.663554	0.57092	0.659829	0.537611	0.682729
													0.489254	0.682163	0.75694	0.740797	0.477399	0.704163
													0.434096	0.661717	0.720751	0.80411	0.617008	0.676156
													0.349615	0.637793	0.509648	0.676313	0.866724	0.747825
													0.751877	0.616289	0.775222	0.729473	0.59065	0.744
													0.402121	0.687109	0.559658	0.741846	0.860088	0.758826
													0.592802	0.551634	0.991434	0.777523	0.328976	0.642356
													0.588491	0.638111	0.645251	0.690921	0.584147	0.689943
													0.500828	0.752391	0.667558	0.72657	0.724275	0.68385
													0.613905	0.74037	1.47209	0.671106	0.474725	0.701189
													0.526846	0.680327	0.718096	0.829925	0.745072	0.736402
													0.502097	0.709801	0.745072	0.611234	0.547002	0.710135
													0.531657	0.675863	0.685438	0.69136	0.473382	0.701156
													0.466609	0.757513	0.583057	0.709101	0.342254	0.685119
													0.575363	0.614741	0.523208	0.718907	0.651144	0.657196
													0.656984	0.626025	0.568685	0.722192	1.00799	0.6778
													0.526846	0.698352	1.45644	0.705415	0.906223	0.660606
													0.41151	0.552944	1.06511	0.774076	0.691909	0.666667
													0.495717	0.555698	0.744217	0.757049	0.663733	0.62281
													0.526846	0.664974	0.710072	0.698775	0.581964	0.709109
													0.463872	0.688033	1.25245	0.702982	0.499555	0.685583
													0.416126	0.61125	1.05127	0.727508	0.63631	0.69945
													0.363891	0.630037	0.842892	0.685056	0.648204	0.742239
													0.344109	0.521469	0.742504	0.674412	0.500828	0.683246
													0.422201	0.615958	1.80364	0.596241	0.935943	0.602069
													0.640299	0.677266	0.642285	0.588978	0.692828	0.70899
													0.63731	0.812684	0.545837	0.563474	0.59065	0.738059
													0.734747	0.71864	0.977205	0.698999	0.656014	0.726155
													0.557378	0.702799	0.599211	0.664315	0.805824	0.689744
													0.467971	0.748506	0.891348	0.686253	0.903408	0.643285
													0.6045	0.740074	1.46819	0.74455	1.00102	0.792207
													0.557378	0.693048	0.861568	0.72735	1.65376	0.729527
													0.583057	0.633643	1.20107	0.792495	1.2811	0.618093
													0.841381	0.790392	0.494431	0.665129	0.494431	0.694559
													0.679843	0.717561	0.42069	0.735429	0.970012	0.680465
													0.643275	0.629557	1.12272	0.639867	0.519545	0.698913
													0.613905	0.647506	0.534046	0.652576	0.627241	0.655108
													0.603446	0.733898	0.793083	0.630164	0.909728	0.769756
													0.689143	0.649573	0.355036	0.680159	0.344109	0.608702
													0.557378	0.715214	0.962766	0.699227	1.09691	0.692074
													0.558519	0.624602	0.306952	0.673786	0.344109	0.724861
													0.448522	0.697247	1.64449	0.586488	0.716321	0.713329
													0.583057	0.687435	1.64101	0.741375	0.885616	0.782124
													1.56516	0.720721	0.477399	0.716166	0.422201	0.600687
													0.517088	0.660064	1.17914	0.744334	1.11875	0.742925
													1.14462	0.709177	1.41565	0.673015	0.951459	0.614157
													0.859348	0.777282	0.638308	0.785977	0.926371	0.809717
													0.705575	0.814071	0.715432	0.694273	0.741646	0.835404
													0.402121	0.598119	0.897044	0.732774	0.592802	0.763878
													1.28308	0.661822	0.766966	0.730824	0.977205	0.752355
													1.07581	0.634905	0.75694	0.686803	0.340389	0.688446
													0.736478	0.656638	1.00673	0.700106	1.04885	0.713536
													0.470684	0.646737	1.28407	0.715301	0.745072	0.647169
													0.576468	0.631247	0.704673	0.723041	0.727783	0.749269
													0.493142	0.632787	1.22677	0.657641	0.473382	0.682355
													0.576468	0.754897	1.1672	0.820339	1.10501	0.609558
													0.38925	0.636209	0.397343	0.72333	0.80345	0.621874
													0.448522	0.733086	0.763638	0.741498	0.992717	0.706195
													1.09517	0.749032	0.791476	0.728915	0.422201	0.718753
													0.85116	0.665433	0.387611	0.698286	0.906223	0.759894
													0.429674	0.720911	0.459737	0.657489	0.909028	0.712897
													0.672309	0.764121	1.13063	0.745397	0.862306	0.75519
													1.04702	0.64292	0.726031	0.771251	0.833016	0.580375
													1.02179	0.712779	1.32986	0.774764	1.40164	0.643519
													0.621121	0.722782	0.935262	0.754128	0.876221	0.82591
													0.578673	0.682266	0.431153	0.673362	0.27175	0.514626
													0.328976	0.630235	0.789059	0.731845	0.682646	0.70856
													0.395738	0.653516	0.462498	0.672927	0.819144	0.696932
													0.34779	0.584574	0.608698	0.801489	0.247215	0.474713
													0.85116	0.695885	0.631288	0.7043	0.974596	0.607105
													0.56419	0.709238	0.520769	0.608634	1.16666	0.583106
													0.438474	0.679539	0.936623	0.751809	0.557378	0.751542
													0.548165	0.63353	1.02366	0.724019	1.90726	0.735176
													0.580869	0.666248	1.34651	0.76916	0.449939	0.653773
													0.608698	0.663006	0.336628	0.627539	1.00166	0.596588
													0.606602	0.686064	0.620095	0.676443	0.750181	0.780266
													0.551638	0.664661	0.465243	0.666231	1.15954	0.659218
													0.542327	0.708642	0.508397	0.700241	0.941369	0.629209
													0.356825	0.629941	0.269397	0.664726	1.03109	0.640719
													1.0193	0.656206	0.472035	0.707107	0.8942	0.687412
													0.977205	0.763085	0.617008	0.781156	0.922929	0.701364
													0.632295	0.704309	0.684509	0.796544	0.656984	0.669636
													0.518318	0.676536	0.531657	0.745916	1.47641	0.663488
													0.441368	0.637052	0.455563	0.711485	0.760296	0.750983
													0.738205	0.589888	0.80107	0.789298	0.85638	0.72101
													0.920165	0.725907	0.526846	0.725651	1.12386	0.749906
													0.63631	0.661373	0.465243	0.586626	0.670413	0.740938
													0.539974	0.67948	0.91531	0.810767	1.35687	0.652914
													0.459737	0.596844	0.580869	0.754102	1.10443	0.693487
													0.655043	0.692861	0.726031	0.837672	0.300666	0.506278
													0.653097	0.794283	1.24275	0.736208	0.661811	0.719231
													0.482704	0.659302	1.0543	0.706096	0.390882	0.670402
													0.432627	0.607739	0.656014	0.791155	0.911127	0.659512
													0.413055	0.656405	0.707378	0.751976	0.495717	0.628238
													0.496999	0.547581	0.530458	0.75471	0.342254	0.661888
													0.577571	0.673849	0.445674	0.742453	0.37931	0.687607
													0.659885	0.769884	0.687293	0.713874	1.03848	0.598954
													0.425206	0.589227	0.505887	0.73705	0.519545	0.668069
													0.603446	0.69742	1.10673	0.807591	0.827649	0.681611
													0.781764	0.64161	1.10039	0.738231	0.910428	0.771404
													0.528053	0.616076	0.615975	0.734084	1.05731	0.732581
													0.711863	0.687112	0.688219	0.708537	0.832251	0.714701
													0.548165	0.747825	0.993999	0.759573	0.827649	0.774453
													0.498279	0.687135	0.485334	0.624078	0.41151	0.606138
													0.342254	0.695852	0.645251	0.628433	0.524423	0.678642
													0.628255	0.656623	1.44899	0.636287	1.03909	0.762901
													0.755256	0.657914	1.13232	0.642027	0.321142	0.6
													0.520769	0.677534	0.671362	0.687481	0.596015	0.704586
													0.572034	0.622601	0.406843	0.704403	0.709175	0.64755
													0.372536	0.476037	1.11304	0.661289	0.517088	0.73286
													0.544669	0.73783	0.80345	0.668059	0.726907	0.728951
													1.01177	0.72467	0.264628	0.622354	0.970668	0.776277
													0.817588	0.70178	0.991434	0.696365	0.508397	0.68313
													0.843647	0.738849	0.854892	0.680096	1.16064	0.620602
													0.353239	0.696526	0.485334	0.778818	0.738205	0.786446
													0.660849	0.701002	0.644264	0.766412	1.16229	0.752643
													0.456959	0.650978	0.769452	0.706727	1.0397	0.741292
													0.594946	0.640808	0.565317	0.702228	0.603446	0.649484
													0.490553	0.666863	0.917394	0.733075	1.28902	0.778906
													0.531657	0.648425	1.04945	0.755867	1.25194	0.817272
													0.89917	0.777294	0.487951	0.599104	0.632295	0.722816
													0.518318	0.626836	0.816809	0.695266	0.891348	0.766171
													0.523208	0.691215	0.668511	0.732037	0.879123	0.762873
													1.02676	0.740013	0.836828	0.7633	0.644264	0.627092
													0.592802	0.694635	0.63731	0.783238	0.536425	0.735303
													0.819921	0.643772	0.451352	0.712697	1.29149	0.683391
													0.480059	0.679511	1.087	0.616076	0.574255	0.696433
													0.539974	0.718168	0.776043	0.648705	0.910428	0.635686
													0.526846	0.706297	0.484021	0.750127	0.789865	0.781647
													0.620095	0.723462	0.719867	0.674728	0.743361	0.608529
													0.947435	0.68104	0.600272	0.630011	0.614941	0.7083
													0.642285	0.73546	0.377628	0.630209	1.30375	0.664101
													1.27262	0.717912	0.973288	0.795057	0.809764	0.628924
													0.579772	0.636812	0.496999	0.652973	0.746779	0.757165
													0.4267	0.614255	0.579772	0.707107	0.620095	0.555408
													0.857865	0.681638	1.09459	0.672933	0.948107	0.677523
													0.336628	0.707107	1.18238	0.698881	0.718982	0.728505
													0.591727	0.816992	0.898462	0.676093	0.499555	0.712581
													0.508397	0.641689	0.461119	0.744861	1.10846	0.613606
													1.25143	0.869211	0.691909	0.759399	0.948778	0.699239
													0.874767	0.590088	0.591727	0.706465	1.18292	0.737421
													1.05611	0.730853	0.462498	0.721196	0.92843	0.650277
													1.00925	0.862662	0.523208	0.70793	0.363891	0.734071
													0.772754	0.720281	0.745072	0.711609	0.844402	0.745356
													0.46933	0.604135	0.631288	0.70598	1.28506	0.776515
													0.664691	0.688979	1.12951	0.699811	0.59065	0.63431
													0.454164	0.653789	1.44062	0.794232	0.425206	0.643424
													0.274082	0.681591	0.552791	0.727875	0.748482	0.67771
													0.42069	0.707107	1.08934	0.685044	1.21635	0.71531
													0.325083	0.69066	0.655043	0.79665	0.793083	0.811042
													0.330906	0.628089	0.706477	0.726844	0.670413	0.754556
													1.35499	0.805946	0.999746	0.756411	0.387611	0.612048
													0.876221	0.657463	0.463872	0.75561	0.520769	0.659313
													0.601332	0.783193	0.950119	0.760773	0.573146	0.718331
													0.438474	0.680581	0.799479	0.783864	0.395738	0.693159
													0.445674	0.755929	0.703769	0.796608	1.05127	0.685159
													0.510895	0.598136	0.840624	0.783976	0.356825	0.61199
													0.486644	0.799484	1.31057	0.778298	0.609743	0.783228
													0.676087	0.790157	0.51214	0.696208	0.408405	0.596639
													0.466609	0.774597	0.7744	0.751948	0.529257	0.583122
													0.498279	0.800904	0.541152	0.714127	0.806614	0.776728
													0.788252	0.736357	0.586323	0.700013	0.603446	0.751068
													0.847412	0.722649	0.724275	0.759625	0.714541	0.756333
													0.500828	0.694869	0.484021	0.796544	0.397343	0.676435
													0.931169	0.65486	0.92843	0.778168	0.356825	0.678844
													0.77193	0.768221	0.550483	0.68113	0.631288	0.737159
													1.09749	0.641609	0.495717	0.671517	0.658919	0.741022
													0.219962	0.63922	0.583057	0.555903	0.88057	0.763032
													0.696494	0.822637	0.654071	0.728564	1.19203	0.65315
													0.507143	0.738882	0.727783	0.820451	0.904113	0.773153
													0.743361	0.720082	0.718982	0.787906	0.567565	0.739213
													0.795487	0.751514	0.959454	0.795676	0.772754	0.763288
													0.804242	0.818648	0.818367	0.793213	0.474725	0.746059
													0.561928	0.657883	0.717209	0.784166	0.548165	0.710882
													0.517088	0.759555	1.14351	0.788939	1.12045	0.712731
													0.940692	0.706853	0.518318	0.768789	1.16064	0.789126
													0.732143	0.667107	1.08348	0.628784	0.750181	0.755685
													0.355036	0.523678	1.24685	0.724836	1.08817	0.718396
													0.278689	0.69857	0.790671	0.746964	0.677967	0.71356
													0.613905	0.813752	0.887052	0.647728	0.795487	0.797724
													0.559658	0.510213	0.461119	0.733968	0.656014	0.688999
													0.524423	0.762001	0.977205	0.749251	0.692828	0.733874
													0.408405	0.735746	0.84666	0.788733	0.850412	0.743323
													0.499555	0.69739	1.35875	0.777768	0.772754	0.717509
													0.360375	0.670328	0.968041	0.691319	0.556235	0.661693
													0.444243	0.67028	1.00736	0.824642	0.532853	0.683744
													0.592802	0.707107	0.409961	0.617659	0.580869	0.748501
													0.455563	0.702808	0.601332	0.689719	0.573146	0.662965
													0.644264	0.702276	0.565317	0.690131	0.943395	0.698906
													0.543499	0.671182	1.10212	0.65866	0.75778	0.648017
															0.793083	0.734371	0.719867	0.761971
															0.704673	0.775193	0.56306	0.622292
															0.882736	0.727292	0.342254	0.658758
															0.669463	0.759638	0.890634	0.819793
															0.688219	0.766601	0.442808	0.671038
															0.936623	0.721655	0.239365	0.566947
															0.541152	0.772918	0.400535	0.663747
															1.42953	0.742152	0.975249	0.755423
															0.751877	0.767881	0.786635	0.742307
															0.631288	0.787275	0.878398	0.713913
															1.36015	0.740474	1.05067	0.745978
															0.726907	0.734617	0.835306	0.796404
															0.771105	0.735619	0.85638	0.801337
															0.819144	0.838812	0.413055	0.653262
															0.454164	0.655521	0.63731	0.752733
															1.74771	0.807295	0.968041	0.76277
															0.456959	0.664867	0.962105	0.663581
															0.392507	0.582999	0.9167	0.678418
															0.481383	0.73818	0.589571	0.680229
															0.747631	0.705902	0.753568	0.745728
															1.13625	0.727101	0.531657	0.68654
															0.756098	0.781591	0.395738	0.660432
															0.509648	0.733661	0.673256	0.699774
															0.949449	0.813439	0.624189	0.7432
															0.707378	0.694839	0.723396	0.764073
															0.365637	0.613469	0.935943	0.772802
															0.498279	0.747489	0.445674	0.678363
															0.480059	0.677784	0.519545	0.75695
															0.476064	0.797317	0.848913	0.649672
															0.642285	0.713186	0.760296	0.74682
															0.920857	0.766018	0.826879	0.801464
															0.694664	0.727043	0.351432	0.641106
															0.319154	0.727875	0.92843	0.758414
															0.598147	0.82089	0.596015	0.73891
															0.355036	0.707107	0.544669	0.71877
															0.836828	0.843513
															0.857865	0.639351
															0.951459	0.743557
															0.628255	0.727331
															0.638308	0.733976
															1.21215	0.691122
															1.00293	0.755519
															0.779317	0.768816
															0.583057	0.769427
															0.749332	0.7
															0.906223	0.777495
															0.780134	0.729179
															1.37644	0.760026
															0.355036	0.688247
															1.1119	0.791742
															0.461119	0.756252
															1.34887	0.76987
															1.27462	0.780802
															0.641293	0.695886
															1.15899	0.663703
															1.417	0.636873
[truncated: 14 more columns]

## Sheet: Extended Data Figure 4
	Extended Data Figure 4a				Extended Data Figure 4b			Extended Data Figure 4c					Extended Data Figure4d							Extended Data Figure 4e					Extended Data Figure 4h
								Plaque count					EAE timecourse (neurological score)							Plaque count
	Iba1+ area (%)				PLP mean intensity (AU)			Hip - 5xFAD	Hip - 5xFAD/Cuprizone	Ctx - 5xFAD	Ctx - 5xFAD/Cuprizone		Day	5xFAD EAE1	5xFAD EAE2	5xFAD EAE3	5xFAD EAE4	5xFAD EAE5		Hip - 5xFAD	Hip - 5xFAD EAE	Ctx - 5xFAD	Ctx - 5xFAD EAE		Ctx MBP+ area
	2w	3w	4w		5xFAD	5xFAD Cuprizone		0.840898	0.799635	0.778241	0.633547		1	0	0	0	0	0		1.13249	1.17512	1.0853	1.32658		Control	EAE
	9.98116	12.5965	32.5683		377.828	320.788		0.757883	0.6339	0.519202	0.623431		2	0	0	0	0	0		1.02598	1.23501	1.31998	1.41892		28.7405	31.944
	7.86499	14.2449	37.394		274.796	267.507		0.698629	0.866613	0.660524	0.329036		3	0	0	0	0	0		0.954407	0.928048	0.92481	0.959986		34.655	34.4965
	10.9953	15.4694	43.0581		267.032	354.724		1.43236	0.742728	1.35078	0.285096		4	0	0	0	0	0		0.961497	0.798092	0.856867	0.386732		33.1955	34.153
					389.163	294.5		1.30163	0.826133	1.07723	0.183933		5	0	0	0	0	0		0.925629	0.885675	0.813038	0.396803			32.287
	PLP mean intensity (AU)				243.471	257.289		0.968597		1.61401			6	0	0	0	0	0
	2w	3w	4w		243.974	330.362							7	0	0	0	0	0							Ctx GFAP+ area
	273.739	196.239	185.572										8	0	0	0	0	0		Total plaque volume					Control	EAE
	201.393	210.854	161.224					Total plaque volume					9	0	0	0	0	0		Hip - 5xFAD	Hip - 5xFAD EAE	Ctx - 5xFAD	Ctx - 5xFAD EAE		0.8475	0.2965
	333.383	310.406	142.448		Iba1+ area (%)			Hip - 5xFAD	Hip - 5xFAD/Cuprizone	Ctx - 5xFAD	Ctx - 5xFAD/Cuprizone		10	0	0	0	0	0		1.00087	1.27799	1.28904	1.07743		0.336	0.215
					5xFAD	5xFAD Cuprizone		1.06244	0.566153	0.900482	0.280814		11	0.5	0	0.5	0.5	0.5		0.9905	1.33674	1.61185	1.55937		0.33	0.59
					5.583	5.754		1.0084	0.392477	0.567622	0.360958		12	0.5	0.5	0.5	0.5	0.5		1.18199	1.035	0.744424	1.09722			0.2455
					8.979	12.4405		0.732401	0.63951	1.0329	0.118258		13	0.5	1	0.5	1	0.5		0.981973	0.855147	0.818758	0.350207
					2.452	14.96		1.538	0.594247	1.14541	0.163869		14	0.5	3	1	2	0.5		0.844666	0.877463	0.535927	0.286285		CC GFAP+area
					2.882	7.644		0.908681	0.620226	0.937637	0.0522176		15	0.5	3.25	2	2.5	1.5							Control	EAE
					2.8835	14.5285		0.750077		1.41595			16	1.5	3.25	3.5	3.5	2		Plaque size					3.094	4.423
					4.015	11.8445							17	3	3	3.5	3.5	3		Hip - 5xFAD	Hip - 5xFAD EAE	Ctx - 5xFAD	Ctx - 5xFAD EAE		2.869	4.05
								Plaque size					18	3.5	2	3.5	3.5	3.25		0.879984	1.08288	1.22991	0.841025		3.8865	4.4405
								Hip - 5xFAD	Hip - 5xFAD/Cuprizone	Ctx - 5xFAD	Ctx - 5xFAD/Cuprizone		19	3.25	2	3.25	3.5	3.25		0.96129	1.07773	1.26447	1.13801			4.4535
								1.16362	0.732219	1.12903	0.650538		20	3.5	2	3	3.25	3.25		1.23316	1.11048	0.833547	1.18356
								1.32919	0.665371	1.30108	0.702509		21	3.25	2	2.5	3	2.5		1.01693	1.06693	0.98948	0.937829		CTX Iba1+ area
								1.01205	0.657598	1.55914	0.322581		22	3.5	1.5	2.5	3	2		0.908633	0.986499	0.682593	0.747189		Control	EAE
								0.853478	0.564322	0.795699	0.430108		23	3.5	1	2	2.5	1.5							1.46	0.903
								0.722892	0.592305	0.451613	0.376344		24	3.25	1	1.5	2.5	1.5		Plaque density					2.5355	1.8835
								0.918772		0.763441			25	3	1	2	2.5	1.5		Hip - 5xFAD	Hip - 5xFAD EAE	Ctx - 5xFAD	Ctx - 5xFAD EAE		2.295	1.9805
													26	3	0.5	1.5	2	1		1.12121	1.12217	1.10871	1.32898			1.066
								Plaque density					27	2.5	0.5	1	1.5	1		0.982416	0.993126	1.32777	1.15976
								Hip - 5xFAD	Hip - 5xFAD/Cuprizone	Ctx - 5xFAD	Ctx - 5xFAD/Cuprizone		28	2.5	0.5	1	1	1		0.934659	0.956341	0.908761	0.921579		CC Iba1+ area
								1.13188	0.80978	1.07725	0.648738									0.985301	0.86015	0.836416	0.449244		Control	EAE
								1.05504	0.40228	0.722203	0.397359									0.976411	0.807754	0.818337	0.382813		1.4395	3.59
								0.755149	0.841971	0.70921	0.335153														1.8025	3.5885
								1.12568	0.66516	1.18449	0.258208									Percentage volume					1.397	3.6735
								1.08698	0.752395	0.902432	0.169749									Hip - 5xFAD	Hip - 5xFAD EAE	Ctx - 5xFAD	Ctx - 5xFAD EAE			3.1985
								0.845274		1.40441										0.992056	1.22183	1.31465	1.07758
																				0.949554	1.07619	1.61866	1.27244
								Volume percentage												1.15889	1.0678	0.730286	1.05157
								Hip - 5xFAD	Hip - 5xFAD/Cuprizone	Ctx - 5xFAD	Ctx - 5xFAD/Cuprizone									1.00746	0.922718	0.797884	0.406137
								1.37341	0.550612	1.21267	0.279753									0.892046	0.801199	0.538521	0.275731
								1.34814	0.239198	0.768151	0.22383
								0.760275	0.596699	1.07914	0.117192
								1.16079	0.511093	0.97717	0.144391
								0.728756	0.542478	0.764194	0.0468844
								0.628632		1.19867

## Sheet: Extended Data Figure 5
	Extended Data Figure 5d					Extended Data Figure 5e
	Plaque count					Plaque count
	Ctrl HP	Emx-Cre+/MBPfl/fl/5xFAD HP	Ctrl CTX	Emx-Cre+/MBPfl/fl/5xFAD CTX		Ctrl HP	Emx-Cre+/MBPfl/fl/5xFAD HP	Ctrl CTX	Emx-Cre+/MBPfl/fl/5xFAD CTX	Ctrl ALV	Emx-Cre+/MBPfl/fl/5xFAD ALV
	0.972693	0.945876	0.39105	0.210453		1.00821	1.7794	0.855155	2.14809	0.828338	2.15676
	1.08916	0.811025	1.0508	0.263724		1.018	0.912173	1.13054	0.967244	1.2143	1.30918
	1.08533	1.04108	1.07627	0.658287		1.0235	1.0324	1.28964	1.20966	0.754608	1.73233
	1.16041	0.688241	0.845909	0.033368		0.950293	1.0334	0.72467	1.05371	1.20276	1.8285
	0.791487	0.164733	1.83641	0.389586
	1.42303	0.653187	1.26184	0		Plaque count
	0.918676	0.965606	1.20154	0		Ctrl HP	Emx-Cre+/MBPfl/fl/5xFAD HP	Ctrl CTX	Emx-Cre+/MBPfl/fl/5xFAD CTX	Ctrl ALV	Emx-Cre+/MBPfl/fl/5xFAD ALV
	0.67828	0.565266	0.011708	0		0.971648	1.64941	0.88374	1.99608	0.751231	1.48772
	0.880941	0.69801	1.32448	0		1.1326	1.11774	1.08704	1.0268	0.852611	1.74321
						0.944505	1.17337	1.14843	1.25872	0.972048	1.75934
	Plaque size					0.951251	0.989263	0.880796	0.933616	1.42411	1.274
	Ctrl HP	Emx-Cre+/MBPfl/fl/5xFAD HP	Ctrl CTX	Emx-Cre+/MBPfl/fl/5xFAD CTX
	0.740066	1.2651	0.614288	1.08807		Total volume
	1.27734	0.790976	0.558123	1.06935		Ctrl HP	Emx-Cre+/MBPfl/fl/5xFAD HP	Ctrl CTX	Emx-Cre+/MBPfl/fl/5xFAD CTX	Ctrl ALV	Emx-Cre+/MBPfl/fl/5xFAD ALV
	1.29336	0.966898	1.0225	1.17976		0.979339	2.22047	0.744017	1.7246	0.848697	3.07674
	0.764051	1.06123	0.938803	0.540021		0.983005	1.00283	1.1277	1.01896	1.2318	1.6239
	0.946982	0.693933	0.795873	1.35753		1.09675	1.08896	1.47606	1.57447	0.83892	2.13379
	1.46203	1.62692	1.6382	0		0.940908	0.995049	0.652229	1.11368	1.08058	1.92507
	0.668736	0.978362	0.822954	0
	1.23729	0.816532	2.14301	0		Plaque size
	0.610146	0.912428	0.466251	0		Ctrl HP	Emx-Cre+/MBPfl/fl/5xFAD HP	Ctrl CTX	Emx-Cre+/MBPfl/fl/5xFAD CTX	Ctrl ALV	Emx-Cre+/MBPfl/fl/5xFAD ALV
						0.971689	1.24827	0.889585	0.820883	1.01224	1.29333
	Total plaque volume					0.96594	1.09975	1.0199	1.07713	1.00195	1.22511
	Ctrl HP	Emx-Cre+/MBPfl/fl/5xFAD HP	Ctrl CTX	Emx-Cre+/MBPfl/fl/5xFAD CTX		1.07192	1.05513	1.17026	1.33082	1.09842	1.21642
	0.702488	1.16776	0.27431	0.261486		0.990453	0.963209	0.92026	1.08066	0.887384	1.03969
	1.35765	0.626022	0.66971	0.322038
	1.36985	0.982327	1.25666	0.886838		Percentage volume
	0.865222	0.712756	0.906848	0.0205768		Ctrl HP	Emx-Cre+/MBPfl/fl/5xFAD HP	Ctrl CTX	Emx-Cre+/MBPfl/fl/5xFAD CTX	Ctrl ALV	Emx-Cre+/MBPfl/fl/5xFAD ALV
	0.731439	0.111556	1.66898	0.603937		0.945852	2.06268	0.77658	1.61859	0.770717	2.12514
	2.03031	1.03704	2.36052	0		1.096	1.23145	1.09516	1.09252	0.86605	2.16513
	0.599528	0.921918	1.12915	0		1.01427	1.2403	1.32758	1.65473	1.08209	2.16993
	0.81898	0.45042	0.0286515	0		0.943876	0.954596	0.80068	0.996628	1.28114	1.34306
	0.524533	0.621517	0.705181	0
	Plaque density
	Ctrl HP	Emx-Cre+/MBPfl/fl/5xFAD HP	Ctrl CTX	Emx-Cre+/MBPfl/fl/5xFAD CTX
	0.95224	0.905765	0.37616	0.222519
	1.33451	1.05386	1.25132	0.376143
	1.37268	1.1463	1.40075	0.701356
	1.01338	0.674281	0.686519	0.033902
	0.933673	0.188666	2.12372	0.441534
	1.01888	0.709575	0.798803	0
	0.904635	0.847526	1.14393	0
	0.672062	0.636255	0.011279	0
	0.797931	1.08098	1.20752	0
	Percentage volume
	Ctrl HP	Emx-Cre+/MBPfl/fl/5xFAD HP	Ctrl CTX	Emx-Cre+/MBPfl/fl/5xFAD CTX
	0.685217	1.11417	0.276047	0.289244
	1.65745	0.810509	0.834331	0.48052
	1.72625	1.07768	1.71104	0.988485
	0.752848	0.695762	0.769956	0.0218715
	0.859703	0.127298	2.0192	0.716067
	1.44841	1.12248	1.56331	0
	0.58822	0.80624	1.12464	0
	0.808523	0.505145	0.0288762	0
	0.473381	0.95902	0.672596	0

## Sheet: Extended Data Figure 6
	Extended Data Figure6f			Extended Data Figure 6h			Extended Data Figure 6j			Main Figure 6l			Extended Data Figure 6m			Main Figure 6o
	sAPPbeta+ swellings/mm2			sAPPbeta+ swellings/mm2			Bace1+ swellings/mm2			BACE1 western blot WM			6E10 C99/fAPP norm. protein abundance			WM fAPP/total protein
	5xFAD	Cnp-/-5xFAD		5xFAD	Cnp-/-5xFAD		5xFAD	Plp-/y5xFAD		5xFAD	Cnp-/-5xFAD		5xFAD	Cnp-/-5xFAD		5xFAD	Cnp-/-5xFAD
	36.7095	452.848		2.434	4.139		27.7968	1522.09		0.967606	1.45901		0.976295	1.69085		0.791049	0.944407
	16.7616	268.173		3.042	4.592		17.4881	384.802		1.15675	1.92265		1.12785	1.21971		1.12868	1.09849
	24.0907	386.425		2.369	3.345		38.2339	782.313		0.875645	1.74132		0.895857	1.42208		1.08028	1.72425
	64.1746	442.395		3.318	5.285
							6E10+ swellings/mm2									WM CTFs/fAPP
	6E10+ swellings/mm2						5xFAD	Plp-/y5xFAD					6E10 fAPP/total protein norm. protein abundance			5xFAD	Cnp-/-5xFAD
	5xFAD	Cnp-/-5xFAD					46.2605	1231.6					5xFAD	Cnp-/-5xFAD		1.06347	1.1809
	8.17887	403.765					20.9857	1465.94					1.16515	0.885948		1.2389	1.35757
	18.4761	171.982					29.7375	1015.9					0.951989	1.31157		0.697625	0.722053
	35.0095	254.274											0.882862	1.12848
		342.647					6C3+ swellings/mm2									WM C99/fAPP
		330.418					5xFAD	Plp-/y5xFAD								5xFAD	Cnp-/-5xFAD
							29.1781	366.208								1.28911	1.03676
							32.3155	829.733								0.720761	0.840085
							35.4023	842.313								0.990128	0.626165
																WM C83/fAPP
																5xFAD	Cnp-/-5xFAD
																1.31645	0.998328
																0.742695	0.736314
																0.940854	0.610037

[truncated: 4 more sheets: Extended Data Figure 7_new, Extended Data Figure 8, Extended Data Figure 9, Extended Data Figure 10]
